# Supplementary material for: Transcriptomic analysis identifies candidate genes for Aphanomyces root rot disease resistance in pea
Source: BMC Plant Biol. 2024 Feb 28;24:144. doi: 10.1186/s12870-024-04817-y (PMC10900555; doi:10.1186/s12870-024-04817-y)
Supplement: Supplementary file 6 — Additonal file 6: Table S2. Read counts on Aphanomyces euteiches and Pisum sativum. [file 12870_2024_4817_MOESM6_ESM.xlsx]

## Sheet: mapping statistics
Table S2: Read counts on Aphanomyces euteiches and Pisum sativum.
Condition	PI_mock_48h	PI_16_48h	PI_51_48h	PI_mock_20h	PI_16_20	PI_51_20h	PI_mock_6h	PI_16_6h	PI_51_6h	L_mock_48h	L_16_48h	L_51_48h	L_mock_20h	L_16_20h	L_51_20h	L_mock_6h	L_16_6h	L_51_6h
Assigned A. euteiches	88	185557	7153	2	12925	1310	307	3173	407	20	1768368	18565	4	45284	1247	8	1439	310
Assigned P. sativum	28969043	22922286	20883897	26178679	24532078	25098494	25109368	26218385	26922548	25789836	27493195	24376386	25637885	25259614	24592236	34970509	26868057	22371499
Unassigned_MultiMapping	21041300	16929312	15327390	16636041	16341021	18250027	18159081	18716820	16640204	19539966	20802318	17649010	17952307	16057328	16737398	25287598	18376358	16338785
Unassigned_Singleton	284	239	173	215	218	230	227	229	265	231	214	209	211	194	211	286	269	235
Unassigned_Ambiguity A. euteiches	2	6556	247	0	486	46	10	100	17	2	62831	638	0	1795	35	0	45	16
Unassigned_Ambiguity P. sativum	15216695	11955162	10763310	13604625	12861012	13182416	13472956	14024321	14328371	13383678	14556393	12568192	13012644	12889892	12552990	18188981	14112553	11720709
Average reads (M sequences)	64.4	52.7	47.1	57.4	55.7	56.6	56.1	58.7	61.4	57.6	65	55.2	56.3	55.3	55.1	77.6	60.4	53.1
