# Supplementary material for: Transcriptomic analysis identifies candidate genes for Aphanomyces root rot disease resistance in pea
Source: BMC Plant Biol. 2024 Feb 28;24:144. doi: 10.1186/s12870-024-04817-y (PMC10900555; doi:10.1186/s12870-024-04817-y)
Supplement: Supplementary file 8 — Additonal file 8: Table S4. Significant results of the DESeq2 analysis. All combinations of pea genotype, strain and time point were compared to the mock inoculation in the same condition. [file 12870_2024_4817_MOESM8_ESM.xlsx]

## Sheet: Linnea_16_6h
Table S4. Significant results of the DESeq2 analysis. All combinations of pea genotype, strain and time point were compared to the mock inoculation in the same condition.
Gene	baseMean	log2FoldChange	lfcSE	stat	pvalue	padj	association
Psat5g142640.1	191.476784870767	-1.53114606939745	0.202026372375026	-7.57894155796228	3.48385385653322e-14	8.0180896508112e-10	mock_Linnea_6h
Psat5g257040.1	533.541391317242	-4.32401295416963	0.85222865894491	-5.07377088154124	3.90008616882784e-07	0.00224401207938932	mock_Linnea_6h
Psat7g229880.1	665.721611499896	-1.40668087801217	0.284938289588562	-4.93679133135582	7.94183658143308e-07	0.00365562737843365	mock_Linnea_6h
Psat5g024080.1	198.767191157155	2.64216122174931	0.543516287087777	4.86123651584815	1.16654774769505e-06	0.00410174483687579	Infected_Linnea_16_6h
Psat7g003200.1	83.5181043355277	-2.55015395530437	0.526029096524983	-4.84793326481561	1.24754350893463e-06	0.00410174483687579	mock_Linnea_6h
Psat6g080600.1	32.9894891702001	1.98531008060058	0.413316100641208	4.80336981192027	1.56017344727058e-06	0.00448842398611655	Infected_Linnea_16_6h
Psat4g057800.1	74.2834796113897	3.55623108113947	0.790105039735008	4.50095987532517	6.76472763201239e-06	0.0172989118278628	Infected_Linnea_16_6h
Psat1g130200.1	108.096062641024	-1.09047971142905	0.246164793749589	-4.42987681064718	9.42869324286752e-06	0.0217001374984596	mock_Linnea_6h

## Sheet: Linnea_16_20h
Gene	baseMean	log2FoldChange	lfcSE	stat	pvalue	padj	association
Psat4g187200.1	2468.05507658898	3.27881763702684	0.246697105748402	13.2908638189327	2.61541277154027e-40	5.92469455137018e-36	Infected_Linnea_16_20h
Psat5g265680.1	188.237380335418	4.6624121554631	0.407592585571028	11.4389032590746	2.6724236820325e-30	3.02692068345412e-26	Infected_Linnea_16_20h
Psat6g088280.1	119.169374817568	5.64129564551353	0.531095327182159	10.6220020338809	2.35456293521514e-26	1.77793047238095e-22	Infected_Linnea_16_20h
Psat6g125800.1	411.613382239969	3.33547919487818	0.329860166190558	10.1117974728458	4.89773197078839e-24	2.77370805835674e-20	Infected_Linnea_16_20h
Psat3g180640.1	363.087845365823	3.64813946746373	0.390194241537999	9.34954717190118	8.80237698012695e-21	3.98800491461631e-17	Infected_Linnea_16_20h
Psat1g086480.1	203.87680159345	2.85185408203195	0.327062453284797	8.71960096119208	2.79183950091502e-18	1.05405900357047e-14	Infected_Linnea_16_20h
Psat6g125720.1	979.425283430447	2.4501535825	0.282315693040049	8.67877217917324	4.00064157557463e-18	1.29466476587846e-14	Infected_Linnea_16_20h
Psat6g191000.1	473.906821499	4.06700489475843	0.472755360654879	8.60276843635291	7.78158769652499e-18	2.20345382611726e-14	Infected_Linnea_16_20h
Psat7g070240.1	314.102026438971	3.12337209318449	0.371912386236423	8.39813947793332	4.5360821039142e-17	1.14173186555521e-13	Infected_Linnea_16_20h
Psat2g027480.1	440.276614189995	1.96724431824319	0.23702774626399	8.29963727559628	1.04429739366617e-16	2.36564688587196e-13	Infected_Linnea_16_20h
Psat7g109400.1	486.159904726205	4.60813002671206	0.569186679347681	8.09599063701426	5.68001926034095e-16	1.16972251185912e-12	Infected_Linnea_16_20h
Psat7g179640.1	1376.88121016294	2.57825942913759	0.324407829702609	7.94758693555927	1.90179541758854e-15	3.59011429955277e-12	Infected_Linnea_16_20h
Psat3g028280.1	131.324136853532	2.81302906187175	0.357700553805073	7.86420102498554	3.71460621953211e-15	6.47284420700469e-12	Infected_Linnea_16_20h
Psat2g155960.1	1183.5005950723	2.44114856730948	0.312051906535848	7.82289265401122	5.16231240719814e-15	8.3529902114471e-12	Infected_Linnea_16_20h
Psat1g149760.1	142.137284734384	3.36000822921546	0.432512200729317	7.76858600416289	7.93671088807174e-15	1.19860207831659e-11	Infected_Linnea_16_20h
Psat1g086520.1	205.655683941969	1.93823313132823	0.254883202635262	7.60439727407947	2.86234722682137e-14	4.05254698307404e-11	Infected_Linnea_16_20h
Psat4g107760.1	654.429910788914	3.10577977709823	0.410218179123418	7.57104374002847	3.70237355652275e-14	4.93352165740647e-11	Infected_Linnea_16_20h
Psat1g086000.1	794.236018403234	2.01570709826766	0.268859067744202	7.49726284175561	6.51642284660901e-14	8.20091815245744e-11	Infected_Linnea_16_20h
Psat3g133800.1	1423.94987900185	2.21546204090052	0.296603257901623	7.46944607612956	8.05331018203456e-14	9.60166502913836e-11	Infected_Linnea_16_20h
Psat6g229920.1	342.933419544808	1.7505654571376	0.234946127804365	7.45092278598974	9.26896014928921e-14	1.04984877130924e-10	Infected_Linnea_16_20h
Psat1g029320.1	51.384682533216	3.83053650102993	0.522381730141692	7.33283015083802	2.25342458718862e-13	2.43080129398018e-10	Infected_Linnea_16_20h
Psat7g061000.1	483.085035513074	3.43893318686247	0.471806939598718	7.28885672980427	3.12596248502554e-13	3.21874673514925e-10	Infected_Linnea_16_20h
Psat1g086600.1	480.558526879458	2.2013199723252	0.302750738899229	7.27106391326731	3.56667127809575e-13	3.51286106359579e-10	Infected_Linnea_16_20h
Psat6g146560.1	65.7847748650337	6.60620920665427	0.913287459375079	7.23343908737627	4.70913718985444e-13	4.44483686507386e-10	Infected_Linnea_16_20h
Psat6g136120.1	384.025147489498	3.31184867227954	0.471176834921874	7.02888687816896	2.08187673180481e-12	1.88643014422298e-09	Infected_Linnea_16_20h
Psat3g173560.1	53.6111039430808	3.84200440691194	0.547056555423508	7.02304792589062	2.1707970684925e-12	1.89134869202156e-09	Infected_Linnea_16_20h
Psat4g094680.1	67.8117531737793	3.92105875189755	0.563926199651068	6.95314165989047	3.57239634311573e-12	2.9972405318741e-09	Infected_Linnea_16_20h
Psat0s26g0080.1	175.09620738818	2.97306026385098	0.428944668261133	6.93110436808376	4.17567827942393e-12	3.37827285942108e-09	Infected_Linnea_16_20h
Psat0s2956g0120.1	222.467594644358	2.78825731658711	0.408770681081121	6.82107950896258	9.03589112334035e-12	7.05827729713893e-09	Infected_Linnea_16_20h
Psat1g012720.1	56.5833043414803	3.93257331361973	0.580158165617794	6.7784503376455	1.21471716285771e-11	9.17232929673857e-09	Infected_Linnea_16_20h
Psat7g237320.1	175.379725648395	2.78640300888386	0.419220952707216	6.64662152712076	2.99896851081849e-11	2.19147205405068e-08	Infected_Linnea_16_20h
Psat1g118880.1	278.482589186855	1.50178540125921	0.226805415180226	6.62147065609456	3.55642628553400e-11	2.51761639519381e-08	Infected_Linnea_16_20h
Psat5g294760.1	247.349590991894	2.18994882024499	0.33457756038221	6.54541451537654	5.93305884624472e-11	4.07277521345399e-08	Infected_Linnea_16_20h
Psat7g248720.1	152.654821867513	4.2327376309777	0.659086024137999	6.4221322800974	1.34378568141402e-10	8.95316971796232e-08	Infected_Linnea_16_20h
Psat7g015640.1	298.734348686721	1.14774547944166	0.179290798618085	6.40158607295027	1.53771084237738e-10	9.95250391782139e-08	Infected_Linnea_16_20h
Psat6g020680.1	203.200794192044	1.98651922822029	0.311056729006816	6.38635670915436	1.69884467611982e-10	1.0689980124484e-07	Infected_Linnea_16_20h
Psat1g085360.1	277.958516587916	2.41270291021293	0.379449679641372	6.3584265310047	2.03830832540172e-10	1.24794049987365e-07	Infected_Linnea_16_20h
Psat0s3079g0040.1	63.0846733955223	3.13537307697952	0.498607609548177	6.28825757356711	3.21048924998506e-10	1.91387402578715e-07	Infected_Linnea_16_20h
Psat0s2210g0120.1	300.072298012094	1.68875151353035	0.271077721972415	6.22976872183614	4.67124260821887e-10	2.71327330266621e-07	Infected_Linnea_16_20h
Psat3g097960.1	63.2749030160136	3.73242578902275	0.600847627749304	6.21193396902294	5.2336420692902e-10	2.96394234489077e-07	Infected_Linnea_16_20h
Psat6g196040.1	115.602149708507	3.01458668963888	0.504701014416319	5.97301492077486	2.32908588820854e-09	1.28684835672166e-06	Infected_Linnea_16_20h
Psat6g054480.1	126.92948677833	-3.55284646584203	0.600484918117609	-5.91662897542779	3.28606812552134e-09	1.77236431541512e-06	mock_Linnea_20h
Psat7g102640.1	81.6907586333219	-4.40604180918733	0.746055016184184	-5.90578672297215	3.50967788297491e-09	1.84894728100071e-06	mock_Linnea_20h
Psat0s2845g0080.1	1191.47008297279	1.6987156150026	0.28863119522916	5.88541932778228	3.97046019863524e-09	2.04415533817464e-06	Infected_Linnea_16_20h
Psat7g055960.1	132.9281023191	2.72935903279374	0.468289856103681	5.82835395048458	5.59767553383199e-09	2.81786986373102e-06	Infected_Linnea_16_20h
Psat4g027080.1	57.1015981559941	2.87813324321622	0.494296116363874	5.82269038322262	5.79077746639439e-09	2.85170612926592e-06	Infected_Linnea_16_20h
Psat2g158080.1	7717.18870400618	1.47223132624511	0.253797028498328	5.80082176279228	6.59907152901108e-09	3.18061207120613e-06	Infected_Linnea_16_20h
Psat5g233760.1	1459.70931256805	2.3437085140033	0.406024653150422	5.77233056125539	7.81825471916995e-09	3.68972758652827e-06	Infected_Linnea_16_20h
Psat7g029960.1	85.9353775005438	3.4719380909887	0.609077187926885	5.70032527865003	1.19579036905474e-08	5.52821208779529e-06	Infected_Linnea_16_20h
Psat3g196160.1	118.956714960729	2.50329901237443	0.439564379005858	5.69495421361491	1.2340503356579e-08	5.59098845073167e-06	Infected_Linnea_16_20h
Psat3g136000.1	1594.11343021143	1.35583267126162	0.238371533861048	5.68789674379477	1.2861354479151e-08	5.71271103953347e-06	Infected_Linnea_16_20h
Psat5g040720.1	1285.0618471128	1.05541189798177	0.185839839776397	5.6791476964877	1.35367555679305e-08	5.89707930539097e-06	Infected_Linnea_16_20h
Psat0s2210g0040.1	68.4407999184858	4.22316583390426	0.750568437490161	5.62662326706166	1.83771477078275e-08	7.85467032123429e-06	Infected_Linnea_16_20h
Psat3g179160.1	411.162191399815	1.24099890894546	0.221418077737405	5.6047768169013	2.08523480159661e-08	8.58851344737599e-06	Infected_Linnea_16_20h
Psat5g299400.1	146.82844552073	1.95269667770221	0.348263146482187	5.60695754755117	2.0591414130748e-08	8.58851344737599e-06	Infected_Linnea_16_20h
Psat1g086560.1	88.309376904131	2.23902284089384	0.402080970658089	5.56858693717639	2.56813485547744e-08	1.03885640859162e-05	Infected_Linnea_16_20h
Psat0ss1494g0120.1	41.904921613924	5.98694195651216	1.0792603627481	5.54726381432903	2.90174744466008e-08	1.15321552392781e-05	Infected_Linnea_16_20h
Psat7g102360.1	43.6074467474493	-5.03603281213316	0.909921562840348	-5.53457904262981	3.11976717586016e-08	1.21848423853035e-05	mock_Linnea_20h
Psat7g248920.1	44.7614473868945	4.34458402578996	0.790063335037603	5.49903258779017	3.81880561908495e-08	1.46622718117172e-05	Infected_Linnea_16_20h
Psat6g059760.1	169.206799531647	-3.47017684360703	0.631540743866636	-5.49477904206263	3.91199908125261e-08	1.47697525312692e-05	mock_Linnea_20h
Psat0s1478g0280.1	92.6230351523382	2.48479341157134	0.453880892734182	5.47454949381749	4.38626039662929e-08	1.62888453712858e-05	Infected_Linnea_16_20h
Psat1g159200.1	328.237156723496	3.65110788129688	0.671564462558494	5.43671990531939	5.42703486455421e-08	1.95140667915471e-05	Infected_Linnea_16_20h
Psat2g189960.1	319.290859699265	-2.9458700122562	0.541776699293714	-5.43742471039559	5.40561800717406e-08	1.95140667915471e-05	mock_Linnea_20h
Psat2g162760.1	90.1602539726094	4.18918431777105	0.785221300801942	5.33503652217872	9.55253281863694e-08	3.3811488428216e-05	Infected_Linnea_16_20h
Psat3g097520.1	37.3181187098597	3.72594008843681	0.701635916648835	5.31036111468282	1.09408233049569e-07	3.81296108195675e-05	Infected_Linnea_16_20h
Psat4g140560.1	159.897843672383	1.29352237482925	0.243827892531445	5.30506317960498	1.12633978273849e-07	3.86590531793562e-05	Infected_Linnea_16_20h
Psat4g130240.1	182.726274892233	1.92351792145204	0.366118390330427	5.25381399092255	1.48981347116291e-07	5.03712605406768e-05	Infected_Linnea_16_20h
Psat6g137320.1	30.2297891360844	3.03114116262523	0.580640910531791	5.22033688575112	1.78597949092196e-07	5.94967550115518e-05	Infected_Linnea_16_20h
Psat4g145360.1	30.0191204563513	4.68035357050608	0.899873041006065	5.20112655588994	1.98084156503082e-07	6.34844686582125e-05	Infected_Linnea_16_20h
Psat5g066320.1	48.7710466851015	3.65724507059504	0.703276874765591	5.20029195018539	1.98975732782991e-07	6.34844686582125e-05	Infected_Linnea_16_20h
Psat0s489g0040.1	87.5185076224257	1.74365895446021	0.335014201634575	5.20473145900289	1.94277340716813e-07	6.34844686582125e-05	Infected_Linnea_16_20h
Psat4g061160.1	2498.07743919581	1.80087372297239	0.349459376816436	5.15331349634482	2.55923591889583e-07	8.051996009826e-05	Infected_Linnea_16_20h
Psat5g194160.1	87.1519948594286	2.68495869786994	0.521570277720322	5.14783685451815	2.63507517056529e-07	8.17703532038569e-05	Infected_Linnea_16_20h
Psat2g172120.1	232.859686147675	2.27433866223865	0.442674562023636	5.13772160713679	2.78089438633167e-07	8.51291899102317e-05	Infected_Linnea_16_20h
Psat2g070480.1	39.6563493061795	-5.1020560856057	0.996495171657119	-5.12000080955862	3.05534344984843e-07	9.22835935592219e-05	mock_Linnea_20h
Psat6g011080.1	462.659775180936	1.81630367780433	0.355422776072597	5.11026248197819	3.21711533918978e-07	9.58912023403501e-05	Infected_Linnea_16_20h
Psat7g109520.1	25.7437824850189	4.03199624561104	0.791871612777263	5.09172974577276	3.54811599087908e-07	0.000104383729274524	Infected_Linnea_16_20h
Psat1g046920.1	405.489586307256	1.72569823122651	0.339836721755274	5.0780216520251	3.81385240917761e-07	0.000109361010917849	Infected_Linnea_16_20h
Psat2g044920.1	135.720642616764	2.39525185472338	0.471509878240552	5.07996113180346	3.77512098802358e-07	0.000109361010917849	Infected_Linnea_16_20h
Psat5g299840.1	6630.58244605479	1.36875293696454	0.270444164436803	5.06112949345736	4.16780013383812e-07	0.000118016470539794	Infected_Linnea_16_20h
Psat7g170840.1	630.065433789158	1.33777019982304	0.265678309521413	5.03530078248718	4.77099085481961e-07	0.000133428710906455	Infected_Linnea_16_20h
Psat1g164880.1	70.5229913733255	1.91187357680658	0.379875602451847	5.03289383278816	4.83130716696831e-07	0.000133467806406504	Infected_Linnea_16_20h
Psat3g034960.1	58.5266094156949	3.94859001055732	0.790300815514469	4.99631271161839	5.84368737642239e-07	0.000159490421853128	Infected_Linnea_16_20h
Psat6g170320.1	105.968201905218	1.43035437514373	0.286504476172058	4.99243290804553	5.96234283183585e-07	0.000160791609725688	Infected_Linnea_16_20h
Psat7g094840.1	131.612547802855	2.1081079813983	0.423758958981972	4.97478091427911	6.5321474677509e-07	0.000172061321612746	Infected_Linnea_16_20h
Psat2g139560.1	296.304696124474	1.01932853487314	0.205316400595372	4.9646717549953	6.88173611081891e-07	0.000179186170251012	Infected_Linnea_16_20h
Psat6g055240.1	25.5129391251995	2.83025237854156	0.571746447867926	4.95018795323649	7.41418445605868e-07	0.000190856273276247	Infected_Linnea_16_20h
Psat1g049080.1	3521.33434024503	1.56390721334609	0.317572841243829	4.92456221136787	8.45494277802776e-07	0.000209205348467007	Infected_Linnea_16_20h
Psat3g123560.1	883.747862432228	1.43016624286852	0.290471324286379	4.92360561367671	8.49639873701701e-07	0.000209205348467007	Infected_Linnea_16_20h
Psat5g228840.1	199.357670357103	1.68663608396851	0.342446236076318	4.92525805888147	8.4249093774289e-07	0.000209205348467007	Infected_Linnea_16_20h
Psat6g119080.1	207.650043198013	1.86252711889461	0.378158986326775	4.92524886684872	8.42530544331053e-07	0.000209205348467007	Infected_Linnea_16_20h
Psat7g177240.1	15.0949183831112	3.82464282039179	0.778726821524592	4.91140501993229	9.04260868446387e-07	0.00022026044573028	Infected_Linnea_16_20h
Psat3g097360.1	74.979120226847	1.55742168579328	0.318054003472787	4.89672089892915	9.74490914949717e-07	0.000232369923119536	Infected_Linnea_16_20h
Psat4g094760.1	22.8400051577907	3.52914786759564	0.720655433542585	4.89713627807831	9.72434012868863e-07	0.000232369923119536	Infected_Linnea_16_20h
Psat5g143080.1	257.06054058898	1.1978335097022	0.247169239134262	4.84620786104996	1.25843668522353e-06	0.00029695173156634	Infected_Linnea_16_20h
Psat3g154800.1	34.8104723404319	2.20111007732418	0.456137196421506	4.8255439253636	1.39621687096799e-06	0.000326067018330287	Infected_Linnea_16_20h
Psat3g073000.1	17.2584190472594	3.78580832278648	0.786023201664885	4.81640785509603	1.46165614731532e-06	0.000337866292909531	Infected_Linnea_16_20h
Psat5g090880.1	164.609268647417	1.14257142654846	0.237334890093489	4.81417387093144	1.47810075105976e-06	0.000338216326401583	Infected_Linnea_16_20h
Psat4g094720.1	33.7957881848214	3.73147017968616	0.776428803465637	4.8059399175179	1.54026153646325e-06	0.000345460837480218	Infected_Linnea_16_20h
Psat7g228880.1	35.9221346326975	3.4258364215908	0.713148746280782	4.8038174917326	1.55668733763445e-06	0.000345721943719933	Infected_Linnea_16_20h
Psat6g127720.1	39.5342728444281	2.31297110169374	0.481919194648002	4.79949984848217	1.59062356354052e-06	0.000349829083348383	Infected_Linnea_16_20h
Psat5g247960.1	28.9111329190331	2.66172565383145	0.555470087440614	4.79184336657195	1.65255899729644e-06	0.00035995595159381	Infected_Linnea_16_20h
Psat6g170320.2	4790.7268283714	1.07806523576322	0.225219468424264	4.78673199659802	1.69518959716857e-06	0.000365725047091996	Infected_Linnea_16_20h
Psat3g173880.1	1582.98734015842	-2.33461751405182	0.489384407338587	-4.77051879676374	1.83752036825283e-06	0.00039269197077388	mock_Linnea_20h
Psat7g108440.1	291.275857328365	1.36959839002377	0.288186967300504	4.75246470322038	2.00951858673339e-06	0.000425435743413752	Infected_Linnea_16_20h
Psat7g117880.1	30.1996768674702	5.1362002494979	1.0856517128081	4.73098341659946	2.23434775629867e-06	0.000468654441883645	Infected_Linnea_16_20h
Psat4g207480.1	60.2870267070475	3.42550419869506	0.730404852713044	4.68987053682794	2.73377961159247e-06	0.000568149628820222	Infected_Linnea_16_20h
Psat1g089520.1	93.1984423636507	-3.39936348498062	0.727738892138566	-4.67113070594742	2.9954624745851e-06	0.000616874649425239	mock_Linnea_20h
Psat4g010240.1	74.7216856800308	-2.73929430191158	0.587818665248984	-4.66010091862478	3.16054385598386e-06	0.000645007206933356	mock_Linnea_20h
Psat1g017200.1	105.067643815567	1.66744987961478	0.358104196313185	4.65632599891817	3.21902090157997e-06	0.0006510757186026	Infected_Linnea_16_20h
Psat2g054280.1	265.268357279637	1.6402521031808	0.352599385181009	4.65188588556036	3.28913087255129e-06	0.000659368864211544	Infected_Linnea_16_20h
Psat4g130200.1	74.3811651694195	1.85331813558123	0.399065892490181	4.64414065561073	3.41494859176906e-06	0.000678586232011793	Infected_Linnea_16_20h
Psat0s32g0120.1	15.2305404034145	3.82784418189433	0.825762850437307	4.63552481183573	3.56033013329695e-06	0.000701323117474572	Infected_Linnea_16_20h
Psat5g296640.1	123.458743414996	-2.66853340264676	0.576382041211313	-4.6297997020147	3.66019611339891e-06	0.000714779504800221	mock_Linnea_20h
Psat1g109760.1	145.539555917725	1.27459259613831	0.276072954627788	4.61686874709175	3.89573488212736e-06	0.000754274207562658	Infected_Linnea_16_20h
Psat7g028560.1	7.77859598865009	6.40055180004504	1.38976513682625	4.60549169815968	4.11492402795656e-06	0.000788908329841349	Infected_Linnea_16_20h
Psat0s2229g0040.1	1241.21191424316	1.06537412341584	0.231401202243269	4.60401291388206	4.14426748117779e-06	0.000788908329841349	Infected_Linnea_16_20h
Psat6g102240.1	23.6646308610806	2.97922765406467	0.648840409775423	4.59161853851835	4.39821716636823e-06	0.000830273445581162	Infected_Linnea_16_20h
Psat7g189720.1	83.2509633632395	-3.21765973711563	0.703140795611927	-4.57612437963492	4.73668995503029e-06	0.000886778822738026	mock_Linnea_20h
Psat4g005960.1	16.0948704215198	4.2088672263256	0.92012371444307	4.57424057250076	4.77950414583236e-06	0.000887459896848691	Infected_Linnea_16_20h
Psat6g217920.1	1416.96060126753	2.53870501948226	0.555368654887421	4.57120688598618	4.84923230486782e-06	0.000893086661806265	Infected_Linnea_16_20h
Psat4g100080.1	2445.46287496464	-1.17469039664799	0.25791270940683	-4.55460453790602	5.24842198467645e-06	0.000954758956738004	mock_Linnea_20h
Psat4g209840.1	147.39451032728	1.94867706602769	0.427922712016958	4.55380612270578	5.26839136503997e-06	0.000954758956738004	Infected_Linnea_16_20h
Psat4g209680.1	75.1019591118417	2.11486160578352	0.465476947959704	4.54342930418673	5.534637266203e-06	0.000994164791399522	Infected_Linnea_16_20h
Psat0s2199g0040.1	193.948164999293	1.62615242498422	0.358029518230117	4.54195071127918	5.57360740333463e-06	0.000994164791399522	Infected_Linnea_16_20h
Psat4g202960.1	170.669529990973	-3.41803656228075	0.754804596261844	-4.52837274601733	5.94396604492355e-06	0.00105194267824729	mock_Linnea_20h
Psat4g155440.1	391.935569831482	-2.66945798020874	0.590125273012193	-4.52354457992106	6.08125034054745e-06	0.00106789584468544	mock_Linnea_20h
Psat1g198760.1	35.7575213270112	4.05728118072141	0.897970019619404	4.51828133687698	6.23436117056972e-06	0.00108636141228397	Infected_Linnea_16_20h
Psat3g070000.1	236.537739028319	2.13732347328513	0.476737611955894	4.48322813154267	7.35222551560431e-06	0.00126174215609837	Infected_Linnea_16_20h
Psat4g215000.1	22.4859576161547	3.49155764620031	0.78180384910765	4.46602770015212	7.96852970507638e-06	0.00135722634142177	Infected_Linnea_16_20h
Psat3g028840.1	36.464092266271	2.05290053722652	0.46039703728599	4.45897860100975	8.23511413601038e-06	0.00138185215202254	Infected_Linnea_16_20h
Psat5g260760.1	133.012843075045	1.51718226355494	0.340683085394672	4.45335365504668	8.45393362236768e-06	0.00140813939961393	Infected_Linnea_16_20h
Psat7g118080.1	775.373817366772	2.25362563392805	0.50723211868174	4.44298685143413	8.8718589467582e-06	0.00146696511475119	Infected_Linnea_16_20h
Psat2g004960.1	138.094293055198	1.52106932993994	0.342795094014235	4.43725524810682	9.11132284271691e-06	0.00149564345185555	Infected_Linnea_16_20h
Psat3g127280.1	61.3603554715802	1.5289525618232	0.34551467829202	4.4251450311207	9.63775118229095e-06	0.00157067609735566	Infected_Linnea_16_20h
Psat3g183160.1	14.7764089243114	7.32130434607588	1.65670034786605	4.41920855241339	9.90630163737007e-06	0.00160291036422389	Infected_Linnea_16_20h
Psat4g140440.1	116.119618501471	1.33779087353313	0.302912483331984	4.41642701158323	1.00345762307459e-05	0.00161215074719919	Infected_Linnea_16_20h
Psat5g017480.1	18.458699756331	3.01981935159972	0.684824540996175	4.409624905099	1.03549819638519e-05	0.00165191131286716	Infected_Linnea_16_20h
Psat4g016000.1	16.6265163254777	4.25155449575448	0.964773989781526	4.40678805687667	1.04914754443511e-05	0.00166198177091528	Infected_Linnea_16_20h
Psat3g047520.1	458.131593023099	-4.20294684335563	0.954402992899334	-4.40374440841568	1.06398289484902e-05	0.00167377809145936	mock_Linnea_20h
Psat5g108680.3	111.51003653244	1.45167553270665	0.330223763564741	4.39603593949726	1.102456882927e-05	0.0017202162922074	Infected_Linnea_16_20h
Psat6g208880.1	215.782238891019	1.84856319834516	0.420624019624938	4.3948113091437	1.10869014550956e-05	0.0017202162922074	Infected_Linnea_16_20h
Psat5g206680.1	520.771217224596	-4.05211780842955	0.922560068858668	-4.39225362684792	1.12181721961117e-05	0.00172874322964978	mock_Linnea_20h
Psat1g025800.1	50.9295541757952	-3.0440811381864	0.695957587599459	-4.37394633297445	1.2202038822974e-05	0.00186211204657966	mock_Linnea_20h
Psat2g027040.1	664.904858188486	-2.56698043644254	0.586989901119995	-4.37312538349409	1.22480331497095e-05	0.00186211204657966	mock_Linnea_20h
Psat3g067360.1	784.258300507665	1.31591217104602	0.302222462128329	4.35411769786743	1.33603915258819e-05	0.00201768632823868	Infected_Linnea_16_20h
Psat7g255760.1	75.4632759970306	-3.52042799941	0.809135172103811	-4.35085276327393	1.35609093345469e-05	0.0020344058222218	mock_Linnea_20h
Psat7g053040.1	358.306780647351	1.35935642449519	0.312863659111469	4.34488437665069	1.39349041262909e-05	0.0020767590998215	Infected_Linnea_16_20h
Psat1g044200.3	137.249124131636	1.20050933375205	0.276637212659209	4.33965236351251	1.42708292862705e-05	0.00209842423057048	Infected_Linnea_16_20h
Psat6g235360.1	139.676282784971	1.98354164960954	0.457197914596355	4.33847484050914	1.43474905731466e-05	0.00209842423057048	Infected_Linnea_16_20h
Psat7g033840.1	104.554071983317	2.13244733098666	0.49153858188941	4.33831119174778	1.435817577091e-05	0.00209842423057048	Infected_Linnea_16_20h
Psat5g043960.1	91.21010630085	3.13833578718653	0.723710780101371	4.33645024155498	1.44802187473622e-05	0.00210269484156407	Infected_Linnea_16_20h
Psat0s4013g0040.1	268.867407487051	1.14578278514722	0.264784211918284	4.32723226527126	1.50994713672546e-05	0.00217865175084343	Infected_Linnea_16_20h
Psat6g137360.1	17.1522916244235	6.56972090328137	1.51999010354913	4.32221294595358	1.54471989314049e-05	0.00221471770501971	Infected_Linnea_16_20h
Psat7g159800.1	416.235370244682	1.65410894038029	0.383406081196302	4.31424805579282	1.60147051318819e-05	0.00228164223492151	Infected_Linnea_16_20h
Psat7g255320.1	680.509055549471	-2.54905025407206	0.595681526050094	-4.27921656556073	1.87552306670409e-05	0.00265538900187799	mock_Linnea_20h
Psat0s1683g0120.1	1247.86181917871	1.68645613190246	0.394259703715575	4.27752599621263	1.88981894306091e-05	0.00265901046690427	Infected_Linnea_16_20h
Psat7g028600.1	47.7186706555263	2.74912802557747	0.644609805692055	4.26479399056922	2.00086729176445e-05	0.00279787942965062	Infected_Linnea_16_20h
Psat4g209720.1	25.2320585415589	3.42588050425112	0.803842463625034	4.26188047941839	2.02713858766537e-05	0.00280004697721851	Infected_Linnea_16_20h
Psat6g115320.1	109.572393247208	1.47549269741603	0.346187961228252	4.2621144079681	2.02501717229586e-05	0.00280004697721851	Infected_Linnea_16_20h
Psat7g100840.1	33.4511532414264	-3.65008504738983	0.864585546367473	-4.22177430877203	2.42386743266917e-05	0.00332774963346998	mock_Linnea_20h
Psat5g032760.1	67.4853107185893	1.6273079365782	0.388031009784192	4.19375744604342	2.74371359068047e-05	0.00372464216543571	Infected_Linnea_16_20h
Psat5g291720.1	125.417607096961	1.7987106948365	0.428919906318968	4.19358175812638	2.74584046981753e-05	0.00372464216543571	Infected_Linnea_16_20h
Psat1g157000.2	750.10030050298	1.29085582773626	0.309103907721224	4.1761226419061	2.96519993839285e-05	0.00399825441692936	Infected_Linnea_16_20h
Psat2g003920.1	7516.80171844502	1.10207632159783	0.264406105375794	4.16811979447857	3.0712252199593e-05	0.00411671389986615	Infected_Linnea_16_20h
Psat1g188880.1	13.4322423792449	2.97445527308175	0.717870006560641	4.14344553456488	3.42126353551096e-05	0.00455893428646646	Infected_Linnea_16_20h
Psat1g083080.1	313.564401829559	-1.53026939888298	0.370720967805865	-4.12781992866487	3.66218713231464e-05	0.00485143421686103	mock_Linnea_20h
Psat4g030520.1	828.610471233571	1.55341138948461	0.376980718541796	4.12066536318722	3.77779803171288e-05	0.00497549179141814	Infected_Linnea_16_20h
Psat2g013360.1	504.274925367553	1.62915880613039	0.396496371379472	4.108887051002	3.97570448716154e-05	0.00520587478310234	Infected_Linnea_16_20h
Psat5g143400.1	198.411721041544	4.84294331184003	1.17908700605929	4.10736721459256	4.00194708794737e-05	0.00521012111398114	Infected_Linnea_16_20h
Psat4g107840.1	170.79718150247	2.71629391804627	0.663050380551498	4.09666293500499	4.19148507357516e-05	0.00542569779266846	Infected_Linnea_16_20h
Psat6g048560.1	35.095011092701	3.54955663881309	0.86877849384031	4.08568658637345	4.39466673979772e-05	0.0056563855486726	Infected_Linnea_16_20h
Psat7g161200.1	318.359726572457	1.01854623064994	0.250185018632	4.07117195193904	4.67772028924913e-05	0.00598668913629156	Infected_Linnea_16_20h
Psat1g019520.1	180.123477819027	-2.92929836668499	0.720034313640657	-4.06827606850262	4.73622475064066e-05	0.00602751119529566	mock_Linnea_20h
Psat7g246480.1	30.7298248368307	3.02156823724475	0.746433746471997	4.04800593693161	5.1655836501673e-05	0.00650088702373555	Infected_Linnea_16_20h
Psat7g027160.1	338.367690002359	1.37252157880655	0.339466109504319	4.04317703705586	5.27317739101588e-05	0.00659962914025871	Infected_Linnea_16_20h
Psat7g248760.1	1616.15408512829	1.74227988797684	0.431516613213125	4.03757314232612	5.40070088000753e-05	0.00672209214476981	Infected_Linnea_16_20h
Psat1g164920.1	392.888443979548	2.17507149969509	0.540705007842498	4.02265832227813	5.75449470404109e-05	0.00712330975577283	Infected_Linnea_16_20h
Psat6g146200.1	1187.16583901345	1.96347404967061	0.489580498880201	4.01052340557189	6.0584293969057e-05	0.0074587826700057	Infected_Linnea_16_20h
Psat4g082560.1	10.7976015888477	5.00009398759392	1.25164467857353	3.99481903545695	6.47436857472884e-05	0.00792777682828824	Infected_Linnea_16_20h
Psat2g013480.1	108.910734804748	1.7540724662434	0.440373692453428	3.98314544284205	6.80091050966395e-05	0.00823855752809719	Infected_Linnea_16_20h
Psat4g048960.1	390.087453659432	1.01654553192005	0.255633460769093	3.97657461922902	6.99150671058629e-05	0.00842106578787705	Infected_Linnea_16_20h
Psat5g003080.1	400.703727984244	-1.14138667368615	0.287111951632933	-3.97540634304694	7.0259190125315e-05	0.00842106578787705	mock_Linnea_20h
Psat5g118160.1	470.126173061515	1.04680938338256	0.263563989617597	3.97174661417656	7.13475874061397e-05	0.00850650998690149	Infected_Linnea_16_20h
Psat4g106120.1	28.9573719896498	3.84346684441382	0.969994521720471	3.96235933126374	7.42127333378583e-05	0.00875594295990888	Infected_Linnea_16_20h
Psat0s3493g0240.1	5.00896389753257	-5.77804906518828	1.45801137605302	-3.96296569429384	7.40244221361019e-05	0.00875594295990888	mock_Linnea_20h
Psat6g037240.1	237.137489863254	1.44012195863837	0.364425469562556	3.95175990406775	7.75785549440696e-05	0.00910563215102595	Infected_Linnea_16_20h
Psat4g028800.1	15.4389403447553	4.14180451023869	1.05336393412315	3.93197866005014	8.42495460652509e-05	0.0098376544691553	Infected_Linnea_16_20h
Psat2g040120.1	185.7638608923	-2.7560961259376	0.701591785354999	-3.92834720056342	8.55316676126192e-05	0.00986876595030965	mock_Linnea_20h
Psat6g178880.1	98.7882065310376	-1.55164527964177	0.395003463959904	-3.92818144956641	8.55906253153114e-05	0.00986876595030965	mock_Linnea_20h
Psat0s2823g0080.1	640.207028102763	-1.19610154423778	0.304542989368559	-3.92752939976648	8.58229326010242e-05	0.00986876595030965	mock_Linnea_20h
Psat7g178960.1	83.8357852188785	1.72208442041544	0.438703446603655	3.92539523850891	8.65874482429081e-05	0.0098912124906301	Infected_Linnea_16_20h
Psat3g026920.1	393.248893183471	-1.81850234496722	0.46540907731981	-3.90732032009256	9.33253948296599e-05	0.010539537605313	mock_Linnea_20h
Psat5g206760.1	313.396264790783	-3.75887219324958	0.96212994437006	-3.9068238289898	9.35172850689935e-05	0.010539537605313	mock_Linnea_20h
Psat0s2235g0120.1	79.1441761881734	2.01186509085514	0.516765614427899	3.89318684270902	9.89358927790537e-05	0.0110403683700685	Infected_Linnea_16_20h
Psat0s2891g0040.1	72.5349410735765	1.53813421546888	0.395881586389199	3.88533912248373	0.000102187144198516	0.0113472812623969	Infected_Linnea_16_20h
Psat7g037160.1	13.2728301366485	4.63105432256499	1.19506379307217	3.87515239722882	0.000106557990051873	0.0117749177982687	Infected_Linnea_16_20h
Psat5g038120.1	217.319988286482	1.13238024181625	0.293649968569043	3.85622463143567	0.000115151679467107	0.0125410143988864	Infected_Linnea_16_20h
Psat7g102320.1	20.857664553387	-4.16495101296122	1.08104751115908	-3.85269932169366	0.000116822810796552	0.0126018434903538	mock_Linnea_20h
Psat7g242040.1	7.87029428429748	5.42695402674487	1.40831160481965	3.8535179346476	0.000116432730482594	0.0126018434903538	Infected_Linnea_16_20h
Psat7g254920.1	23.4628037425269	1.84846261276798	0.48001270017122	3.85086188783888	0.000117702865608766	0.0126366019650965	Infected_Linnea_16_20h
Psat0s1160g0040.1	20.2494089582422	2.4325595383268	0.635144365654978	3.82993169721073	0.000128178832276896	0.0136680335929784	Infected_Linnea_16_20h
Psat6g225280.1	9.70633102216556	3.42667376728076	0.898847163589711	3.81229858210345	0.000137680414553181	0.0145063927017359	Infected_Linnea_16_20h
Psat7g239280.1	1349.88148345506	-1.74081850066683	0.457530087201492	-3.80481753957349	0.000141908758123375	0.0148826810081889	mock_Linnea_20h
Psat7g083880.1	64.2334894433486	2.27268585831049	0.598021439126039	3.80034177642836	0.000144496656232971	0.0150842523209469	Infected_Linnea_16_20h
Psat5g236960.1	8.84844076786361	4.69958232236332	1.23997228362697	3.79007045916933	0.000150604558494273	0.0156497479980311	Infected_Linnea_16_20h
Psat6g229880.1	33.4429364374809	1.6038230872758	0.424120111668619	3.78153038054684	0.000155867195566299	0.0161226464893304	Infected_Linnea_16_20h
Psat2g115400.1	1731.58451937551	1.2030664629413	0.318304154955562	3.7796128143827	0.00015707241532205	0.0161734610195018	Infected_Linnea_16_20h
Psat3g182240.1	11.0373078573147	4.99302714590328	1.32753821580419	3.76111744766506	0.000169155976210876	0.0172607672482206	Infected_Linnea_16_20h
Psat3g068800.1	27.3596708251593	2.15943818377339	0.578411883494091	3.73339180158019	0.000188918370000033	0.0190203014916033	Infected_Linnea_16_20h
Psat6g002920.1	732.24578740562	1.57773498100978	0.422762661350268	3.73196387772428	0.000189992750953059	0.0190360282766863	Infected_Linnea_16_20h
Psat6g042240.1	907.812057712455	-1.75203209724192	0.469942903219804	-3.72818077523441	0.000192867013925819	0.0191623529230771	mock_Linnea_20h
Psat5g087480.1	70.6572133848223	1.76494177105144	0.475388275765155	3.71263209680698	0.000205114943396371	0.0202902568242707	Infected_Linnea_16_20h
Psat7g102280.1	33.271075028438	-3.17944240816201	0.858345143215409	-3.7041537816031	0.000212097567380946	0.0207993341726431	mock_Linnea_20h
Psat1g037400.1	49.4616524041502	-2.84941339416333	0.770648871609479	-3.69742109426879	0.000217800887288546	0.0212394534561861	mock_Linnea_20h
Psat5g177960.1	60.4005820892101	2.1825766190216	0.590419697763126	3.69665278324986	0.000218460806749276	0.0212394534561861	Infected_Linnea_16_20h
Psat4g190560.1	439.182107897688	1.9076989849572	0.516426641637473	3.69403673464312	0.000220721894731194	0.0213675772707083	Infected_Linnea_16_20h
Psat1g101120.1	18.6215110369531	2.72370086681641	0.738289013310439	3.68920682512058	0.000224954290689208	0.021592752317723	Infected_Linnea_16_20h
Psat7g101920.1	23.2547429703278	2.27908597359886	0.618033616388969	3.68764079034251	0.000226342864141958	0.0216343666726067	Infected_Linnea_16_20h
Psat2g019000.1	189.054252892933	1.42141796796047	0.386703601290369	3.67572984378067	0.000237170401118182	0.0225740382207151	Infected_Linnea_16_20h
Psat3g160600.1	53.9596855990431	2.53385111315577	0.691726905132598	3.66308017565119	0.000249200496346023	0.0235214118488603	Infected_Linnea_16_20h
Psat4g073120.1	210.739461421257	1.64671880946472	0.450569207438573	3.65475221626019	0.000257430482351585	0.0239982416325533	Infected_Linnea_16_20h
Psat7g098120.1	15.8872446351055	3.63029716950834	0.994412699739085	3.65069469694108	0.000261531970412078	0.0241815662275299	Infected_Linnea_16_20h
Psat7g246400.1	526.44696250863	1.25265727852831	0.343035631798183	3.65168268952679	0.000260527666270286	0.0241815662275299	Infected_Linnea_16_20h
Psat4g033120.1	52.7875075681141	1.77934561002261	0.488153330069921	3.64505474082855	0.000267334892154238	0.0246176313494713	Infected_Linnea_16_20h
Psat7g127200.1	138.745622436015	1.0249245306926	0.281975549508816	3.63479930255637	0.000278197119289117	0.0255141673816048	Infected_Linnea_16_20h
Psat6g166680.1	46.9443415774714	1.79113499318433	0.493855634095187	3.6268392411194	0.000286911795417381	0.0262073100870561	Infected_Linnea_16_20h
Psat5g129000.1	309.325640013852	1.61993289687529	0.446881122401312	3.6249750004444	0.000288989405608299	0.02629107231022	Infected_Linnea_16_20h
Psat7g044440.1	186.232329762086	1.01359583542174	0.27987233866271	3.62163635129116	0.000292745440417314	0.0265262498470937	Infected_Linnea_16_20h
Psat5g011280.1	2297.19672704023	-1.05848955501974	0.292961185522756	-3.61307097092395	0.000302591837943402	0.0272008448608408	mock_Linnea_20h
Psat6g178320.1	369.7480082823	1.03166603310705	0.285517112247097	3.61332469702973	0.000302295760804	0.0272008448608408	Infected_Linnea_16_20h
Psat0s5249g0040.1	73.0150031228288	1.66063081572794	0.46099663833597	3.60226231089713	0.000315459801590642	0.0282454975708807	Infected_Linnea_16_20h
Psat2g098680.1	147.480486457034	-2.01248450536352	0.560944650447712	-3.58767037667134	0.000333645711770328	0.0297562059398946	mock_Linnea_20h
Psat5g066280.1	180.859390014992	5.49980677523276	1.53883805531072	3.57399971767806	0.000351569307166729	0.0311097637314371	Infected_Linnea_16_20h
Psat1g017880.1	118.59082316547	-2.39481567155331	0.673753679224326	-3.55443798735229	0.000378787827335734	0.0332584521420015	mock_Linnea_20h
Psat4g140480.1	85.471113004868	1.15580923722476	0.326251494830508	3.54269407355581	0.000396061874950907	0.0346408866921348	Infected_Linnea_16_20h
Psat2g149240.1	41.9764038035837	2.11726174128239	0.599322281850337	3.53275992800667	0.00041124573430776	0.035830575458745	Infected_Linnea_16_20h
Psat2g002320.1	115.877723451881	2.23679339478989	0.633595427739667	3.53031808131821	0.000415060340747952	0.0358868774769594	Infected_Linnea_16_20h
Psat4g081760.1	33.4355567741875	2.09420466632815	0.593475718808493	3.52871162198959	0.000417587915373269	0.0359681332583675	Infected_Linnea_16_20h
Psat0s3996g0080.1	32.3038110072386	2.16149519545942	0.613243622586258	3.52469249715742	0.000423974643400804	0.036379915139994	Infected_Linnea_16_20h
Psat5g082200.1	12.9575824699191	2.29595280879095	0.652511146067386	3.51864151689731	0.000433762400729322	0.0370793194857408	Infected_Linnea_16_20h
Psat5g196480.1	140.754008097009	1.00565021414493	0.286184364039036	3.51399426562576	0.000441422342003114	0.0374514618479272	Infected_Linnea_16_20h
Psat0s1021g0280.1	63.1192966588007	3.12839737980158	0.890922421419637	3.511413906069	0.000445729812443569	0.0376758113480752	Infected_Linnea_16_20h
Psat6g037280.1	209.395523948495	1.4568674649507	0.415118197563672	3.50952445231514	0.000448908779915964	0.0378034594477187	Infected_Linnea_16_20h
Psat6g055200.1	71.6451941462833	2.12713927383926	0.607260643275884	3.50284395570961	0.00046031904524096	0.0386207678957165	Infected_Linnea_16_20h
Psat7g050880.1	10.5080809649063	4.32879460314482	1.2366858406247	3.5003187235961	0.0004647021791108	0.0388446437763725	Infected_Linnea_16_20h
Psat4g101360.1	464.848757354077	-1.332047356528	0.381191568942794	-3.49443026828305	0.0004750746957574	0.039565687805119	mock_Linnea_20h
Psat5g012200.1	11.3126294736178	3.62742849881956	1.03835757818785	3.49342902196581	0.000476859730275966	0.0395688771792727	Infected_Linnea_16_20h
Psat0s3383g0160.1	309.044673719848	1.48722863708438	0.42707778593621	3.48233667509581	0.00049705832801448	0.0410943879726716	Infected_Linnea_16_20h
Psat2g024920.1	367.719601437102	1.10022415502196	0.316097060648965	3.48065291326385	0.000500193213717077	0.0412031886193925	Infected_Linnea_16_20h
Psat2g027000.1	344.231994291256	-2.11406657396803	0.612720529937696	-3.45029498878225	0.00055997430257142	0.0453074485493198	mock_Linnea_20h
Psat3g170680.1	14.8368259153314	2.80100983255933	0.811512677256638	3.45159097455914	0.000557291847137752	0.0453074485493198	Infected_Linnea_16_20h
Psat6g105240.1	12.0773090673158	2.79254833357035	0.809771719912938	3.44856243420132	0.000563579162904202	0.0454333052571847	Infected_Linnea_16_20h
Psat0s3829g0080.1	88.6051239272176	1.62541174149071	0.471781213003983	3.445265934057	0.000570497818690259	0.0458042104283548	Infected_Linnea_16_20h
Psat3g204160.1	20.7051494469535	-2.5748061429286	0.74937401987478	-3.43594263297098	0.000590495993707942	0.0471003723431902	mock_Linnea_20h

## Sheet: Linnea_16_48h
Gene	baseMean	log2FoldChange	lfcSE	stat	pvalue	padj	association
Psat5g128640.1	7850.39961542413	5.40481842982299	0.143593362434836	37.6397511568527	0	0	Infected_Linnea_16_48h
Psat1g046920.1	3760.04627450367	5.03851750580217	0.156786400573322	32.1361896655436	1.37733129835003e-226	1.58096973081108e-222	Infected_Linnea_16_48h
Psat4g106120.1	7953.96551692484	10.1136089556636	0.325783137478141	31.0439915151907	1.37508896960242e-211	1.05226391583876e-207	Infected_Linnea_16_48h
Psat3g154800.1	3348.66790391308	8.41960912260811	0.283453024328538	29.7037194877459	6.87463477113152e-194	3.94552476102165e-190	Infected_Linnea_16_48h
Psat4g190560.1	4378.12574682049	6.60592907817744	0.235592092373677	28.0396893275163	5.33587070883034e-173	2.44991167725236e-169	Infected_Linnea_16_48h
Psat4g185080.1	7542.90029821691	-6.73439356431241	0.247842076776011	-27.172115614568	1.38752152084418e-162	5.30888859233664e-159	mock_Linnea_48h
Psat4g215000.1	2181.42384863922	8.70412728883598	0.337176161360822	25.8147766250931	6.05224419398896e-147	1.98487671373435e-143	Infected_Linnea_16_48h
Psat6g037320.1	1168.13707708328	4.29780158107083	0.167026946857289	25.7311868649731	5.23535697896216e-146	1.50235112707543e-142	Infected_Linnea_16_48h
Psat4g166280.1	940.271262027087	5.60925298562031	0.22394951940792	25.0469525473871	1.88456241894371e-138	4.80709993907676e-135	Infected_Linnea_16_48h
Psat2g158080.1	69938.2651290905	5.70849998153826	0.245824779302468	23.2218249020144	2.74099326903997e-119	6.29249824773505e-116	Infected_Linnea_16_48h
Psat6g145760.1	3509.17019947204	3.64794452262928	0.157345590603084	23.1842818641896	6.5603603879902e-119	1.36914721297356e-115	Infected_Linnea_16_48h
Psat1g003560.1	2464.55960837933	5.25030173089391	0.22727747192838	23.1008453514847	4.54027344207951e-118	8.68592145081828e-115	Infected_Linnea_16_48h
Psat6g159600.1	1302.0339463957	5.82521521670292	0.266661076019547	21.845015041775	8.66966365195717e-106	1.53099591121524e-102	Infected_Linnea_16_48h
Psat7g170840.1	6867.84646916565	4.51927161486827	0.210614510948451	21.4575510230366	3.88220517502422e-102	6.36598458593079e-99	Infected_Linnea_16_48h
Psat5g076440.1	968.456541090418	4.44281865913957	0.21401715364396	20.7591708584755	1.01299350796247e-95	1.5503527974863e-92	Infected_Linnea_16_48h
Psat7g050880.1	777.398251299612	8.00237590092658	0.389569234593603	20.5416013132419	9.149570540004e-94	1.31279181804295e-90	Infected_Linnea_16_48h
Psat7g246480.1	916.03798917608	7.01493095926928	0.341649548487835	20.5325339673881	1.10271794000037e-93	1.48912327932873e-90	Infected_Linnea_16_48h
Psat0s1945g0080.1	2445.32072027396	3.27369355152662	0.160986684388156	20.3351821547762	6.28059207509003e-92	8.01019734821344e-89	Infected_Linnea_16_48h
Psat1g082480.1	4035.37174399923	4.21695078673199	0.209362724489769	20.1418413760567	3.17316905500326e-90	3.8340232629321e-87	Infected_Linnea_16_48h
Psat2g113200.1	846.37816667597	4.10020930600376	0.20435190307125	20.0644537407326	1.50939885651633e-89	1.73256347745227e-86	Infected_Linnea_16_48h
Psat0ss2585g0440.1	1565.64799176743	4.08813311856757	0.204928124243828	19.9491071986947	1.5258875623004e-88	1.6680857508443e-85	Infected_Linnea_16_48h
Psat5g291720.1	1523.78295939353	6.06465148037735	0.304636153576196	19.9078520693718	3.47915036881313e-88	3.6304934098565e-85	Infected_Linnea_16_48h
Psat7g102120.1	684.561681829809	3.89989590571903	0.196863278290789	19.8101745514897	2.43239429082109e-87	2.42784677105999e-84	Infected_Linnea_16_48h
Psat0s3079g0040.1	818.442576442037	6.32460158095752	0.325617146135772	19.4234291898141	4.89122312549966e-84	4.67865872050399e-81	Infected_Linnea_16_48h
Psat6g146560.1	2196.58138514791	10.8362547389448	0.560497300885134	19.3332862117842	2.81878931283437e-83	2.58843785018955e-80	Infected_Linnea_16_48h
Psat7g228880.1	516.347529646953	7.14506282131812	0.372999610154945	19.1556844210911	8.67770443382584e-82	7.66207925720537e-79	Infected_Linnea_16_48h
Psat7g036280.1	10365.640127516	8.58499278600624	0.44867830979973	19.1339598962076	1.31681078033756e-81	1.11963055867442e-78	Infected_Linnea_16_48h
Psat3g002720.1	2333.74415106652	4.34464286846225	0.230595982968104	18.8409304123186	3.48780449734739e-79	2.85962599448586e-76	Infected_Linnea_16_48h
Psat4g048960.1	3526.06656948464	5.00176027581732	0.265868016328785	18.8129446515744	5.91585968617815e-79	4.68311692467558e-76	Infected_Linnea_16_48h
Psat3g097520.1	619.158809419072	5.93734552445023	0.316112879588098	18.7823587959678	1.05296713741723e-78	8.05765552456248e-76	Infected_Linnea_16_48h
Psat5g088040.1	509.241689218917	5.04081252616369	0.27057192003458	18.6302130890724	1.82795094382848e-77	1.35368612314421e-74	Infected_Linnea_16_48h
Psat6g069160.1	3114.80007759303	3.90413204046136	0.209713588186026	18.6164953555523	2.36173908315129e-77	1.69432637912201e-74	Infected_Linnea_16_48h
Psat3g118040.1	602.292181115048	7.3730602173351	0.397925055598661	18.5287659412214	1.21030907272508e-76	8.41971678259082e-74	Infected_Linnea_16_48h
Psat5g265680.1	2175.12509935489	8.85560270456615	0.485112295282343	18.2547480051233	1.89683984463691e-74	1.24416435180942e-71	Infected_Linnea_16_48h
Psat7g035720.1	1093.29656010759	8.73273380642191	0.478352946529	18.2558378071838	1.8593654267659e-74	1.24416435180942e-71	Infected_Linnea_16_48h
Psat6g013840.1	1601.17964138428	5.14709815828212	0.282496737537003	18.2200269042326	3.5797894798754e-74	2.28281186359721e-71	Infected_Linnea_16_48h
Psat1g198680.1	3453.13832437479	8.80524253726133	0.484878940783707	18.1596720266495	1.07665965318922e-73	6.68023666439593e-71	Infected_Linnea_16_48h
Psat3g013560.1	1326.46331712063	6.94269251934965	0.382353762827922	18.1577721845886	1.11456705446626e-73	6.73345154457419e-71	Infected_Linnea_16_48h
Psat2g114240.1	3069.56567669426	8.81942498671499	0.49094157483453	17.9643066279069	3.70883257417839e-72	2.18317101039521e-69	Infected_Linnea_16_48h
Psat5g299880.1	5345.83314700776	3.24391807043341	0.181348211334125	17.8877864113953	1.46826220612392e-71	8.42672386649671e-69	Infected_Linnea_16_48h
Psat2g008600.1	2517.06913899976	5.92784607615503	0.333600046971888	17.7693202682749	1.22162017067823e-70	6.84017908738051e-68	Infected_Linnea_16_48h
Psat7g053040.1	3176.49150648414	4.21158853566325	0.238071263681529	17.6904531464039	4.96743458297808e-70	2.71517608860542e-67	Infected_Linnea_16_48h
Psat1g211480.1	3720.85297863512	12.0361149658798	0.680435412987336	17.6888426677226	5.11144833285449e-70	2.72891905528699e-67	Infected_Linnea_16_48h
Psat2g177360.1	549.225060874449	4.19270458294777	0.237569168906867	17.6483531185455	1.04766976397147e-69	5.46621699352113e-67	Infected_Linnea_16_48h
Psat7g246400.1	4962.32573447001	5.10227184995201	0.289457251365757	17.6270306785468	1.52782982894515e-69	7.79430875179863e-67	Infected_Linnea_16_48h
Psat3g173560.1	727.920809071925	8.54010055323874	0.485199097115451	17.6012292768275	2.41035268377109e-69	1.20292318611593e-66	Infected_Linnea_16_48h
Psat7g251400.1	1390.61169112858	2.54607939253929	0.144726850325625	17.5923084542419	2.82145995904269e-69	1.37813311233496e-66	Infected_Linnea_16_48h
Psat4g090880.1	288.40017025927	5.23707379404445	0.299470768323339	17.487762907096	1.77593009165001e-68	8.49375564875193e-66	Infected_Linnea_16_48h
Psat3g206200.1	492.364985564363	6.18316253058986	0.354783116329356	17.4280067060741	5.05785223630884e-68	2.3696553834478e-65	Infected_Linnea_16_48h
Psat3g013600.1	1323.47470520874	5.00874738524556	0.288677822786213	17.350648334891	1.95030654896563e-67	8.9546374889208e-65	Infected_Linnea_16_48h
Psat7g098120.1	565.63978614994	7.55702697362267	0.436061656232638	17.3301799541646	2.78455875842373e-67	1.25343363563007e-64	Infected_Linnea_16_48h
Psat6g137360.1	1097.71646614433	9.15690653742092	0.532284309305103	17.2030367556302	2.51972840716515e-66	1.11241163544789e-63	Infected_Linnea_16_48h
Psat0s2493g0040.1	467.93098259402	4.87682878446417	0.284298314304444	17.1539138260305	5.87583782239226e-66	2.54512469601244e-63	Infected_Linnea_16_48h
Psat3g169360.1	8003.77378926748	3.08009668745674	0.180082861058789	17.1037747254094	1.39096251631479e-65	5.91339379389606e-63	Infected_Linnea_16_48h
Psat4g115720.1	772.066876044269	6.53084395111183	0.382403611246625	17.0784055355059	2.14911780582904e-65	8.97041772153042e-63	Infected_Linnea_16_48h
Psat3g178480.1	4842.06722374988	4.5033010202693	0.265181968519357	16.9819277133113	1.11754291345271e-64	4.58132726145247e-62	Infected_Linnea_16_48h
Psat6g048560.1	1079.85986259549	7.4618491588706	0.439428847582979	16.980790405349	1.13941161297044e-64	4.58903024543198e-62	Infected_Linnea_16_48h
Psat1g172040.1	1433.12257011775	6.73409037413287	0.398729224163021	16.8888808897028	5.43236507210962e-64	2.15018629242104e-61	Infected_Linnea_16_48h
Psat0s3139g0080.1	999.770220709169	5.87037430033265	0.348497542478604	16.8448083122224	1.14539520650745e-63	4.45675216199856e-61	Infected_Linnea_16_48h
Psat3g097480.1	892.046970013293	3.47488048067365	0.207096053820001	16.7790762623313	3.47194801214023e-63	1.32842517524505e-60	Infected_Linnea_16_48h
Psat1g047640.1	466.101503055144	5.8684775728417	0.351508921451274	16.6951027832026	1.42273971522682e-62	5.35439928564954e-60	Infected_Linnea_16_48h
Psat0s4023g0040.1	1027.86282426652	6.2416663077912	0.374077725836158	16.6854797190597	1.67157890589304e-62	6.18942531332041e-60	Infected_Linnea_16_48h
Psat6g168280.1	1020.39258799681	4.25722585089869	0.256043272105715	16.6269779943328	4.44453023218643e-62	1.61957270698895e-59	Infected_Linnea_16_48h
Psat4g045160.1	11861.3789389707	5.37360208610185	0.32423255949093	16.5732957064485	1.08701260485695e-61	3.8991481827658e-59	Infected_Linnea_16_48h
Psat6g116120.1	3381.82600058693	2.87730434511899	0.173652655125467	16.5693080997817	1.16154608527829e-61	4.10240207380517e-59	Infected_Linnea_16_48h
Psat1g197400.1	1312.22716521997	5.36039462344721	0.323545788110118	16.5676538543683	1.19394077538922e-61	4.15292399706216e-59	Infected_Linnea_16_48h
Psat5g198400.1	13514.2935658424	2.11129861676275	0.127510253811257	16.5578732192623	1.40472288589196e-61	4.81316765543608e-59	Infected_Linnea_16_48h
Psat6g037240.1	1544.40130247856	5.32985841954462	0.322595875257927	16.52178105279	2.55733247141206e-61	8.63362963914804e-59	Infected_Linnea_16_48h
Psat0s992g0080.1	2183.87579265283	6.67780429794451	0.405910751446421	16.4514102524972	8.19379506245036e-61	2.72615874273439e-58	Infected_Linnea_16_48h
Psat7g101920.1	654.57618367254	7.48095634801164	0.456172871500009	16.3993889496594	1.93171234617733e-60	6.33518861874184e-58	Infected_Linnea_16_48h
Psat4g094720.1	384.974640937428	7.20828373246206	0.440718563446065	16.3557524695558	3.95789086659771e-60	1.27973662851385e-57	Infected_Linnea_16_48h
Psat3g116960.1	1282.30791578642	3.76003203427336	0.230505610416994	16.3121063624929	8.09523935486636e-60	2.58114458152315e-57	Infected_Linnea_16_48h
Psat5g047840.1	501.308671510814	3.31924001115065	0.203701285170214	16.2946444268973	1.0772836178497e-59	3.38783561848981e-57	Infected_Linnea_16_48h
Psat0s992g0120.1	880.148021171983	5.21837461017398	0.320714872023089	16.2710714886907	1.58362180201862e-59	4.91286563634344e-57	Infected_Linnea_16_48h
Psat0s3139g0040.1	993.104431644546	7.12080388915111	0.438523171288313	16.238147389638	2.70985017949562e-59	8.29467074275747e-57	Infected_Linnea_16_48h
Psat2g178360.1	527.816640552878	-7.74727807963042	0.47951033246713	-16.1566447166422	1.01962359058094e-58	3.07993404854823e-56	mock_Linnea_48h
Psat0s992g0040.1	2755.51610459417	7.36957133226691	0.456568352029263	16.1412224467862	1.30922394984392e-58	3.90335769046323e-56	Infected_Linnea_16_48h
Psat0s2185g0040.1	2301.64922087185	3.18820408102659	0.197645383455716	16.1309311924351	1.54670675979357e-58	4.55227526725397e-56	Infected_Linnea_16_48h
Psat4g201600.1	537.447389286895	7.60733517968574	0.472038687864952	16.115914596098	1.97224256747594e-58	5.73123704070191e-56	Infected_Linnea_16_48h
Psat5g167880.1	467.958408041229	3.22604772754256	0.200476668767183	16.0918861400726	2.90840236361479e-58	8.3460241326881e-56	Infected_Linnea_16_48h
Psat4g182840.1	709.562594347282	4.21820208356027	0.262517897248276	16.0682457378169	4.25971455555327e-58	1.20728724755354e-55	Infected_Linnea_16_48h
Psat2g058000.1	1089.50972374518	2.92314137883921	0.181984727724792	16.0625642348393	4.66845769008107e-58	1.30699735599013e-55	Infected_Linnea_16_48h
Psat3g089760.1	1119.09439021047	2.60276150856108	0.162639684589093	16.0032375563007	1.21299740340767e-57	3.35503390241325e-55	Infected_Linnea_16_48h
Psat5g299400.1	1245.4122769776	5.21347159085205	0.32645292290978	15.9700564001164	2.06599002238486e-57	5.64630154093918e-55	Infected_Linnea_16_48h
Psat3g034960.1	692.035434342336	7.61494780235823	0.477126300218545	15.9600252571913	2.4263319483338e-57	6.5530944162234e-55	Infected_Linnea_16_48h
Psat1g218800.1	523.958543674232	8.17204901596929	0.513429026743701	15.9166088987967	4.86014030347466e-57	1.29737489473102e-54	Infected_Linnea_16_48h
Psat2g181680.1	559.962421216413	6.77590515968025	0.427165197682392	15.8624934719478	1.1522670231563e-56	3.040528051793e-54	Infected_Linnea_16_48h
Psat5g087480.1	951.420732541242	5.4749731492214	0.346212594667159	15.8139051945378	2.49509288355809e-56	6.50907355998216e-54	Infected_Linnea_16_48h
Psat7g248760.1	9780.69795732308	4.78817945590739	0.302897155799202	15.8079379889641	2.74298687053419e-56	7.07536512211835e-54	Infected_Linnea_16_48h
Psat0s1877g0080.1	408.373188965181	5.01525608158504	0.317495484750201	15.7963067900979	3.29885462785776e-56	8.41464507685895e-54	Infected_Linnea_16_48h
Psat6g014400.1	16692.955535454	5.53258900012498	0.350701349549529	15.775784744574	4.56686538158821e-56	1.15210470950682e-53	Infected_Linnea_16_48h
Psat3g097360.1	239.017776793096	3.41508658555058	0.217581887924869	15.6956381715458	1.62005205599949e-55	4.04255815756307e-53	Infected_Linnea_16_48h
Psat3g028840.1	454.074065064001	6.03703809935882	0.385650115614039	15.6541845961761	3.11074698002411e-55	7.67886219574338e-53	Infected_Linnea_16_48h
Psat3g072160.1	6056.92818887561	3.93031802866423	0.252167833965553	15.5861196365002	9.04643190640573e-55	2.20935039654634e-52	Infected_Linnea_16_48h
Psat4g110720.1	11354.631360816	3.8701644300773	0.249281106466072	15.5253018768353	2.33900777953184e-54	5.65227385207499e-52	Infected_Linnea_16_48h
Psat7g109400.1	4482.92728557889	9.31771289446285	0.602490458226253	15.4653285661891	5.94690549427901e-54	1.4221157232517e-51	Infected_Linnea_16_48h
Psat7g178640.1	1266.79683659528	9.2152537079075	0.599047994481542	15.3831642753149	2.12312970395591e-53	5.02481325914597e-51	Infected_Linnea_16_48h
Psat7g246360.1	2566.75570722413	3.0922906944975	0.201873344851836	15.3179742316504	5.799704742055e-53	1.3586104261567e-50	Infected_Linnea_16_48h
Psat5g143400.1	2399.95402580086	7.23562686881576	0.472924567928151	15.2997483309326	7.67528473443883e-53	1.77981324897487e-50	Infected_Linnea_16_48h
Psat7g070240.1	12634.6250260663	7.52567095526601	0.493423346005627	15.2519555797025	1.59775206639131e-52	3.66795941881452e-50	Infected_Linnea_16_48h
Psat1g131480.1	266.221854798257	4.1565195217715	0.273243246131797	15.2117923521031	2.95344840464564e-52	6.7131004975693e-50	Infected_Linnea_16_48h
Psat1g081160.1	332.226249986795	5.34982772326869	0.352520483580342	15.1759343710574	5.1045623457687e-52	1.14887684090012e-49	Infected_Linnea_16_48h
Psat7g118080.1	5912.84610304449	7.46536166709531	0.493395588156333	15.1305805043597	1.01793486871704e-51	2.26880881370263e-49	Infected_Linnea_16_48h
Psat4g014040.1	346.846862442878	5.01277081564592	0.331605514179473	15.1166690579605	1.25744188567259e-51	2.77568205474862e-49	Infected_Linnea_16_48h
Psat1g029320.1	1388.89336272265	7.00658394840098	0.463678263902257	15.1108742718161	1.37305832738021e-51	3.00202857349214e-49	Infected_Linnea_16_48h
Psat0s4667g0040.1	2299.60002359234	6.77816324486609	0.448811585133231	15.1024694312514	1.55980586769059e-51	3.37815691552574e-49	Infected_Linnea_16_48h
Psat1g132040.1	6757.51490241975	4.66012947262221	0.310397832251474	15.0134085628753	5.99843138544295e-51	1.28697186276275e-48	Infected_Linnea_16_48h
Psat1g148720.1	588.677012617456	7.92808664300295	0.529130981023923	14.9832214089247	9.45222002237289e-51	2.00920939864458e-48	Infected_Linnea_16_48h
Psat0s32g0120.1	910.427313508519	6.86239151677733	0.460027987421891	14.9173348239872	2.54226594197463e-50	5.35438525045059e-48	Infected_Linnea_16_48h
Psat4g016000.1	611.350296781315	9.41619962270229	0.636941721941703	14.7834555318455	1.8730467491348e-49	3.90904856544432e-47	Infected_Linnea_16_48h
Psat0s4615g0040.1	5861.54619724741	10.414788565449	0.708030116229618	14.7095276411539	5.59969191767278e-49	1.15812727345959e-46	Infected_Linnea_16_48h
Psat1g209600.1	1019.42861796957	4.25295622241981	0.290164332527916	14.6570606572076	1.21416365536933e-48	2.48871027109943e-46	Infected_Linnea_16_48h
Psat0ss6702g0240.1	2831.04281733361	3.62268195138677	0.247295011023839	14.6492318481813	1.36247320914964e-48	2.76799092588037e-46	Infected_Linnea_16_48h
Psat4g187520.1	371.376499656311	3.93932879495805	0.269063938262691	14.6408649943718	1.54095239807236e-48	3.10312668443396e-46	Infected_Linnea_16_48h
Psat5g104360.1	1086.26623271097	3.61870248056051	0.248116302208842	14.5847026106113	3.51450128129124e-48	7.01586138387853e-46	Infected_Linnea_16_48h
Psat3g133800.1	10738.1394322371	4.98158985374147	0.341660964859926	14.5805063091823	3.73734606791115e-48	7.39640117939968e-46	Infected_Linnea_16_48h
Psat4g094760.1	201.088746540036	6.47005267442521	0.444486171578217	14.5562518884497	5.33011537609126e-48	1.04584152725579e-45	Infected_Linnea_16_48h
Psat7g044440.1	2353.5902305773	5.08133129142681	0.350539907198202	14.4957284094725	1.28927395341423e-47	2.50829340241784e-45	Infected_Linnea_16_48h
Psat4g177440.1	1597.17959629626	4.52762496114189	0.31278758839475	14.4750787087749	1.74126308120533e-47	3.35917450043957e-45	Infected_Linnea_16_48h
Psat1g192080.1	1251.44316361274	5.80302189132042	0.401446694763156	14.4552738060132	2.32204561312262e-47	4.44226676170466e-45	Infected_Linnea_16_48h
Psat5g251880.1	377.593694245019	3.35744240795898	0.232575301384305	14.4359370404993	3.07438804306476e-47	5.83295258716013e-45	Infected_Linnea_16_48h
Psat7g028560.1	705.188859070138	7.94515186505682	0.551855356858137	14.3971636160075	5.39109827877383e-47	1.01445445234271e-44	Infected_Linnea_16_48h
Psat5g035400.1	814.116291645795	4.93129595851615	0.343080819207433	14.3735693820138	7.5820643449545e-47	1.41513374932618e-44	Infected_Linnea_16_48h
Psat1g201000.1	908.045041443737	10.2294700951695	0.711961404047356	14.3680121380415	8.21556512238426e-47	1.52100587511754e-44	Infected_Linnea_16_48h
Psat4g045000.1	4165.75185456932	4.49468037893652	0.312995036842668	14.3602289169711	9.19230194195878e-47	1.68822140545238e-44	Infected_Linnea_16_48h
Psat7g101880.1	267.479869897932	7.31559985873942	0.509710367027499	14.3524643247932	1.0281778871895e-46	1.87332379017535e-44	Infected_Linnea_16_48h
Psat1g010280.1	934.739761986199	5.20635196719252	0.363333275030125	14.3294113834216	1.43330249761574e-46	2.59089176675312e-44	Infected_Linnea_16_48h
Psat2g116840.1	2082.47751375953	3.02451905848838	0.211158092693956	14.3234816146592	1.56102662966737e-46	2.79972565134952e-44	Infected_Linnea_16_48h
Psat2g002320.1	414.968763173727	5.12811691804092	0.359122872706084	14.2795608628301	2.93444694631638e-46	5.22217818190582e-44	Infected_Linnea_16_48h
Psat0s802g0040.1	201.86826593248	5.01212831015628	0.351516562019926	14.2585836677367	3.96418439312436e-46	7.00044470099661e-44	Infected_Linnea_16_48h
Psat1g109760.1	527.851143916532	3.94347912514631	0.276721913275507	14.2506933349371	4.43852530423e-46	7.76935802806231e-44	Infected_Linnea_16_48h
Psat7g159800.1	2653.66454405246	3.86880652521753	0.271490579098449	14.2502422664715	4.46728779764004e-46	7.76935802806231e-44	Infected_Linnea_16_48h
Psat5g144600.1	716.752269354702	4.52644839599796	0.317940019230317	14.236799780524	5.41506280145087e-46	9.34688697239907e-44	Infected_Linnea_16_48h
Psat7g170320.1	6095.02288919116	4.34372940526258	0.305128967937861	14.2357162435891	5.49965502376475e-46	9.42205823735577e-44	Infected_Linnea_16_48h
Psat5g044960.1	739.393673094069	3.29379601028779	0.231465192055974	14.2302001481556	5.95112064669063e-46	1.01199908656353e-43	Infected_Linnea_16_48h
Psat2g070800.1	691.768255614024	2.61033629409216	0.183782959906505	14.2033640954532	8.73179760515131e-46	1.47394027662837e-43	Infected_Linnea_16_48h
Psat5g079680.1	171.01174678538	5.94867960489799	0.419712646656841	14.1732198261866	1.34203329275828e-45	2.24883637239794e-43	Infected_Linnea_16_48h
Psat0s2891g0040.1	283.368192712473	4.66630285658	0.329742328889888	14.1513613744695	1.8317650280237e-45	3.0472340397348e-43	Infected_Linnea_16_48h
Psat4g145360.1	673.457744959761	7.6261599829273	0.539913716375476	14.1247754069352	2.67250522027394e-45	4.41386347782941e-43	Infected_Linnea_16_48h
Psat6g209640.1	4556.7662029005	3.01333695551108	0.214114008905495	14.0735161184204	5.5252497017648e-45	9.06022552881533e-43	Infected_Linnea_16_48h
Psat1g085360.1	3783.21400465779	5.869351920789	0.417256676468379	14.0665260780645	6.09927775618324e-45	9.93057584742544e-43	Infected_Linnea_16_48h
Psat0s4023g0080.1	266.491181304574	5.27410084296831	0.376286446034374	14.0161860692865	1.24107371997507e-44	2.00643164714561e-42	Infected_Linnea_16_48h
Psat1g081520.1	403.555351288486	5.68260322258902	0.405618754300086	14.009715187836	1.35949083174827e-44	2.18250566604511e-42	Infected_Linnea_16_48h
Psat1g156720.1	850.495819636533	3.99624320550497	0.2853190818201	14.0062248203388	1.427964348075e-44	2.2765123290804e-42	Infected_Linnea_16_48h
Psat0s1953g0280.1	265.673721150745	5.14050948946343	0.367244877500352	13.9974981392586	1.61455072116291e-44	2.55622351074047e-42	Infected_Linnea_16_48h
Psat2g133040.1	883.377108724472	5.18500889544254	0.371572490506721	13.9542324254727	2.96476373574682e-44	4.63382082817455e-42	Infected_Linnea_16_48h
Psat2g137160.2	280.528162594706	3.72598084240716	0.267015492574446	13.954174742757	2.96716322577715e-44	4.63382082817455e-42	Infected_Linnea_16_48h
Psat6g088280.1	2166.53756139117	9.002174409022	0.646119204666296	13.9326835419965	4.01000801504992e-44	6.22011851361493e-42	Infected_Linnea_16_48h
Psat0ss1196g0160.1	1800.43136337762	2.53437829510321	0.182580293547848	13.8808972526876	8.27021559557354e-44	1.27422375454753e-41	Infected_Linnea_16_48h
Psat7g256040.1	321.456092417384	7.38566631529161	0.532414560024588	13.872021672267	9.36009413127952e-44	1.43253120647856e-41	Infected_Linnea_16_48h
Psat3g130360.1	1061.71831285129	3.66779529200743	0.264570921967769	13.86318369656	1.05872212553519e-43	1.60960820105373e-41	Infected_Linnea_16_48h
Psat3g083880.1	616.551231156525	3.91550360586291	0.282630128798622	13.8538082351891	1.20642576858194e-43	1.8220997611405e-41	Infected_Linnea_16_48h
Psat5g128200.1	257.248304749593	3.39582916365562	0.24519337852	13.8495957115687	1.27930085950293e-43	1.91953659030122e-41	Infected_Linnea_16_48h
Psat4g103080.1	542.523833291053	3.69020242176338	0.266805084585505	13.8310798217968	1.655170620869e-43	2.467386489824e-41	Infected_Linnea_16_48h
Psat3g170680.1	352.689472824735	5.46802600104897	0.395894252094785	13.8118347819302	2.16252557773971e-43	3.20290965730133e-41	Infected_Linnea_16_48h
Psat2g058520.1	2321.03948942626	3.46738883734123	0.251266558718106	13.7996431161827	2.56117412712147e-43	3.7690304125851e-41	Infected_Linnea_16_48h
Psat0s13g0040.1	229.431149626136	3.10224613906909	0.225160271141291	13.7779463639142	3.45974620077319e-43	5.05894226313058e-41	Infected_Linnea_16_48h
Psat6g181920.1	519.728574373325	2.98395479935004	0.21677196297856	13.7654093193093	4.11546721469666e-43	5.97966967391083e-41	Infected_Linnea_16_48h
Psat5g017480.1	470.540074265897	9.00832509030526	0.655055624397533	13.7520002192033	4.95406658785788e-43	7.15286205392789e-41	Infected_Linnea_16_48h
Psat6g027400.1	3668.69123382028	9.11142653054613	0.664973365853704	13.7019420602639	9.88446825933158e-43	1.41823586143422e-40	Infected_Linnea_16_48h
Psat7g237320.1	2698.28956176831	7.13918363711543	0.521338567660775	13.6939487695082	1.10345780538356e-42	1.57342117007393e-40	Infected_Linnea_16_48h
Psat3g203680.1	1430.61870820238	11.2295864942332	0.822504369500271	13.6529201675317	1.93948009721388e-42	2.74843485134192e-40	Infected_Linnea_16_48h
Psat6g132560.1	548.418932907173	7.5029792157229	0.54980907644557	13.6465175588379	2.1175884439547e-42	2.98242195753791e-40	Infected_Linnea_16_48h
Psat5g144640.1	379.935898993492	4.90823851051051	0.359860843982602	13.639268046478	2.33896388953157e-42	3.25989340928048e-40	Infected_Linnea_16_48h
Psat7g052400.1	2049.52383624673	7.55090231740133	0.553620025378737	13.6391423201061	2.34299957542919e-42	3.25989340928048e-40	Infected_Linnea_16_48h
Psat5g268920.1	530.326655714311	4.17742081367258	0.306710515089302	13.6200769395085	3.04247042203046e-42	4.20758996858755e-40	Infected_Linnea_16_48h
Psat0s2210g0040.1	572.89399847937	6.27076096384338	0.461044975918448	13.6011914051365	3.93963031304432e-42	5.41569419739872e-40	Infected_Linnea_16_48h
Psat6g020680.1	670.615513268733	3.94926742703359	0.290781548307232	13.5815613130339	5.15164424432472e-42	7.03966053077158e-40	Infected_Linnea_16_48h
Psat4g168720.1	11107.6696003747	2.87360291545561	0.211592653486573	13.5808255537471	5.20365897099005e-42	7.06866266254547e-40	Infected_Linnea_16_48h
Psat2g066360.1	11185.9047593979	4.68839122034621	0.345574852656689	13.5669340066359	6.28984734466153e-42	8.49388385243499e-40	Infected_Linnea_16_48h
Psat6g146200.1	15712.8907047857	9.27429051061655	0.685183488391797	13.535484534784	9.654376629642e-42	1.29611417711515e-39	Infected_Linnea_16_48h
Psat1g030680.1	470.726809267939	5.12565545850841	0.37910912738742	13.520263924615	1.1874900912992e-41	1.5849540712765e-39	Infected_Linnea_16_48h
Psat4g224640.1	302.928142943982	3.78695874812347	0.280124265556343	13.5188529297965	1.21048510752675e-41	1.60630674066425e-39	Infected_Linnea_16_48h
Psat1g157000.2	5198.16885373166	4.40626973304227	0.326011363698366	13.5156936956316	1.26358971894964e-41	1.66713960792684e-39	Infected_Linnea_16_48h
Psat4g006280.1	2253.26827453858	5.22402430947963	0.387089677618847	13.495643545999	1.65900173089898e-41	2.17632587064274e-39	Infected_Linnea_16_48h
Psat7g055960.1	675.299582593961	4.25745939369147	0.315588300187937	13.4905488928332	1.77772105265036e-41	2.31881489805081e-39	Infected_Linnea_16_48h
Psat4g038280.1	205.029978494749	6.94424173107222	0.515459902334288	13.471933897525	2.28793919147255e-41	2.96747005755002e-39	Infected_Linnea_16_48h
Psat4g038160.1	5519.30155469317	2.59688273271121	0.193199445897248	13.4414605624301	3.45548264230783e-41	4.45660196738544e-39	Infected_Linnea_16_48h
Psat4g018680.1	872.266925356421	6.82507673239331	0.50870705158374	13.4165168561062	4.8392913460968e-41	6.17197841290802e-39	Infected_Linnea_16_48h
Psat5g038040.1	955.0590195252	3.86207620146948	0.287855685588525	13.4167098126737	4.82671080954597e-41	6.17197841290802e-39	Infected_Linnea_16_48h
Psat7g029560.1	853.863731783439	4.87470848180495	0.363506873725685	13.4102236687925	5.26797080589854e-41	6.66223189230883e-39	Infected_Linnea_16_48h
Psat7g087960.1	15211.2970850363	4.22469842138542	0.315040185719738	13.4100302529143	5.28172759681233e-41	6.66223189230883e-39	Infected_Linnea_16_48h
Psat6g043880.1	171.659804590554	4.08582336302432	0.304744739724903	13.4073630498516	5.47511740692128e-41	6.86843007162251e-39	Infected_Linnea_16_48h
Psat5g091720.1	171.142309999184	5.60941051996281	0.41855302398304	13.401911343472	5.89258135919695e-41	7.35195599255893e-39	Infected_Linnea_16_48h
Psat6g215760.1	1802.91887953308	4.59666011343559	0.343684809708157	13.3746385746256	8.50661788643304e-41	1.05560230712888e-38	Infected_Linnea_16_48h
Psat4g182800.1	222.035192647283	5.08794465894277	0.381018820003426	13.3535258413141	1.1297250026834e-40	1.39436004766682e-38	Infected_Linnea_16_48h
Psat5g012200.1	248.83847489258	6.77907549401701	0.508056099386092	13.343163288874	1.2983120550505e-40	1.59386897581788e-38	Infected_Linnea_16_48h
Psat7g028600.1	3973.5309046474	7.37044909699457	0.552673255559548	13.3359973960246	1.42930215333507e-40	1.74534518798475e-38	Infected_Linnea_16_48h
Psat7g011400.1	2317.14046937906	4.09365585471136	0.307345387221754	13.319399037402	1.78538842210365e-40	2.16863291038272e-38	Infected_Linnea_16_48h
Psat7g135520.1	311.604153885426	5.64927461192286	0.42574890199036	13.2690291989309	3.50086667777079e-40	4.22996822745179e-38	Infected_Linnea_16_48h
Psat2g113320.1	21069.3266719425	3.67652718714608	0.278004133866556	13.224721287457	6.31709620817797e-40	7.59275275660427e-38	Infected_Linnea_16_48h
Psat6g038440.1	155.087336335041	3.93887645659289	0.299131743145516	13.1676980021367	1.34640584915278e-39	1.60986661869793e-37	Infected_Linnea_16_48h
Psat1g113640.1	8625.27826203094	4.25654604991852	0.323297240412548	13.1660451060049	1.37620031348392e-39	1.63696531588862e-37	Infected_Linnea_16_48h
Psat2g104240.1	890.920058697262	5.26251532593641	0.400504767872403	13.1397070598995	1.94980098831507e-39	2.3072980045747e-37	Infected_Linnea_16_48h
Psat5g061200.1	172.501329762494	4.0869892568471	0.311916982948435	13.1028109409572	3.17285249448566e-39	3.73534229312345e-37	Infected_Linnea_16_48h
Psat3g190400.1	337.473243041478	-5.41685299899257	0.414416065406165	-13.0710497279674	4.81958199200888e-39	5.64505835666061e-37	mock_Linnea_48h
Psat7g109520.1	290.426700350481	8.11530712190907	0.621844081587988	13.0503889354148	6.32238108385007e-39	7.36766002750995e-37	Infected_Linnea_16_48h
Psat6g039680.1	2244.76740435605	2.55690682774982	0.195962052003718	13.047969245093	6.52639142238076e-39	7.56698827694925e-37	Infected_Linnea_16_48h
Psat3g063440.1	4332.36558441646	3.05310230304811	0.234004272125796	13.0472075373343	6.59195744648637e-39	7.60460136175817e-37	Infected_Linnea_16_48h
Psat5g206880.1	357.757962665161	5.32209995997899	0.408200158207951	13.0379664313303	7.44154660163726e-39	8.54177926668933e-37	Infected_Linnea_16_48h
Psat2g048600.1	5869.34123591281	5.25420703292737	0.403241880195455	13.0299140316988	8.27007794262986e-39	9.44558106114197e-37	Infected_Linnea_16_48h
Psat1g128440.1	302.68216794709	5.09315117003372	0.391070761529176	13.0236051146303	8.98276226862719e-39	1.02087759109344e-36	Infected_Linnea_16_48h
Psat1g101720.1	394.42388708886	5.65280129899757	0.434653944346877	13.0052916176606	1.14162584493149e-38	1.29104948384691e-36	Infected_Linnea_16_48h
Psat5g036720.1	4757.61975408255	2.21655370641571	0.17049816087607	13.0004552250089	1.21617185358345e-38	1.36861064915271e-36	Infected_Linnea_16_48h
Psat3g067480.1	15859.1432388991	5.47091917430411	0.421897988729005	12.9673980925712	1.87280281990464e-38	2.09726508958785e-36	Infected_Linnea_16_48h
Psat6g063320.1	658.560937152132	2.90774485682973	0.224495739336666	12.9523387188614	2.27903521714606e-38	2.53979667378748e-36	Infected_Linnea_16_48h
Psat5g292240.1	2551.204599786	7.48336532325918	0.578392870694273	12.9382046398265	2.73956971968493e-38	3.03827546158488e-36	Infected_Linnea_16_48h
Psat5g223920.1	24738.2874077786	2.72087837932984	0.211155290670514	12.8856746647921	5.41994499722825e-38	5.98200371641197e-36	Infected_Linnea_16_48h
Psat0s4713g0040.1	392.410482638842	-5.66899847591352	0.441391476530371	-12.8434706543851	9.3583067192099e-38	1.02793611173637e-35	mock_Linnea_48h
Psat5g038320.1	151.455956949231	6.17249026344525	0.482471247481963	12.7934883076654	1.78288016820307e-37	1.94902762006847e-35	Infected_Linnea_16_48h
Psat7g185200.1	3443.2443444097	3.52769322827507	0.276455460336127	12.7604396888596	2.72657695988903e-37	2.96654157669064e-35	Infected_Linnea_16_48h
Psat6g205760.1	3359.99350444041	3.86282417575165	0.3030167321604	12.7478906798681	3.20294682390224e-37	3.468398596053e-35	Infected_Linnea_16_48h
Psat1g210480.1	205.417297584589	6.92094367751534	0.543393526988308	12.736522122142	3.70548186501729e-37	3.99374399883577e-35	Infected_Linnea_16_48h
Psat4g027040.1	2066.51571350725	4.73131558426489	0.371671749811431	12.7298229867224	4.03753506745754e-37	4.33129404409452e-35	Infected_Linnea_16_48h
Psat6g010400.1	800.975298624752	3.10954921514948	0.244463140113687	12.7199103051012	4.58386069208209e-37	4.89449720502923e-35	Infected_Linnea_16_48h
Psat4g211880.1	616.511708961992	3.11934981542808	0.245721109924549	12.6946757500237	6.32915312886465e-37	6.7267763138586e-35	Infected_Linnea_16_48h
Psat7g052320.1	6206.80026456115	5.06728533173628	0.401500397537044	12.6208725142514	1.62016193583662e-36	1.71401186917057e-34	Infected_Linnea_16_48h
Psat4g003720.1	12375.2394570387	3.39598877260842	0.269103758752036	12.6196259329757	1.64601274324584e-36	1.73337222691261e-34	Infected_Linnea_16_48h
Psat5g043960.1	1136.10836343527	7.59163622407602	0.602698991140099	12.5960659229166	2.21941288666655e-36	2.32653249494082e-34	Infected_Linnea_16_48h
Psat6g217920.1	3808.26668461679	6.18531998341686	0.491302453887419	12.5896378788171	2.40775387508396e-36	2.51249116865011e-34	Infected_Linnea_16_48h
Psat0s3798g0040.1	1312.22781152016	2.84977129586201	0.226592004894047	12.5766630521432	2.83765215105744e-36	2.94769142225455e-34	Infected_Linnea_16_48h
Psat6g055240.1	184.726571766041	5.72278944221963	0.45562559505258	12.5602896421111	3.49052641893436e-36	3.60955022520163e-34	Infected_Linnea_16_48h
Psat2g172120.1	1055.93076343334	4.49683954256845	0.358788016797107	12.5334162013315	4.90053867485718e-36	5.04491777393256e-34	Infected_Linnea_16_48h
Psat4g187200.1	48113.5270774822	6.90342297779745	0.551346732179017	12.5210191244155	5.72947209795744e-36	5.87194156039326e-34	Infected_Linnea_16_48h
Psat3g058200.1	302.527852256544	8.38847556307878	0.67007004017748	12.5188040952509	5.89161467380385e-36	6.01127991406734e-34	Infected_Linnea_16_48h
Psat1g218080.1	1017.94679269419	2.91440758439244	0.232949661723511	12.510889961504	6.50908453632358e-36	6.61190503099028e-34	Infected_Linnea_16_48h
Psat6g125480.1	329.886118003855	4.90824538056927	0.392475018158926	12.5058797464193	6.93280231065642e-36	7.01129262756561e-34	Infected_Linnea_16_48h
Psat4g212960.1	794.411950941876	3.00081186752951	0.239978333035631	12.5045116764102	7.05319095543795e-36	7.10175898087671e-34	Infected_Linnea_16_48h
Psat2g153680.1	2994.48313351591	7.74762845778498	0.621053724447082	12.474973022153	1.02240823648252e-35	1.02495309541175e-33	Infected_Linnea_16_48h
Psat1g054240.1	3886.96613599137	3.03080278475859	0.243436001598794	12.4501009088773	1.39668466738141e-35	1.39407347430761e-33	Infected_Linnea_16_48h
Psat6g228920.1	547.102141308226	2.58663093509358	0.208045459458179	12.4330083522613	1.72999053190479e-35	1.71928106670728e-33	Infected_Linnea_16_48h
Psat0s4693g0040.1	220.921772848992	6.68770954180972	0.53869310900231	12.4146929486359	2.17519752625186e-35	2.15241420733465e-33	Infected_Linnea_16_48h
Psat6g108120.1	5216.73886751436	3.78266250474725	0.304841295880551	12.4086288697233	2.34636471551381e-35	2.31182381004509e-33	Infected_Linnea_16_48h
Psat0s1160g0040.1	193.705978510636	5.96094360969881	0.480437054395361	12.407335269343	2.38457548392412e-35	2.3394315976259e-33	Infected_Linnea_16_48h
Psat2g112760.1	987.922037078685	3.97400687317518	0.320640138297035	12.393978165933	2.81713813270524e-35	2.75204426010699e-33	Infected_Linnea_16_48h
Psat5g076480.1	690.768950808461	3.97789570031336	0.321058356265453	12.3899460103895	2.96242775696493e-35	2.88171415324762e-33	Infected_Linnea_16_48h
Psat0s5249g0040.1	712.854646475806	4.55830671584926	0.368068621298523	12.3843937029129	3.1747505617741e-35	3.07522146188388e-33	Infected_Linnea_16_48h
Psat7g179640.1	9945.30088920298	7.4329156724404	0.602647735666642	12.3337652040096	5.95955141460974e-35	5.74846310189898e-33	Infected_Linnea_16_48h
Psat5g018440.1	537.597728065251	5.00654666665759	0.40619541829535	12.3254631666408	6.60628118114862e-35	6.34562330860372e-33	Infected_Linnea_16_48h
Psat4g165960.1	1170.85006530405	3.59588852083335	0.29263644978972	12.2879037229206	1.0519871572669e-34	1.00626954872401e-32	Infected_Linnea_16_48h
Psat2g024640.1	3672.66529453354	6.14595769717381	0.500333537879342	12.2837212216942	1.10782916940342e-34	1.05528772788359e-32	Infected_Linnea_16_48h
Psat0s2917g0160.1	3137.91040295152	2.00693526096632	0.16380927696781	12.2516581363136	1.64595764176507e-34	1.5614152719835e-32	Infected_Linnea_16_48h
Psat5g239240.1	1644.93102095073	2.64937984479236	0.216254213846297	12.2512287629938	1.65469616426841e-34	1.56324526103333e-32	Infected_Linnea_16_48h
Psat6g002480.1	593.540451856632	3.92625514098916	0.321545229575927	12.210584327957	2.72921978521723e-34	2.5678155167718e-32	Infected_Linnea_16_48h
Psat6g011080.1	2812.48693636026	4.45973472083041	0.365344094917737	12.2069434893551	2.85411055738772e-34	2.67435983942652e-32	Infected_Linnea_16_48h
Psat4g106160.1	6699.10188280648	6.11188602018174	0.500879383093686	12.2023110283191	3.02125512341382e-34	2.81946966943948e-32	Infected_Linnea_16_48h
Psat5g236480.1	233.995391558182	8.01730150228916	0.65823443017048	12.1800093322568	3.97236408219032e-34	3.69204705404223e-32	Infected_Linnea_16_48h
Psat6g191000.1	52196.0791189251	8.98608523574073	0.738803872139516	12.1630185961502	4.8917107528112e-34	4.52818563517285e-32	Infected_Linnea_16_48h
Psat5g146320.1	2235.76408983588	4.69246286920253	0.385964580468101	12.1577551585471	5.21727219005139e-34	4.81015733602448e-32	Infected_Linnea_16_48h
Psat1g199560.1	55519.9669978561	3.59406314154588	0.296235743536759	12.1324425561762	7.10966830606841e-34	6.5286662120965e-32	Infected_Linnea_16_48h
Psat6g229280.1	6719.15228533958	6.74901933485554	0.556408995431974	12.1296014087908	7.36068307510928e-34	6.73223909782007e-32	Infected_Linnea_16_48h
Psat1g050200.1	19357.7778317687	2.73904367356312	0.225906902833011	12.1246568352442	7.81870220625288e-34	7.12277565670426e-32	Infected_Linnea_16_48h
Psat7g177240.1	922.167765738684	11.0032842176729	0.9086910228444	12.108939057448	9.47112609449834e-34	8.59401746052958e-32	Infected_Linnea_16_48h
Psat1g215720.1	6188.03942842516	2.29751399739913	0.189742601272147	12.1085827958257	9.5123478872215e-34	8.59743978137575e-32	Infected_Linnea_16_48h
Psat5g230160.1	3320.3811629679	3.10284472335032	0.256667153407	12.0889824902141	1.20773183695401e-33	1.08729018748836e-31	Infected_Linnea_16_48h
Psat6g230160.1	2464.74850790338	3.95961669137602	0.327612092859789	12.0862958897877	1.24786995170238e-33	1.1190371281731e-31	Infected_Linnea_16_48h
Psat5g084320.1	421.783287213186	5.67911175769432	0.471437470411977	12.0463733031901	2.02672660142388e-33	1.81041099567658e-31	Infected_Linnea_16_48h
Psat6g069040.1	513.49329769142	7.71862535037925	0.640792782818233	12.0454311555015	2.05001717128469e-33	1.8241179922939e-31	Infected_Linnea_16_48h
Psat1g012720.1	210.086085619461	5.43830924439558	0.451546963908644	12.0437289563879	2.09277279599755e-33	1.854972396823e-31	Infected_Linnea_16_48h
Psat5g069280.1	26642.3406771476	2.6851320224671	0.223411476046802	12.0187739232545	2.83141512383365e-33	2.50003065376342e-31	Infected_Linnea_16_48h
Psat7g215160.1	1552.51565772051	2.4347003219579	0.202934592812916	11.9974632624731	3.66353474197834e-33	3.22236655446731e-31	Infected_Linnea_16_48h
Psat4g082560.1	621.88356225671	10.4209291956611	0.868955797835369	11.9924732899192	3.89110599372531e-33	3.40947024037985e-31	Infected_Linnea_16_48h
Psat1g112600.1	3976.58819935203	3.28105043549188	0.27366774118816	11.9891749800207	4.04917946020971e-33	3.53448718129408e-31	Infected_Linnea_16_48h
Psat5g074480.1	1132.0886912649	3.84172594668944	0.320924309481155	11.9708162740942	5.05290474432812e-33	4.39392175058866e-31	Infected_Linnea_16_48h
Psat1g122400.1	2422.52590712186	8.50669991527416	0.710751441703186	11.9686002956102	5.18967214441917e-33	4.49582277054456e-31	Infected_Linnea_16_48h
Psat3g196160.1	682.205225239842	5.42716310178334	0.454409830166439	11.9433223964268	7.03556334355517e-33	6.07200855932316e-31	Infected_Linnea_16_48h
Psat5g143080.1	901.433992167192	3.27613837838158	0.274356636185754	11.9411668838346	7.22030698956027e-33	6.20811189360806e-31	Infected_Linnea_16_48h
Psat0s3493g0080.1	8073.32387263165	5.43282434951231	0.455676150253215	11.9225558469394	9.02953057060734e-33	7.73473631751615e-31	Infected_Linnea_16_48h
Psat1g021680.1	100.470279578625	5.33910461229692	0.448076851855054	11.9156001703566	9.81568156805836e-33	8.37689969360282e-31	Infected_Linnea_16_48h
Psat6g159680.1	578.196773589805	6.14099056634714	0.515803873886322	11.905669726902	1.1057197124484e-32	9.40148423654736e-31	Infected_Linnea_16_48h
Psat4g084040.1	1664.77942637274	6.02761305749794	0.50733012263099	11.8810470512553	1.48495542198929e-32	1.25793806725491e-30	Infected_Linnea_16_48h
Psat0s3383g0160.1	1792.78517182791	4.38454130447951	0.369053583913091	11.8805005440945	1.49469631192964e-32	1.26153467768267e-30	Infected_Linnea_16_48h
Psat6g150840.2	510.921996107398	2.86293011523135	0.241034925595324	11.8776567676252	1.54641694999074e-32	1.30040637073031e-30	Infected_Linnea_16_48h
Psat2g081160.1	244.694078277658	3.7149263578127	0.31293298025692	11.8713161992792	1.66822176905424e-32	1.39263153280648e-30	Infected_Linnea_16_48h
Psat4g156640.1	5020.31535245099	2.08058611853806	0.175259124624087	11.871485282154	1.66485320109655e-32	1.39263153280648e-30	Infected_Linnea_16_48h
Psat0s1837g0040.1	2110.20053510726	3.1816432819846	0.268142077686522	11.8655129006055	1.78803359589293e-32	1.4872422920621e-30	Infected_Linnea_16_48h
Psat4g103200.1	198.566680348201	2.70446008428368	0.228138073253973	11.8544881426826	2.03966770550621e-32	1.69042063232152e-30	Infected_Linnea_16_48h
Psat4g140480.1	280.898599965068	2.9495700966978	0.249288613046141	11.8319487627454	2.66872981646496e-32	2.20381404304267e-30	Infected_Linnea_16_48h
Psat7g107160.1	1455.442307565	3.19577256297086	0.270119636592422	11.8309524005206	2.70060033922807e-32	2.22213913934261e-30	Infected_Linnea_16_48h
Psat1g166520.2	225.24911731352	4.05198979567423	0.342687443148314	11.8241560252342	2.9283094568338e-32	2.40090000716191e-30	Infected_Linnea_16_48h
Psat0ss1494g0120.1	1963.06117248509	12.6809527469533	1.07322781055547	11.8157138887317	3.237868152951e-32	2.64525762232371e-30	Infected_Linnea_16_48h
Psat5g072640.1	845.900428096552	4.03343756016964	0.341473233274407	11.8118703521584	3.38936543827228e-32	2.75920788533393e-30	Infected_Linnea_16_48h
Psat6g071640.1	1630.21494220981	6.70070424611879	0.567340097079837	11.8107362419967	3.43539779715416e-32	2.78679954873739e-30	Infected_Linnea_16_48h
Psat0s1764g0040.1	6553.23959755607	1.76395250069684	0.149481969515205	11.8004365771847	3.88291692547405e-32	3.13873675556717e-30	Infected_Linnea_16_48h
Psat5g092400.1	5318.64752903924	3.34117056294216	0.283439345500952	11.7879561041075	4.50337582535987e-32	3.62750873062409e-30	Infected_Linnea_16_48h
Psat7g073760.1	3912.09692382514	2.34750950017557	0.1991670850596	11.7866338178976	4.57462210762817e-32	3.67201397639231e-30	Infected_Linnea_16_48h
Psat1g038120.1	393.827605815621	3.9321494116145	0.333883214215263	11.7770203598176	5.12736970296159e-32	4.08711896773921e-30	Infected_Linnea_16_48h
Psat3g059440.1	890.52660625754	8.90705690161524	0.756304981312855	11.7770702582887	5.12433604658619e-32	4.08711896773921e-30	Infected_Linnea_16_48h
Psat4g061160.1	10966.0469126456	4.44803498213405	0.377975818790627	11.7680411312184	5.7033466927532e-32	4.53050968946489e-30	Infected_Linnea_16_48h
Psat2g013360.1	4088.18365020677	4.78020851620763	0.406317803618066	11.7647035735135	5.9334378492455e-32	4.69703216224582e-30	Infected_Linnea_16_48h
Psat2g155800.1	982.163062034854	4.66258783040703	0.396536847006458	11.7582713072087	6.40318843767661e-32	5.05147755889147e-30	Infected_Linnea_16_48h
Psat1g166040.1	4821.72696305847	2.77156773394826	0.235984496278992	11.7447026294117	7.51865065833587e-32	5.91115284806221e-30	Infected_Linnea_16_48h
Psat7g099800.1	688.835454943752	4.06169956150049	0.346330237192404	11.7278225384751	9.17896073905512e-32	7.19185671284943e-30	Infected_Linnea_16_48h
Psat3g125480.1	38807.9379344565	2.62894315320261	0.224185945520042	11.7266189327983	9.31038208660314e-32	7.27001501912069e-30	Infected_Linnea_16_48h
Psat5g252400.1	2129.3154951125	3.28755236695302	0.280606995756691	11.7158603194754	1.05712641330378e-31	8.22659358312367e-30	Infected_Linnea_16_48h
Psat3g138320.1	960.673527348621	3.76979582092607	0.32200908162676	11.7071102525476	1.17206505154599e-31	9.09023560416935e-30	Infected_Linnea_16_48h
Psat3g160600.1	1764.92086872207	7.50939416644289	0.641876908886364	11.6991187289654	1.28783966788099e-31	9.95452365506528e-30	Infected_Linnea_16_48h
Psat2g140480.1	4962.60041497886	3.36919818745625	0.288245577799436	11.6886379079181	1.4570461432906e-31	1.12246336615846e-29	Infected_Linnea_16_48h
Psat5g093360.2	1789.86905502081	6.50853398932697	0.559326867579388	11.6363692977849	2.69234408517067e-31	2.06716197870445e-29	Infected_Linnea_16_48h
Psat1g133080.1	2874.05738798784	3.45591249648358	0.297087663745276	11.6326354750519	2.81276994098216e-31	2.15242531783759e-29	Infected_Linnea_16_48h
Psat4g024960.1	6996.20097094625	3.62388338388175	0.311546694088852	11.6319108905333	2.83675192548076e-31	2.16356524761667e-29	Infected_Linnea_16_48h
Psat4g097760.1	1230.02693058485	3.26464100045885	0.280854846130488	11.6239439889959	3.11420416755112e-31	2.35280969797622e-29	Infected_Linnea_16_48h
Psat4g226520.1	15951.8391684365	4.53229640071269	0.389911685766336	11.6239050178885	3.11562550936434e-31	2.35280969797622e-29	Infected_Linnea_16_48h
Psat7g092640.1	2761.83380621277	6.3534040529886	0.546579132594292	11.6239418486994	3.11428221105499e-31	2.35280969797622e-29	Infected_Linnea_16_48h
Psat1g198520.1	1673.59789810979	12.4505483185312	1.07147172022432	11.6200437991257	3.25969101748847e-31	2.45353202257321e-29	Infected_Linnea_16_48h
Psat3g039160.1	299.635351995557	2.86675313319407	0.246838754498869	11.6138697062143	3.50391338650237e-31	2.62873658869068e-29	Infected_Linnea_16_48h
Psat1g138200.1	697.491649878952	-4.628733172282	0.399111037870304	-11.5976075153956	4.23759688766796e-31	3.16881145766102e-29	mock_Linnea_48h
Psat6g224640.1	368.494218496904	5.44465462822586	0.46976269996175	11.5902233801645	4.61926283037175e-31	3.44300054535209e-29	Infected_Linnea_16_48h
Psat2g134360.1	1244.48097243994	2.05498147538341	0.177407268728276	11.58341194312	5.00149778076438e-31	3.7158376877996e-29	Infected_Linnea_16_48h
Psat1g019840.1	3243.52061272823	4.11623092424629	0.355518110945861	11.57811880046	5.32007050040912e-31	3.93976962831911e-29	Infected_Linnea_16_48h
Psat0ss1279g0200.1	346.646802923179	4.92159726527894	0.425441655277661	11.5682073069852	5.97173777869458e-31	4.40814097059458e-29	Infected_Linnea_16_48h
Psat6g080560.1	4326.50507738695	2.31655521541227	0.200289858099637	11.5660135635018	6.12635626220462e-31	4.50778079203306e-29	Infected_Linnea_16_48h
Psat4g217240.1	244.258210702532	4.4781378329738	0.387640028345322	11.5523101473528	7.1862433670975e-31	5.27075364148426e-29	Infected_Linnea_16_48h
Psat0s1478g0280.1	735.689017309787	5.38241056027189	0.466432623196168	11.5395242369405	8.33851373572984e-31	6.09640954876274e-29	Infected_Linnea_16_48h
Psat5g060400.1	915.96431569757	3.06826884243758	0.266146443222402	11.5284983909164	9.47824627287181e-31	6.90768570432756e-29	Infected_Linnea_16_48h
Psat2g091520.1	338.102876916355	-2.58152701453115	0.224338350341159	-11.5072924919227	1.21224729165669e-30	8.80682312486157e-29	mock_Linnea_48h
Psat3g084880.1	5360.63659657955	3.44706261628029	0.299592500814595	11.5058374522316	1.23286782780506e-30	8.92837436054286e-29	Infected_Linnea_16_48h
Psat6g042840.1	988.830019669979	-3.19475302500344	0.278700254001451	-11.4630431050372	2.02280257986546e-30	1.46029807628841e-28	mock_Linnea_48h
Psat3g176280.1	977.252846925708	3.84472601369386	0.335929360085035	11.4450431266878	2.48980625435259e-30	1.79180194925305e-28	Infected_Linnea_16_48h
Psat2g001960.1	5615.49821445546	3.30059888992156	0.288763318217467	11.4301183069101	2.95705663820787e-30	2.12141091385431e-28	Infected_Linnea_16_48h
Psat0s1360g0040.1	740.239205293997	2.4707007174618	0.216249217985271	11.4252469464656	3.12765255673598e-30	2.23680746869121e-28	Infected_Linnea_16_48h
Psat5g000800.1	65733.6835792824	3.85063730496783	0.337181625899621	11.4200686193801	3.31971734070863e-30	2.36679350902634e-28	Infected_Linnea_16_48h
Psat3g172360.1	1455.01144529921	1.93134033130308	0.169271364282572	11.4097286300535	3.73893946310585e-30	2.65742517815855e-28	Infected_Linnea_16_48h
Psat5g108680.3	566.375870516223	3.74862444438922	0.328815094683131	11.4004025514755	4.1619018346404e-30	2.94891297585925e-28	Infected_Linnea_16_48h
Psat2g075880.1	1017.4022851193	4.71055914492084	0.413404101611594	11.3945631563824	4.45056603617448e-30	3.13839330996706e-28	Infected_Linnea_16_48h
Psat5g188520.1	321.546111965196	3.19204917825723	0.280140847942049	11.3944439081499	4.45666341006778e-30	3.13839330996706e-28	Infected_Linnea_16_48h
Psat5g249160.1	1207.22130373753	2.17609774524877	0.190985707736136	11.3940345120235	4.47765971950211e-30	3.14353621347431e-28	Infected_Linnea_16_48h
Psat3g176320.1	4304.71238791298	4.2178930735917	0.370253726524514	11.3918990449714	4.58878134034201e-30	3.21172723262901e-28	Infected_Linnea_16_48h
Psat7g246240.1	1200.12340662352	7.59798701287186	0.667341286849475	11.3854592284287	4.94072729749573e-30	3.44754640026168e-28	Infected_Linnea_16_48h
Psat4g032120.1	111.649598501861	6.52316466797831	0.573680450227837	11.3707285395339	5.84972757670954e-30	4.0694604841976e-28	Infected_Linnea_16_48h
Psat4g167840.1	816.033618087967	-2.19050579455806	0.192840645632068	-11.3591498689413	6.6791423470112e-30	4.63241905922466e-28	mock_Linnea_48h
Psat4g155600.1	609.290716031475	-5.76232796363182	0.507511666690404	-11.3540798011783	7.07811881094826e-30	4.89434860069094e-28	mock_Linnea_48h
Psat4g135760.1	3212.66510941731	2.40952238836333	0.212258697390286	11.351819350577	7.26353830678701e-30	5.0074789462135e-28	Infected_Linnea_16_48h
Psat6g037280.1	891.034789118976	4.46929304826922	0.394067642579773	11.3414362544737	8.17909571704106e-30	5.60610001517216e-28	Infected_Linnea_16_48h
Psat0s3591g0040.1	1282.59891437041	3.02830360771572	0.267012759639923	11.3414190834906	8.18070089768991e-30	5.60610001517216e-28	Infected_Linnea_16_48h
Psat5g189200.1	462.344538684817	1.99974209304715	0.176464498343646	11.3322629300363	9.08273381145289e-30	6.20572381278345e-28	Infected_Linnea_16_48h
Psat2g116760.1	298.465134235051	2.92617138251111	0.258494798795462	11.3200396918875	1.04424629842037e-29	7.113579309447e-28	Infected_Linnea_16_48h
Psat2g034160.1	2108.4617911655	2.8675730710967	0.253707168954738	11.3026883824804	1.27261423424241e-29	8.6436109394979e-28	Infected_Linnea_16_48h
Psat0s521g0080.1	13152.7481907065	7.14874749208921	0.632746811136968	11.2979589407077	1.34303190028776e-29	9.0949803347806e-28	Infected_Linnea_16_48h
Psat2g054280.1	3232.44282609856	4.71877734145285	0.417878565415177	11.2922215494939	1.43366529516131e-29	9.68019240618183e-28	Infected_Linnea_16_48h
Psat1g123040.1	1098.04608545166	2.90978094917552	0.257717481461233	11.2905842967165	1.46062437589896e-29	9.83330023387461e-28	Infected_Linnea_16_48h
Psat3g077960.1	3917.11006047809	3.56841020056564	0.316276509551259	11.2825647583774	1.60011725769044e-29	1.07409040598829e-27	Infected_Linnea_16_48h
Psat6g203640.1	372.59696718271	3.07488832519661	0.272711868377694	11.2752273800494	1.73928678124205e-29	1.164105149766e-27	Infected_Linnea_16_48h
Psat2g123000.1	330.64383813578	2.40614776843773	0.2136251753547	11.2634092140245	1.98911657999852e-29	1.32744620136704e-27	Infected_Linnea_16_48h
Psat3g136000.1	4483.37263361386	2.8656208144781	0.255324955748718	11.2234262650704	3.12907544138464e-29	2.08215028718456e-27	Infected_Linnea_16_48h
Psat7g179600.1	225.113761352917	5.18572415200712	0.462060974194801	11.2230299497678	3.14313366338888e-29	2.08546010145718e-27	Infected_Linnea_16_48h
Psat0s3493g0120.1	16575.1583263342	4.44878131952885	0.396453698534768	11.2214398200114	3.20017220579244e-29	2.11718597488118e-27	Infected_Linnea_16_48h
Psat5g268720.1	1259.70388592489	4.49576863819863	0.400699281264136	11.2198070932777	3.25980742344141e-29	2.15044250057311e-27	Infected_Linnea_16_48h
Psat2g021480.1	993.436360131907	3.0191003146977	0.269219545323894	11.2142686782472	3.47043146925499e-29	2.28282794383056e-27	Infected_Linnea_16_48h
Psat7g231480.1	261.674049047026	3.56599888801215	0.318099987867678	11.2103081547288	3.62927637717184e-29	2.3804942225924e-27	Infected_Linnea_16_48h
Psat0s3139g0120.1	213.336996133447	4.34028108284107	0.387753587274935	11.1934002038351	4.39259391223203e-29	2.87295665080088e-27	Infected_Linnea_16_48h
Psat2g083960.1	3385.02231729181	3.33778616111806	0.298662390751867	11.1757833074173	5.35755968343742e-29	3.49413345604184e-27	Infected_Linnea_16_48h
Psat1g049080.1	20374.3369920479	4.44656959838353	0.398110784093379	11.1691764605416	5.77134806146285e-29	3.75333817130319e-27	Infected_Linnea_16_48h
Psat0s3755g0040.1	829.596283542066	3.03756903499611	0.272386832773497	11.1516735374723	7.02721045805068e-29	4.55716583292286e-27	Infected_Linnea_16_48h
Psat5g081320.1	21006.9386856618	5.67152742295246	0.508669232158387	11.1497355538628	7.18194913965895e-29	4.64439454645494e-27	Infected_Linnea_16_48h
Psat1g200680.1	1012.26712719624	2.79510675493715	0.250869144512655	11.141692057694	7.86114138973184e-29	5.06933210348522e-27	Infected_Linnea_16_48h
Psat5g268320.1	1219.36991315811	4.18498828284447	0.376647037433482	11.1111673978945	1.10702696049557e-28	7.11877252999907e-27	Infected_Linnea_16_48h
Psat5g260760.1	404.052917354363	3.62878995689625	0.32687260097729	11.1015421483685	1.2329782371129e-28	7.90655904731865e-27	Infected_Linnea_16_48h
Psat2g139760.1	3016.08379544244	3.21325824156779	0.289644964072295	11.0937825273764	1.34478549906404e-28	8.59950994485044e-27	Infected_Linnea_16_48h
Psat2g023560.1	2203.2997374324	2.42840766095574	0.218915087012566	11.0929205204406	1.35781060930726e-28	8.65868282162965e-27	Infected_Linnea_16_48h
Psat7g063840.1	519.706071302341	1.96322211464369	0.177221242288472	11.0778035933641	1.60768058242014e-28	1.02236906179e-26	Infected_Linnea_16_48h
Psat4g102760.1	303.32265481874	3.73263208111518	0.337250720485553	11.0678253725927	1.7970860782948e-28	1.13966036186226e-26	Infected_Linnea_16_48h
Psat6g163880.1	10876.257669657	4.22249713148076	0.381933894160264	11.0555706001546	2.06022571303997e-28	1.30293668579225e-26	Infected_Linnea_16_48h
Psat4g103120.1	770.977408686124	3.11262535075762	0.281556717991167	11.0550562350825	2.07206937889797e-28	1.30682683327914e-26	Infected_Linnea_16_48h
Psat6g036560.1	481.212897286139	2.17045100467821	0.196833142051635	11.0268574796659	2.83602318583288e-28	1.78374203499084e-26	Infected_Linnea_16_48h
Psat7g061000.1	604.886584911402	4.775023217144	0.433397179317075	11.0176610393917	3.14115159560794e-28	1.97025730001015e-26	Infected_Linnea_16_48h
Psat6g171960.1	594.479320423824	2.11441452607075	0.191998078632622	11.0126858619068	3.31957391585396e-28	2.07649750371279e-26	Infected_Linnea_16_48h
Psat6g191920.1	1699.40111179867	3.35115930134245	0.304316407304862	11.0120888026431	3.34165048349524e-28	2.08462690623914e-26	Infected_Linnea_16_48h
Psat1g079680.1	4759.50847698092	2.43546362229029	0.221180828220627	11.0111877321525	3.37524405972603e-28	2.09987744929893e-26	Infected_Linnea_16_48h
Psat7g255440.1	272.322456164255	4.89751947030333	0.444923846915272	11.0075454580792	3.51448273015981e-28	2.18059405503456e-26	Infected_Linnea_16_48h
Psat5g155400.1	187.504545949717	5.48616511883774	0.498437680396742	11.0067222736269	3.54673284782905e-28	2.19467239858791e-26	Infected_Linnea_16_48h
Psat6g115320.1	4115.51688446162	6.41164286662251	0.582800094645887	11.0014444498645	3.76059232677946e-28	2.32075048510419e-26	Infected_Linnea_16_48h
Psat0s32g0040.1	324.866018625417	7.11618301957655	0.647927633061977	10.9829904706285	4.61392428704583e-28	2.83972814631934e-26	Infected_Linnea_16_48h
Psat7g186040.1	11047.9914229722	3.65801623809009	0.333450033550671	10.9702080372837	5.31499643732682e-28	3.2624698719709e-26	Infected_Linnea_16_48h
Psat1g149760.1	990.702349896399	5.21446315535498	0.475992195326282	10.9549341492471	6.29241175414851e-28	3.85213057706633e-26	Infected_Linnea_16_48h
Psat1g148600.1	67554.2819627535	7.10006131789497	0.648244801956692	10.9527470123383	6.44624921148282e-28	3.93581231776625e-26	Infected_Linnea_16_48h
Psat3g184280.1	616.562913127425	4.49461558729766	0.410849005023791	10.9398234688128	7.43445250297676e-28	4.52712801355006e-26	Infected_Linnea_16_48h
Psat5g037640.1	1315.42399650795	4.36980039838861	0.399524277557968	10.9375090422499	7.62665893485682e-28	4.63188384041027e-26	Infected_Linnea_16_48h
Psat4g022280.1	984.943260554125	1.81260607683848	0.165786698367149	10.933362535662	7.98341934953858e-28	4.83576142499623e-26	Infected_Linnea_16_48h
Psat2g177840.1	383.222659912437	4.45538827400525	0.407641158799316	10.9296820937521	8.31391744662619e-28	5.02270007426835e-26	Infected_Linnea_16_48h
Psat1g156920.1	138357.164561779	2.02914850442985	0.185662054175122	10.9292580729281	8.35285508209376e-28	5.03297884828416e-26	Infected_Linnea_16_48h
Psat7g120680.1	8732.38351414439	4.68332884364375	0.429577221992263	10.9021815028361	1.12526559134429e-27	6.76249271740601e-26	Infected_Linnea_16_48h
Psat2g167080.1	4064.89996367233	2.89298680094444	0.26537334558732	10.9015726298424	1.13282203460854e-27	6.79012935992384e-26	Infected_Linnea_16_48h
Psat4g156920.1	1461.39909180647	3.78207340994651	0.347040510142533	10.8980747186925	1.17721824555956e-27	7.03786439148717e-26	Infected_Linnea_16_48h
Psat7g207480.1	5780.92820689786	7.34165390640539	0.674419007801169	10.8858941125364	1.3457149240024e-27	8.02430584683718e-26	Infected_Linnea_16_48h
Psat0ss2193g0080.1	460.284966152141	3.31797520447927	0.304831071944898	10.8846358191433	1.36442895519659e-27	8.11481749338036e-26	Infected_Linnea_16_48h
Psat4g128200.1	564.884837300823	2.55410666401053	0.234801322670038	10.8777354188919	1.47173856932434e-27	8.70791297319045e-26	Infected_Linnea_16_48h
Psat7g149120.1	1412.80705076735	-6.07599300601327	0.558565703626266	-10.8778483293323	1.46991705563153e-27	8.70791297319045e-26	mock_Linnea_48h
Psat4g086400.1	7032.22371705948	1.59209249754508	0.146483176218375	10.8687737298351	1.6236844802909e-27	9.58224283137231e-26	Infected_Linnea_16_48h
Psat2g119400.1	2193.84068575436	2.0089623478555	0.185033015586738	10.8573183087629	1.84075548248057e-27	1.0835441951617e-25	Infected_Linnea_16_48h
Psat4g140520.1	121.587470507347	2.85902857991721	0.263464815323614	10.8516523407707	1.95852321717304e-27	1.14698514022045e-25	Infected_Linnea_16_48h
Psat6g227880.1	218.971657957677	3.32397751050085	0.306307200351323	10.8517772572384	1.95584797697142e-27	1.14698514022045e-25	Infected_Linnea_16_48h
Psat4g008960.1	5061.03976383433	3.25629081038213	0.300173417145792	10.848031918831	2.0376556931341e-27	1.19029164751348e-25	Infected_Linnea_16_48h
Psat1g021720.1	400.594574805463	3.88075032568195	0.357976024381958	10.8408107285454	2.20508184414232e-27	1.28482395675064e-25	Infected_Linnea_16_48h
Psat7g041800.1	636.794345624935	2.98383897341648	0.275319747172666	10.8377223357872	2.28078756939984e-27	1.32557063875221e-25	Infected_Linnea_16_48h
Psat5g224440.1	904.618992475382	2.99505184689243	0.276554015835648	10.8298982310651	2.48431273398649e-27	1.44021129884161e-25	Infected_Linnea_16_48h
Psat5g119920.1	390.536849703182	3.07190140464916	0.28411999514099	10.8119859819257	3.0205884439021e-27	1.74669140822823e-25	Infected_Linnea_16_48h
Psat5g172080.1	516.514396570564	2.00521065530413	0.185533143928821	10.8078298725613	3.16058449685713e-27	1.82305372598867e-25	Infected_Linnea_16_48h
Psat4g005960.1	372.823281523342	9.68609154678412	0.896820876916671	10.8004750960811	3.42427115416881e-27	1.97020032296374e-25	Infected_Linnea_16_48h
Psat6g105240.1	272.247303095749	6.38381201247505	0.591413719857728	10.7941561010975	3.66816828823699e-27	2.10525348482641e-25	Infected_Linnea_16_48h
Psat1g086480.1	3211.98662308863	6.62303091638505	0.615048644076332	10.7683042311741	4.85867450343195e-27	2.78156086222661e-25	Infected_Linnea_16_48h
Psat3g180720.1	1064.2581814219	2.73737196743452	0.254226801120277	10.7674405506107	4.90445780915131e-27	2.80078701305191e-25	Infected_Linnea_16_48h
Psat2g024880.1	2098.38524644485	2.70243854809192	0.251332455472722	10.7524455725744	5.77108529539323e-27	3.2875137748472e-25	Infected_Linnea_16_48h
Psat7g090560.1	118.75641628806	3.53099446252048	0.328801568298008	10.738983031006	6.6775876661825e-27	3.79448960526118e-25	Infected_Linnea_16_48h
Psat0s748g0040.1	351.284347619372	-3.37603973486341	0.314486346913297	-10.7350915802846	6.96498774278088e-27	3.9480302126178e-25	mock_Linnea_48h
Psat5g201600.1	2313.94368269291	3.11870869847104	0.290780015044995	10.725319957042	7.74186696100942e-27	4.37758718778062e-25	Infected_Linnea_16_48h
Psat0s2210g0120.1	1917.42824333898	5.3676843443064	0.500691862999874	10.7205344064234	8.15308860031912e-27	4.59878267807189e-25	Infected_Linnea_16_48h
Psat4g071720.1	248.731653010422	3.6163146286248	0.337335150983265	10.7202425187057	8.17885976166928e-27	4.60201185168239e-25	Infected_Linnea_16_48h
Psat4g044920.2	1742.51695072711	4.18239275322889	0.390328435152516	10.7150603865042	8.65007917427212e-27	4.85525348664462e-25	Infected_Linnea_16_48h
Psat5g028840.1	1332.56545003058	2.14569048348442	0.200605560242654	10.6960668532267	1.06190487155579e-26	5.9458902771479e-25	Infected_Linnea_16_48h
Psat6g023880.1	108.564848691519	4.7184028704784	0.441297180660267	10.6921210405622	1.10807471590513e-26	6.18931174039758e-25	Infected_Linnea_16_48h
Psat3g136760.1	100.74754817869	5.5509636902611	0.519736372695365	10.6803448476651	1.25803458595032e-26	7.00987863826737e-25	Infected_Linnea_16_48h
Psat2g034200.1	410.495274029158	3.98385034093366	0.373216501072853	10.6743681736516	1.34167128880377e-26	7.45780817846688e-25	Infected_Linnea_16_48h
Psat5g233760.1	7338.4771070949	5.5339276723091	0.519274835691536	10.6570303275709	1.61677672464227e-26	8.9653003061866e-25	Infected_Linnea_16_48h
Psat7g186440.1	537.419459453163	2.18099435267919	0.204664420742892	10.6564411379497	1.62704857567846e-26	9.00051907273503e-25	Infected_Linnea_16_48h
Psat3g200240.1	517.596908736557	-2.36134843380957	0.221711196968873	-10.650560125482	1.73319019770543e-26	9.56462677132777e-25	mock_Linnea_48h
Psat0s4503g0040.1	4389.2818870361	4.54850814594073	0.427088115090478	10.6500461736734	1.7427859251181e-26	9.59451714219094e-25	Infected_Linnea_16_48h
Psat5g178920.1	4856.39205054647	1.66084120188798	0.156025924292484	10.6446490185476	1.84678936892848e-26	1.01427616130362e-24	Infected_Linnea_16_48h
Psat6g043840.1	133.844117982536	3.89457013045268	0.365946068849018	10.6424701943157	1.89049811040154e-26	1.03580346349614e-24	Infected_Linnea_16_48h
Psat4g027080.1	812.853676355642	5.98830353666447	0.562775678983914	10.6406580104462	1.92763184433632e-26	1.05363438691497e-24	Infected_Linnea_16_48h
Psat7g113480.1	100.658018613123	6.79596076362554	0.641591992651451	10.5923403681216	3.23403386916951e-26	1.76350868253027e-24	Infected_Linnea_16_48h
Psat3g161040.1	219.380142980605	2.66078703010972	0.251243154025382	10.5904857007205	3.29875756320117e-26	1.79348461529367e-24	Infected_Linnea_16_48h
Psat7g028800.1	414.931682236604	4.23114143467933	0.399529169357504	10.5903192036856	3.30463036228262e-26	1.79348461529367e-24	Infected_Linnea_16_48h
Psat7g055080.1	136.125289605952	7.20761114097668	0.681006777969072	10.583758303363	3.54448986546877e-26	1.9191239113577e-24	Infected_Linnea_16_48h
Psat4g198160.1	756.191678441734	3.96906372727128	0.375041425689116	10.583000851115	3.57326947973525e-26	1.93015405755958e-24	Infected_Linnea_16_48h
Psat7g242720.1	7838.59558910091	4.35453922228402	0.411535483320204	10.5811999178109	3.64262992988237e-26	1.96300129812933e-24	Infected_Linnea_16_48h
Psat1g157200.1	6184.10700688821	4.67967117396368	0.443219627654687	10.5583572612213	4.64723221067415e-26	2.49851311148587e-24	Infected_Linnea_16_48h
Psat7g108440.1	2015.55536389123	3.49999843481703	0.331562455249967	10.5560758746896	4.7615311822787e-26	2.55398297550402e-24	Infected_Linnea_16_48h
Psat5g151240.1	2347.25536844134	2.78906267755828	0.264352146472445	10.5505580899416	5.04962548856063e-26	2.70219702426309e-24	Infected_Linnea_16_48h
Psat6g187120.1	17845.7764904993	4.13956100698721	0.39317537313025	10.5285358389318	6.38193973917473e-26	3.40721373470312e-24	Infected_Linnea_16_48h
Psat5g220360.1	206.193581659976	5.01243233507619	0.476561112223084	10.5179214302526	7.14320213675666e-26	3.80479098500052e-24	Infected_Linnea_16_48h
Psat1g197520.1	2252.59556897645	5.72327846262327	0.545023307203012	10.5009792920497	8.54885921959059e-26	4.54296669222549e-24	Infected_Linnea_16_48h
Psat5g046720.1	3405.16914078671	2.11445741983948	0.20139315274417	10.4991524837266	8.71591283147174e-26	4.62104413099531e-24	Infected_Linnea_16_48h
Psat5g182600.1	982.562394242114	3.17559037541507	0.302713251453346	10.4904240569874	9.55983663945401e-26	5.05680114589737e-24	Infected_Linnea_16_48h
Psat6g040040.1	10796.7022104572	3.76726333647178	0.359122028978361	10.4902039765953	9.58213057781477e-26	5.05694187758376e-24	Infected_Linnea_16_48h
Psat7g147000.1	114.926057204598	6.22647730243582	0.59394573844542	10.4832426590565	1.03145306209835e-25	5.43097888683298e-24	Infected_Linnea_16_48h
Psat1g179320.1	117.449485954735	6.26747671961571	0.598036617630945	10.4800885678934	1.06643823965797e-25	5.60233928325585e-24	Infected_Linnea_16_48h
Psat6g081800.1	5803.46644245847	3.76341236351852	0.359109636357833	10.4798423169255	1.0692186383782e-25	5.60412152539917e-24	Infected_Linnea_16_48h
Psat5g236960.1	161.161368221396	8.05550571600392	0.770742068485188	10.4516232412695	1.4403853012918e-25	7.53232923957992e-24	Infected_Linnea_16_48h
Psat2g112080.1	821.224920628913	3.04241663288374	0.291109367245528	10.451112108384	1.44817006412705e-25	7.55582730958291e-24	Infected_Linnea_16_48h
Psat0s1431g0200.1	4090.66980200795	2.89571725383824	0.277397480672127	10.4388736581962	1.64753858580938e-25	8.57654043411021e-24	Infected_Linnea_16_48h
Psat5g128240.1	1117.15544914102	2.31607525542239	0.221978189827038	10.4337964789561	1.73802166727223e-25	9.02709579537751e-24	Infected_Linnea_16_48h
Psat7g035680.1	2158.47487961994	5.02791424553382	0.482197611118303	10.4270824442145	1.8652781782676e-25	9.66618310123911e-24	Infected_Linnea_16_48h
Psat5g224080.1	10937.4164372598	2.11282941113903	0.202981921402836	10.4089536473838	2.25688555415136e-25	1.16692165915885e-23	Infected_Linnea_16_48h
Psat5g020560.1	8308.70243659174	3.8051531044915	0.365689517688126	10.4054202279232	2.34220376344607e-25	1.20831397297599e-23	Infected_Linnea_16_48h
Psat7g169920.1	777.129744248944	2.17263445717974	0.208968299030842	10.3969571808549	2.5597696806028e-25	1.31759265824212e-23	Infected_Linnea_16_48h
Psat0s1312g0040.1	3219.54226224232	2.45210932699283	0.235856763134283	10.3966038302524	2.56927659706209e-25	1.31952758028533e-23	Infected_Linnea_16_48h
Psat1g209720.1	394.090470937745	3.11218951417852	0.299423668156063	10.3939328956334	2.64227912592546e-25	1.35399111370247e-23	Infected_Linnea_16_48h
Psat4g094680.1	531.060627271076	6.84879437979925	0.65923478707122	10.3890063360072	2.7823662679425e-25	1.42260094461372e-23	Infected_Linnea_16_48h
Psat0s3240g0080.1	1681.61876398409	-3.71696378324731	0.357997442489114	-10.382654572624	2.9738898547689e-25	1.51714643102066e-23	mock_Linnea_48h
Psat3g086840.1	730.512710942875	11.2465589431574	1.08345062333281	10.3803151716889	3.04767379758628e-25	1.55134029647868e-23	Infected_Linnea_16_48h
Psat5g247960.1	236.024870764231	4.75919688771268	0.458531914468654	10.3792053236417	3.08330968353699e-25	1.56600753108316e-23	Infected_Linnea_16_48h
Psat6g096160.1	3617.41319098275	-4.6925497172812	0.452651770769552	-10.3667985420744	3.51090543365261e-25	1.77924627020669e-23	mock_Linnea_48h
Psat5g236440.1	204.03086906949	6.75942398778717	0.652068026842164	10.3661331479811	3.53542950369383e-25	1.7877280862621e-23	Infected_Linnea_16_48h
Psat3g121720.1	3828.22056410392	-3.17415410707308	0.306390644460004	-10.3598271176568	3.77643988310154e-25	1.90306805542044e-23	mock_Linnea_48h
Psat0s32g0080.1	217.169274692675	8.1688567135079	0.788519906149768	10.359734294338	3.78010643059511e-25	1.90306805542044e-23	Infected_Linnea_16_48h
Psat6g170880.1	1511.02264194227	6.34537242721201	0.613286409742376	10.346507482332	4.34030976603757e-25	2.17555657857914e-23	Infected_Linnea_16_48h
Psat6g194680.1	5849.31476521566	6.51325273239372	0.629508212460725	10.3465730922455	4.33733739619975e-25	2.17555657857914e-23	Infected_Linnea_16_48h
Psat7g215880.1	2669.88282997743	1.92640474313021	0.1864102628058	10.3342204132673	4.93407636758229e-25	2.46779065731126e-23	Infected_Linnea_16_48h
Psat6g021760.1	2414.43399932437	3.83561439192289	0.371344012677103	10.3290056146888	5.20978441685633e-25	2.60002219256023e-23	Infected_Linnea_16_48h
Psat4g168760.1	15592.2571861937	3.12104730651126	0.302367488108794	10.3220333840531	5.60239122776331e-25	2.78989360988638e-23	Infected_Linnea_16_48h
Psat6g136120.1	4764.52195190136	5.87432387799093	0.569498825240877	10.314900782291	6.03436035953537e-25	2.99850239770246e-23	Infected_Linnea_16_48h
Psat5g234240.1	3751.27415860526	1.98109200313502	0.192162367007083	10.3094691951936	6.38530104195523e-25	3.166033607347e-23	Infected_Linnea_16_48h
Psat2g003920.1	32724.617029013	3.42961249486279	0.332674723658166	10.3092067144447	6.40276316616099e-25	3.16784987080944e-23	Infected_Linnea_16_48h
Psat5g234360.1	241.578866354876	4.82124108083079	0.467709016542167	10.3082064067844	6.46974574027135e-25	3.19410651525612e-23	Infected_Linnea_16_48h
Psat6g069240.1	233.462097057603	-2.48332901765343	0.241272353465438	-10.2926380995789	7.60633260324384e-25	3.74717977623753e-23	mock_Linnea_48h
Psat1g048160.1	3383.44427010997	2.90999338802398	0.282823473820787	10.2890801414451	7.89267474808437e-25	3.87162679896951e-23	Infected_Linnea_16_48h
Psat1g201320.1	4337.65495403605	2.72880288975209	0.265212900885117	10.2891031342934	7.89079044025847e-25	3.87162679896951e-23	Infected_Linnea_16_48h
Psat2g181840.1	23447.420319781	5.56356140329936	0.541638510826339	10.2717242073711	9.45003821431102e-25	4.62568288456158e-23	Infected_Linnea_16_48h
Psat6g186520.1	1479.50690162771	2.11887911802975	0.20629877041858	10.2709246096356	9.52869860197899e-25	4.65426242139642e-23	Infected_Linnea_16_48h
Psat7g019120.1	9044.10683832499	4.25449614872831	0.414562206035995	10.2626242498307	1.03845578546169e-24	5.06153491865052e-23	Infected_Linnea_16_48h
Psat5g081280.1	83165.2475150117	4.16086866352641	0.406009375677553	10.248208324211	1.20557454420412e-24	5.86363873120634e-23	Infected_Linnea_16_48h
Psat3g021440.1	31830.712724315	4.75748787136255	0.464243857117996	10.2478208347156	1.2104163298138e-24	5.87154828432631e-23	Infected_Linnea_16_48h
Psat5g021320.1	320.155060027343	4.3826717490654	0.427674981933034	10.2476692212771	1.21231601985045e-24	5.87154828432631e-23	Infected_Linnea_16_48h
Psat6g040200.1	1707.36848332487	2.58348321714574	0.252116841826144	10.2471663472894	1.21863811516692e-24	5.8897421494499e-23	Infected_Linnea_16_48h
Psat6g125880.1	11139.5130488716	1.75924326833837	0.171685930637869	10.2468691627917	1.22238964119174e-24	5.89546197328547e-23	Infected_Linnea_16_48h
Psat7g189240.1	620.761878627114	4.13650182820797	0.403706620056151	10.2463066561371	1.2295218290682e-24	5.91742822430161e-23	Infected_Linnea_16_48h
Psat2g150440.1	1091.60964412334	2.16889469170218	0.211690679203249	10.2455842641034	1.23874175173269e-24	5.94932937124005e-23	Infected_Linnea_16_48h
Psat0s3434g0080.1	832.738189638649	-3.96672083022041	0.38738397639034	-10.239764863747	1.31555703450851e-24	6.30506113595239e-23	mock_Linnea_48h
Psat1g052080.1	3137.59379525771	1.72123551041152	0.168199838362539	10.2332768400262	1.40677129994744e-24	6.72817681935278e-23	Infected_Linnea_16_48h
Psat6g119080.1	908.999845775589	3.72058228889381	0.363599243518921	10.2326458462508	1.41596983643232e-24	6.75809137941305e-23	Infected_Linnea_16_48h
Psat6g151240.1	17830.5636165204	4.58733812646348	0.448756823040433	10.2223250788327	1.57516634163808e-24	7.5023015985447e-23	Infected_Linnea_16_48h
Psat6g032840.1	629.763450029823	2.03250808967777	0.198837787161061	10.2219408025871	1.58142431877455e-24	7.51651306130585e-23	Infected_Linnea_16_48h
Psat1g206040.1	482.479546160198	2.59028139731874	0.253662454541358	10.2115285527855	1.76068966321521e-24	8.35127119802307e-23	Infected_Linnea_16_48h
Psat4g020920.1	653.528423709866	3.5270732861852	0.34554726919002	10.2072092609872	1.84083292768244e-24	8.71340237542388e-23	Infected_Linnea_16_48h
Psat4g150280.1	126.69052591689	4.28130800470236	0.419588278464392	10.2035929611072	1.91070405710132e-24	9.02552120141459e-23	Infected_Linnea_16_48h
Psat6g194440.1	7121.01747299985	3.0277813204287	0.296936493094867	10.1967302464954	2.05060124590644e-24	9.66645848095978e-23	Infected_Linnea_16_48h
Psat6g207920.1	3665.50408144236	4.31928607412151	0.423657150578381	10.1952394010694	2.08230865914557e-24	9.79581145246001e-23	Infected_Linnea_16_48h
Psat5g135920.1	5915.93264682039	1.82999550712414	0.179573769073935	10.1907729428494	2.18023785704369e-24	1.02355256613808e-22	Infected_Linnea_16_48h
Psat2g162280.1	965.885174728461	1.95452717271791	0.192144400627607	10.1721786652839	2.63937937764533e-24	1.23657617086947e-22	Infected_Linnea_16_48h
Psat1g012400.1	164.011434959195	4.75991132273528	0.468237828803553	10.1655847305158	2.82422281028239e-24	1.32048234329232e-22	Infected_Linnea_16_48h
Psat7g135720.1	1186.63384457558	2.30691025358134	0.227066405344609	10.1596281937006	3.00219125659587e-24	1.40083952596893e-22	Infected_Linnea_16_48h
Psat6g018120.1	484.363871738001	3.68812336278468	0.363070404905098	10.1581492541335	3.04807337497343e-24	1.41936349836238e-22	Infected_Linnea_16_48h
Psat6g088840.1	3533.98766180685	2.86874717880249	0.282443658193759	10.156882959059	3.08790998544982e-24	1.43500302704396e-22	Infected_Linnea_16_48h
Psat4g201520.1	856.793472808512	6.74613831195897	0.664724525493481	10.1487729927683	3.35555629492211e-24	1.55623244166721e-22	Infected_Linnea_16_48h
Psat4g097680.1	607.543435759909	3.76665640704808	0.37144818735982	10.140462479628	3.6536568867413e-24	1.69106857155081e-22	Infected_Linnea_16_48h
Psat6g105440.1	98.118588448374	6.51808984079722	0.643565223403353	10.1280951856406	4.14648014945857e-24	1.91530673623985e-22	Infected_Linnea_16_48h
Psat5g003520.1	4581.4237235274	1.30641910053928	0.129012453784473	10.1263022461519	4.22319106493939e-24	1.94682323851031e-22	Infected_Linnea_16_48h
Psat6g079280.1	6464.36773540786	3.13684574866368	0.309885749522877	10.1225879327894	4.38660866284746e-24	2.01810370887754e-22	Infected_Linnea_16_48h
Psat1g213800.1	507.023530049505	2.75735407658439	0.272677844239104	10.1121309810801	4.88108458221865e-24	2.24110117507987e-22	Infected_Linnea_16_48h
Psat6g239480.1	2879.53653477299	2.19460205505226	0.217105682639633	10.1084505406292	5.06794292496828e-24	2.32225081294405e-22	Infected_Linnea_16_48h
Psat5g041440.1	456.87201784717	3.2280108973306	0.319626711991355	10.0993151580457	5.56293072773902e-24	2.54398806208575e-22	Infected_Linnea_16_48h
Psat0s3261g0040.1	5387.63513915388	-2.45428446779906	0.24308175877386	-10.0965390417563	5.72262646727492e-24	2.61181582125706e-22	mock_Linnea_48h
Psat4g176240.1	7828.52011138868	2.55951843821008	0.253657861581451	10.0904360789472	6.08983732374403e-24	2.77389673494428e-22	Infected_Linnea_16_48h
Psat6g188520.1	3223.71330946829	1.34714282008408	0.133545970802285	10.0874838229191	6.27575438522966e-24	2.85292066181619e-22	Infected_Linnea_16_48h
Psat3g011880.1	687.75311799371	3.98470889801335	0.39557224813278	10.0732771745803	7.25205582724336e-24	3.2902261981428e-22	Infected_Linnea_16_48h
Psat5g131400.1	4344.6418895141	3.71225699216179	0.368659625598687	10.0696054962169	7.52794269579144e-24	3.40865839185964e-22	Infected_Linnea_16_48h
Psat5g271240.1	1433.59041053594	-6.46996553878927	0.642731355007339	-10.0663605227652	7.78040479672223e-24	3.51603844327465e-22	mock_Linnea_48h
Psat5g299840.1	19732.0296455052	3.23488018904017	0.321406018832746	10.064777880602	7.90656030986915e-24	3.56602956844138e-22	Infected_Linnea_16_48h
Psat4g103520.1	2381.18783968287	5.43489241996538	0.540217676482015	10.0605601344967	8.25274495894173e-24	3.71486796122403e-22	Infected_Linnea_16_48h
Psat5g153600.1	115.695822684771	3.84413655558925	0.382250112976113	10.0566001816446	8.59141660832144e-24	3.85974855337055e-22	Infected_Linnea_16_48h
Psat3g176000.1	199.029286182015	4.62216905851953	0.459708612035159	10.054562689302	8.7709980827639e-24	3.93273052707052e-22	Infected_Linnea_16_48h
Psat4g124720.1	361.391044801863	2.91628481153409	0.290425654396277	10.0414159954165	1.00224954959311e-23	4.48511557699981e-22	Infected_Linnea_16_48h
Psat3g134080.1	1055.24533316688	3.30463291738907	0.329141320504018	10.0401642441267	1.01505003113903e-23	4.53356100483634e-22	Infected_Linnea_16_48h
Psat5g039360.1	4242.40451478068	1.90538354688088	0.190086327948425	10.0237800763759	1.19830212755866e-23	5.34163532861442e-22	Infected_Linnea_16_48h
Psat2g017000.1	3195.24619180048	3.5624321058933	0.356082452434636	10.0045146328777	1.45603922618003e-23	6.4779636657781e-22	Infected_Linnea_16_48h
Psat1g207520.1	100.477710699701	4.22234007159395	0.422145837048254	10.0020886173309	1.49216182218717e-23	6.62583345298858e-22	Infected_Linnea_16_48h
Psat5g108840.1	1788.15210546961	5.09380957928714	0.509758170428363	9.9926001676573	1.64216623588474e-23	7.27783982185442e-22	Infected_Linnea_16_48h
Psat3g180640.1	1987.44491479279	5.05482812624714	0.5062064662671	9.98570437774684	1.76046235961279e-23	7.78707791707725e-22	Infected_Linnea_16_48h
Psat7g075600.1	778.542179086935	2.906735144376	0.29118878842291	9.98230447030255	1.82185496249697e-23	8.04313930270057e-22	Infected_Linnea_16_48h
Psat2g153160.1	3010.26951011769	1.43442552655363	0.143709778694349	9.98140515966177	1.83844545138482e-23	8.10080465018066e-22	Infected_Linnea_16_48h
Psat6g225280.1	112.229168925949	5.29741589250209	0.530753908617622	9.9809267656634	1.84733173674935e-23	8.12436679704116e-22	Infected_Linnea_16_48h
Psat3g138960.1	336.583138872769	11.9772130020655	1.20054466072137	9.9764826698482	1.93194147873255e-23	8.48022572223006e-22	Infected_Linnea_16_48h
Psat7g227560.1	1147.95293696261	2.49087097965186	0.249783581767476	9.97211650992585	2.01880183646309e-23	8.8445865953594e-22	Infected_Linnea_16_48h
Psat7g202800.1	2956.41114940459	3.04263991632136	0.30547902665444	9.9602252555401	2.27546567075632e-23	9.95006960067674e-22	Infected_Linnea_16_48h
Psat1g095120.1	7437.01740800567	2.63929853867321	0.265076259589098	9.95675185233281	2.35635669431666e-23	1.02841978386745e-21	Infected_Linnea_16_48h
Psat1g210120.1	105.901731364479	2.58598830646733	0.259758359599159	9.95536124595895	2.3895345474731e-23	1.04092115002542e-21	Infected_Linnea_16_48h
Psat2g121040.1	6367.5149087136	2.96107961948261	0.297605719577545	9.94967308990535	2.53012978536053e-23	1.10007934625988e-21	Infected_Linnea_16_48h
Psat0s1748g0160.1	405.622030102056	2.49526506503114	0.250850471829997	9.94722093535545	2.59323847024914e-23	1.12538706165424e-21	Infected_Linnea_16_48h
Psat7g172040.1	1863.38078793187	1.43639926161458	0.144608659598229	9.93300999819361	2.99088074171592e-23	1.29550281485986e-21	Infected_Linnea_16_48h
Psat1g159200.1	11846.5123075591	6.71621182719008	0.676448534628609	9.92863681917427	3.12498358562114e-23	1.35104045527504e-21	Infected_Linnea_16_48h
Psat6g196040.1	1451.66671024781	5.98792498084825	0.60414974863418	9.91132578369077	3.71680882829392e-23	1.60388684720194e-21	Infected_Linnea_16_48h
Psat6g016240.1	652.459291954336	3.1182834341111	0.314693787415023	9.90894500881475	3.80644177590247e-23	1.63948374951957e-21	Infected_Linnea_16_48h
Psat3g154520.1	714.112604334662	1.80259276864333	0.181963375033799	9.9063493865648	3.90660317141536e-23	1.6794735768948e-21	Infected_Linnea_16_48h
Psat4g107200.1	215.528244874936	2.68157113957342	0.270729912989573	9.90496805455221	3.96096620666393e-23	1.69966170479222e-21	Infected_Linnea_16_48h
Psat7g114640.2	927.983949107752	2.27322138114453	0.230035944509856	9.88202685449073	4.98149666753307e-23	2.13358617530889e-21	Infected_Linnea_16_48h
Psat5g022080.1	211.922445119267	-2.487006834753	0.252096378889144	-9.86530169815182	5.88572415685134e-23	2.5161744780044e-21	mock_Linnea_48h
Psat1g198760.1	9926.28987479922	11.0532173616145	1.12058193808172	9.86381895511906	5.97332522248349e-23	2.54887782774263e-21	Infected_Linnea_16_48h
Psat7g037400.1	128.743769156838	7.73548466976862	0.784467875002402	9.86080490516574	6.15539474289463e-23	2.62169567926961e-21	Infected_Linnea_16_48h
Psat6g001080.1	808.425981949928	2.62045769611722	0.26575811166431	9.86031124207876	6.18573459189792e-23	2.62973905604075e-21	Infected_Linnea_16_48h
Psat1g147560.1	457.111092687012	12.4184373675357	1.25948918723029	9.85989994471069	6.21112538177951e-23	2.63565259500022e-21	Infected_Linnea_16_48h
Psat6g051440.1	4396.59287195639	2.64890546662512	0.268965766117786	9.84848557070678	6.95845282722416e-23	2.94732844196652e-21	Infected_Linnea_16_48h
Psat3g007040.1	12055.4289573236	2.77362827480158	0.281649304918275	9.84780798804526	7.00551391060523e-23	2.96179710581518e-21	Infected_Linnea_16_48h
Psat7g121880.1	792.124230368851	3.736742334977	0.379611951548576	9.84358453345176	7.30603654599317e-23	3.0831742828376e-21	Infected_Linnea_16_48h
Psat7g166840.1	1132.96883540158	1.39814400787277	0.14212675681585	9.83730325799463	7.77674003086574e-23	3.27579120896486e-21	Infected_Linnea_16_48h
Psat6g177920.1	135.075431691859	5.05085111175558	0.515594350490726	9.79617233382859	1.16932979386906e-22	4.91653920839782e-21	Infected_Linnea_16_48h
Psat4g140560.1	514.868964149962	2.83152562333651	0.289093877150224	9.79448493080723	1.18901861704964e-22	4.99018288694856e-21	Infected_Linnea_16_48h
Psat4g195360.1	215.445477794394	4.2933501139035	0.438793518514548	9.78444287061901	1.313164790557e-22	5.50115403226589e-21	Infected_Linnea_16_48h
Psat5g082200.1	146.172782309809	7.92063076843877	0.809800215011234	9.78096896199132	1.35903157273075e-22	5.68293038527866e-21	Infected_Linnea_16_48h
Psat4g028800.1	397.109924407393	10.3657738144239	1.06039677041942	9.7753728638045	1.43627490099625e-22	5.99501143675836e-21	Infected_Linnea_16_48h
Psat5g255680.1	3051.70791262157	2.70163871289643	0.276408079354641	9.77409458943541	1.45451985294433e-22	6.06014741634172e-21	Infected_Linnea_16_48h
Psat5g022400.1	602.198274848056	11.854261108255	1.21368719994334	9.76714684706929	1.55777187752557e-22	6.47858133919467e-21	Infected_Linnea_16_48h
Psat2g073600.1	4372.55010292893	4.41099358798499	0.451745749733898	9.7643278117908	1.60170611328016e-22	6.64925266592634e-21	Infected_Linnea_16_48h
Psat5g247240.1	5936.34258328496	2.55346634784395	0.261699035638631	9.75726311567279	1.71726990584815e-22	7.11613090768158e-21	Infected_Linnea_16_48h
Psat5g153480.1	6058.15323404806	3.09642834059664	0.317479461698765	9.75316111482709	1.7881181278015e-22	7.3963653801692e-21	Infected_Linnea_16_48h
Psat7g049920.1	147.985671240346	2.63077843279367	0.269756733168547	9.75241063269377	1.80138973979708e-22	7.43786047779167e-21	Infected_Linnea_16_48h
Psat5g012160.1	3081.65611786643	3.88566433497226	0.398610573573539	9.74802123319841	1.88098808202002e-22	7.75257511650512e-21	Infected_Linnea_16_48h
Psat1g079240.1	4022.3311397259	1.93055046469565	0.198053433291832	9.74762432848602	1.88835498781905e-22	7.76899022497528e-21	Infected_Linnea_16_48h
Psat3g029760.1	3492.22748725418	5.10114121191323	0.523363978423933	9.74683283949898	1.90313109207985e-22	7.81577468352004e-21	Infected_Linnea_16_48h
Psat5g248000.1	3758.39647845773	2.84416633469449	0.291898686848344	9.74367636046328	1.96320546069064e-22	8.04809067162053e-21	Infected_Linnea_16_48h
Psat0s1212g0080.1	22850.6543507132	-5.49060220684876	0.56363163342239	-9.74147276566016	2.00625321931396e-22	8.20990287982005e-21	mock_Linnea_48h
Psat6g135800.1	724.071036158302	4.63813198488455	0.476338173581094	9.73705707861966	2.09534613007133e-22	8.55922795516862e-21	Infected_Linnea_16_48h
Psat2g087920.1	109.630836884037	3.17021218899528	0.325739361013936	9.73235834664648	2.19445237954989e-22	8.94814267803319e-21	Infected_Linnea_16_48h
Psat2g079520.1	1167.42024491487	-5.30152426122147	0.546561817473672	-9.69977062379928	3.0217719296141e-22	1.2299790458892e-20	mock_Linnea_48h
Psat2g003880.1	32576.8872645866	3.27780860132198	0.337961240792118	9.69877076329643	3.05152758080827e-22	1.239892365887e-20	Infected_Linnea_16_48h
Psat2g033760.1	1131.29867479527	3.97071372499571	0.409669819722209	9.69247314261077	3.24572276260375e-22	1.31477512029403e-20	Infected_Linnea_16_48h
Psat6g165440.1	394.889845198216	1.82053521183068	0.187830739354426	9.69242424369861	3.24727748924822e-22	1.31477512029403e-20	Infected_Linnea_16_48h
Psat3g083160.1	642.62761097896	1.45890320948051	0.150778583467912	9.67579861758674	3.82096634145415e-22	1.54432965318245e-20	Infected_Linnea_16_48h
Psat4g207960.1	80.2683781451403	5.70826324576416	0.590007456245856	9.67490018191486	3.85467621014788e-22	1.55521619958462e-20	Infected_Linnea_16_48h
Psat3g047600.1	465.371244664964	6.08980266674449	0.629938998585552	9.66728950012361	4.15229666860927e-22	1.67235569510988e-20	Infected_Linnea_16_48h
Psat0s1684g0040.1	913.174026759261	2.54687961217513	0.263719192461643	9.6575436486124	4.56682481425133e-22	1.83608751770171e-20	Infected_Linnea_16_48h
Psat3g023040.1	1626.95619623629	3.51419259390838	0.364186799704215	9.64942330903409	4.94329328694854e-22	1.98397174805031e-20	Infected_Linnea_16_48h
Psat1g036000.1	3837.43307471595	2.66780082569397	0.276678507827605	9.64224090494315	5.30177375127347e-22	2.12413298443255e-20	Infected_Linnea_16_48h
Psat7g037880.1	82.0154445058409	5.89255691547806	0.6114288146173	9.63735560805436	5.56018361684355e-22	2.22378284480622e-20	Infected_Linnea_16_48h
Psat1g162120.1	368.857101809674	4.09035853054735	0.424640667652069	9.63251718956603	5.82839045614191e-22	2.32699756002869e-20	Infected_Linnea_16_48h
Psat6g191120.1	395.147011216978	1.94450986514465	0.202023574321296	9.62516316067219	6.26074852461315e-22	2.49527784513097e-20	Infected_Linnea_16_48h
Psat7g163680.1	394.509383101736	-2.51672278935093	0.26158091588562	-9.62120184047143	6.50664170648159e-22	2.58878637184918e-20	mock_Linnea_48h
Psat1g086000.1	9759.31967561137	5.47998285351535	0.570068246111528	9.6128540589564	7.05653752578999e-22	2.80271508615157e-20	Infected_Linnea_16_48h
Psat7g248720.1	569.283840275737	4.57955528665863	0.476745720460195	9.60586553821198	7.55207233408117e-22	2.99435102890331e-20	Infected_Linnea_16_48h
Psat3g021480.1	10456.7053136073	4.60138218504974	0.479044886341267	9.60532575599139	7.59174880807575e-22	2.99972078118752e-20	Infected_Linnea_16_48h
Psat5g274680.1	454.71275390401	3.78093962684366	0.39362915212574	9.60533437735801	7.59111348003715e-22	2.99972078118752e-20	Infected_Linnea_16_48h
Psat0s3198g0080.1	178.560109835987	2.0842765911861	0.217131840614378	9.59912919859475	8.06226680989845e-22	3.18016252843366e-20	Infected_Linnea_16_48h
Psat1g197600.1	1350.75877785178	2.00219110911535	0.208628602828802	9.59691567679397	8.23724594886641e-22	3.24360986703475e-20	Infected_Linnea_16_48h
Psat3g029800.1	8603.91279334776	4.1730175704268	0.4349536144779	9.59416689854599	8.45977543244456e-22	3.32553192812722e-20	Infected_Linnea_16_48h
Psat3g154600.1	135.872967209133	4.0812186875234	0.425661778410685	9.58793787584512	8.98630331725084e-22	3.52647120092526e-20	Infected_Linnea_16_48h
Psat4g107760.1	4306.43976500732	5.16553839381853	0.539324344155918	9.57779571753428	9.91381256660321e-22	3.88381220292679e-20	Infected_Linnea_16_48h
Psat5g069520.1	421.999675260086	1.67882969643301	0.175289582345474	9.57746418223674	9.94567929229106e-22	3.88965859477216e-20	Infected_Linnea_16_48h
Psat7g102080.1	458.395123289802	2.28821280565244	0.238923176298722	9.57719063131624	9.97204893244717e-22	3.89333890037738e-20	Infected_Linnea_16_48h
Psat2g135000.1	372.374370779715	2.95862000673533	0.309237012221885	9.56748348290355	1.09539403136208e-21	4.26943306926644e-20	Infected_Linnea_16_48h
Psat4g011560.1	2072.28055021213	1.83996095435682	0.192362987514487	9.56504667623883	1.12150858178938e-21	4.36380890036252e-20	Infected_Linnea_16_48h
Psat0s489g0080.1	1153.02801750205	2.20831322911589	0.231055005375626	9.55752170581997	1.20610213921062e-21	4.68502314887617e-20	Infected_Linnea_16_48h
Psat7g127200.1	610.79793253762	2.84103161915241	0.297651104161708	9.54483816599226	1.36320272807058e-21	5.28632517370206e-20	Infected_Linnea_16_48h
Psat6g080520.1	2319.0591022371	4.68053695463678	0.490703940034641	9.53841323203224	1.45034362640142e-21	5.61476199515978e-20	Infected_Linnea_16_48h
Psat0s1495g0080.1	874.691996055789	1.57292988791877	0.164946262367024	9.5360141257328	1.48427673146845e-21	5.73645470106419e-20	Infected_Linnea_16_48h
Psat0s3746g0080.1	1713.16848677267	3.37757126280695	0.354251569672031	9.53438615934413	1.50774892044131e-21	5.81737680110438e-20	Infected_Linnea_16_48h
Psat1g160440.1	141.245586898834	3.89985038318185	0.409241750164468	9.52945387809176	1.5811279849196e-21	6.09026093117439e-20	Infected_Linnea_16_48h
Psat2g136960.1	1519.97879753087	1.67145174054267	0.175488467866145	9.52456740244368	1.65730732910155e-21	6.37299905430223e-20	Infected_Linnea_16_48h
Psat5g199480.1	2944.6372924665	1.41424650963474	0.14860356144891	9.51690858446192	1.7840737741445e-21	6.8489935841196e-20	Infected_Linnea_16_48h
Psat0ss1196g0280.1	15249.2924202488	1.18070712758811	0.124172957320342	9.5085689595208	1.9330331608819e-21	7.40845446984404e-20	Infected_Linnea_16_48h
Psat3g176600.1	129.005656741719	2.8178382824265	0.296478149749861	9.50437084420527	2.01260911172948e-21	7.70057789632895e-20	Infected_Linnea_16_48h
Psat4g211840.1	99.1249470337627	3.22671666329404	0.339523307877854	9.50366760815983	2.02625235008439e-21	7.73987940114597e-20	Infected_Linnea_16_48h
Psat3g036560.1	4774.16159274429	4.15217673968989	0.437496372087715	9.49076839169172	2.29337438558047e-21	8.74568036042705e-20	Infected_Linnea_16_48h
Psat3g188000.1	3581.65798034669	1.55852825809477	0.164329071286188	9.48419075149831	2.44271023557791e-21	9.29971789024247e-20	Infected_Linnea_16_48h
Psat5g040720.1	4365.05538267187	2.88930067309801	0.304713141399961	9.48203500454079	2.49371582233197e-21	9.47466388001189e-20	Infected_Linnea_16_48h
Psat6g214960.1	1749.2017227691	5.14368276716565	0.542473779295069	9.48190117843067	2.49691669094707e-21	9.47466388001189e-20	Infected_Linnea_16_48h
Psat7g115520.1	15677.422115313	2.36835932904467	0.250063328261775	9.47103817863845	2.77075995411326e-21	1.04964251264981e-19	Infected_Linnea_16_48h
Psat1g017120.1	2592.10017059649	1.91863770100255	0.202876285829559	9.45718073040059	3.16357667259201e-21	1.19647824831458e-19	Infected_Linnea_16_48h
Psat5g080800.1	28857.3983619208	3.67871416014169	0.389009256410062	9.45662371659324	3.18046852940622e-21	1.20088842153912e-19	Infected_Linnea_16_48h
Psat4g152680.1	4958.62284660551	4.31710874292298	0.456528836874557	9.45637689062173	3.18798220722795e-21	1.2017488921401e-19	Infected_Linnea_16_48h
Psat5g294760.1	952.904122925289	4.38418083276044	0.463823909980068	9.45225275891628	3.31615500485778e-21	1.24801590895935e-19	Infected_Linnea_16_48h
Psat7g115680.1	26547.280995508	2.3335715479753	0.246988619195353	9.44809342057007	3.45058311386737e-21	1.29648177651478e-19	Infected_Linnea_16_48h
Psat7g032360.1	1783.49673519105	3.26083818353425	0.345210167392761	9.44595058761478	3.5219282287898e-21	1.3211259207243e-19	Infected_Linnea_16_48h
Psat4g055760.1	2151.03533002738	3.52149559931327	0.372907787185223	9.44334154535675	3.61076797648463e-21	1.35224144267794e-19	Infected_Linnea_16_48h
Psat7g107040.1	628.375488078313	2.34265120832278	0.248082130298313	9.44304696797709	3.62093676900374e-21	1.35384113039119e-19	Infected_Linnea_16_48h
Psat3g121480.1	242.680615579058	5.41347697398046	0.573532684538957	9.43882906748752	3.76968320608746e-21	1.40716450995366e-19	Infected_Linnea_16_48h
Psat5g089080.1	632.41846758282	-3.88723807910787	0.412044420530862	-9.43402673454406	3.9464084565676e-21	1.47074186586725e-19	mock_Linnea_48h
Psat3g023120.1	3443.94539903816	3.37941843343204	0.358351425689704	9.430459016391	4.08298232674047e-21	1.51917382941622e-19	Infected_Linnea_16_48h
Psat6g051520.1	2363.55321346995	1.50698626483103	0.159900832838557	9.42450541425603	4.3213731303712e-21	1.6026779152493e-19	Infected_Linnea_16_48h
Psat0s3418g0080.1	652.242713285728	1.87274371485054	0.198707877625797	9.42460730408112	4.31717977524744e-21	1.6026779152493e-19	Infected_Linnea_16_48h
Psat0s3372g0040.1	676.732395945699	-2.96401488915637	0.315259975252286	-9.40181158989314	5.36315840743443e-21	1.98583915418503e-19	mock_Linnea_48h
Psat0s13g0080.1	81.7694463193669	3.45918104069779	0.368085125180596	9.39777460173265	5.57292568328892e-21	2.0601876797305e-19	Infected_Linnea_16_48h
Psat4g107840.1	3712.62690161136	5.75170841492983	0.612136032988224	9.39612782938474	5.66080606670629e-21	2.08931068928258e-19	Infected_Linnea_16_48h
Psat0s66g0280.1	117.595963489415	4.58051788095059	0.487510805073366	9.39572586552469	5.68246422980282e-21	2.09393790246522e-19	Infected_Linnea_16_48h
Psat2g158280.1	44014.2445487644	3.66856867480039	0.390458190767279	9.39554800372194	5.69207371442644e-21	2.09411756830269e-19	Infected_Linnea_16_48h
Psat4g184760.1	38615.9898666951	-3.64398738076	0.388476317219179	-9.38020471066208	6.5844762659688e-21	2.41855714620553e-19	mock_Linnea_48h
Psat0s397g0040.1	1731.21661112318	2.08336752327489	0.222113046247075	9.37976205574791	6.61217778882671e-21	2.42485248399512e-19	Infected_Linnea_16_48h
Psat3g000480.1	588.746827606196	4.00613128270292	0.427206899724342	9.37749667734276	6.75576055093275e-21	2.46961775426374e-19	Infected_Linnea_16_48h
Psat3g126560.1	62.0513333167263	3.48930099995302	0.372091806683027	9.37752709756772	6.75381219986791e-21	2.46961775426374e-19	Infected_Linnea_16_48h
Psat7g216800.1	122.118128172513	4.39210436747308	0.468531668476941	9.37418890328273	6.97096675972104e-21	2.54423662802728e-19	Infected_Linnea_16_48h
Psat1g180520.1	269.446926082831	11.6551062909583	1.24348753979105	9.37291763527993	7.05546796798301e-21	2.570990129222e-19	Infected_Linnea_16_48h
Psat6g102240.1	226.693904689829	4.77398246073499	0.509804013145555	9.36434852930817	7.65208866241837e-21	2.78397780385322e-19	Infected_Linnea_16_48h
Psat1g035520.1	587.47001410285	2.28164122549078	0.243952773353211	9.35279888040981	8.53584459534236e-21	3.10059152492523e-19	Infected_Linnea_16_48h
Psat3g019720.1	166.991799633884	3.8734617203726	0.414158614215636	9.35260450324918	8.55155033749775e-21	3.10138927484891e-19	Infected_Linnea_16_48h
Psat6g137320.1	646.192200056662	6.59735995820273	0.705463448071701	9.35180975886959	8.61606380583752e-21	3.11985767808536e-19	Infected_Linnea_16_48h
Psat1g150520.1	9595.01919306759	7.17689488030176	0.767557764745881	9.35029936499678	8.73999959057927e-21	3.15975071812486e-19	Infected_Linnea_16_48h
Psat6g224160.1	1350.70205150192	-3.96627524532069	0.424272869527254	-9.34840648599594	8.89781205415965e-21	3.21174640451797e-19	mock_Linnea_48h
Psat6g131320.1	442.184218196251	1.95524315112591	0.20918009310598	9.34717602470564	9.00190555112966e-21	3.2442189283718e-19	Infected_Linnea_16_48h
Psat6g056160.1	99.8035014698974	3.67749446574861	0.393555270772414	9.34428970683318	9.25082908818068e-21	3.3287035012126e-19	Infected_Linnea_16_48h
Psat5g126680.1	3327.26188095944	3.89266486748283	0.41667227917558	9.34226984138418	9.42906405200138e-21	3.38752775339273e-19	Infected_Linnea_16_48h
Psat3g034400.1	1201.82646251595	4.48473339791899	0.480217810195522	9.33895682897104	9.72878868861552e-21	3.48974690507104e-19	Infected_Linnea_16_48h
Psat4g099840.1	1966.60927807618	3.7838315615929	0.405396048353842	9.33366661307525	1.02270361470317e-20	3.66274678357888e-19	Infected_Linnea_16_48h
Psat4g065400.1	89.2524148516639	4.65823235877519	0.499120506772336	9.33288112904556	1.03031356767401e-20	3.68425367182121e-19	Infected_Linnea_16_48h
Psat1g054160.1	2278.33566204383	-2.84543492292194	0.30490259286464	-9.33227525613453	1.03622163600836e-20	3.6938726860006e-19	mock_Linnea_48h
Psat2g179960.1	1029.15047232608	2.97215488815314	0.318478500200665	9.33235645822388	1.03542786749046e-20	3.6938726860006e-19	Infected_Linnea_16_48h
Psat6g038400.1	397.77162279498	3.07655258573541	0.329798710677574	9.32857675342214	1.07302035024559e-20	3.81912064815318e-19	Infected_Linnea_16_48h
Psat3g100200.1	2282.90024192735	1.81769102310457	0.194972992186405	9.32278364670509	1.13327283628261e-20	4.0273288703622e-19	Infected_Linnea_16_48h
Psat4g043320.1	202.903620257414	-4.31477940548645	0.462986774162117	-9.31944419642453	1.16951322658583e-20	4.14969322144217e-19	mock_Linnea_48h
Psat1g050040.1	9035.61447937452	2.53471655171421	0.27220119743018	9.31192285575589	1.25538690141869e-20	4.44751807035012e-19	Infected_Linnea_16_48h
Psat7g043000.1	2918.14532709249	2.1415355144105	0.229987346207463	9.31153626373296	1.25996540400168e-20	4.45686067483306e-19	Infected_Linnea_16_48h
Psat1g199640.1	99.5349552296809	5.9038572368013	0.635048433461192	9.29670388229071	1.44866990304084e-20	5.11647922524747e-19	Infected_Linnea_16_48h
Psat5g211440.1	234.68543557584	2.16045136058904	0.232468681754701	9.29351577288479	1.49274264074004e-20	5.26403883309818e-19	Infected_Linnea_16_48h
Psat1g164920.1	3635.6310539758	4.81048113185242	0.518080841249892	9.2851940254091	1.61412816695414e-20	5.68336508109911e-19	Infected_Linnea_16_48h
Psat4g088120.1	987.107673063568	3.67414977744824	0.395893120593688	9.28066083072731	1.68430649429685e-20	5.92138195858694e-19	Infected_Linnea_16_48h
Psat1g086720.1	1647.01226074946	1.50606695052061	0.16228516252689	9.28037367723661	1.68885215076037e-20	5.928284224007e-19	Infected_Linnea_16_48h
Psat5g118160.1	1117.53502617298	2.72300608609011	0.293623880132264	9.27378960070798	1.79647105996068e-20	6.29642536236906e-19	Infected_Linnea_16_48h
Psat7g115920.1	3207.85643092178	2.17520450122393	0.234566650241829	9.27328969817911	1.80491374537937e-20	6.31637269095642e-19	Infected_Linnea_16_48h
Psat0s1463g0040.1	83.9189220136787	3.51335531948339	0.378893108940289	9.27268202187617	1.81522942983278e-20	6.34280396052832e-19	Infected_Linnea_16_48h
Psat1g179440.1	228.955555762465	11.419967955209	1.23268671939465	9.26429057402123	1.96378417627685e-20	6.85145795361514e-19	Infected_Linnea_16_48h
Psat2g157880.1	376.239496167979	2.94794669196868	0.318235792911721	9.26340392133843	1.98016609867631e-20	6.89812945786224e-19	Infected_Linnea_16_48h
Psat1g121240.1	206.072792013405	-3.2963552748757	0.355996580061611	-9.25951388158057	2.05365047707719e-20	7.1432809094335e-19	mock_Linnea_48h
Psat5g263560.1	408.119964806858	-2.43172730389955	0.262755161711893	-9.25472705486145	2.14778448626015e-20	7.45940823768144e-19	mock_Linnea_48h
Psat7g037440.1	238.152377203195	11.476955031548	1.24062116374086	9.250974727	2.22454664185966e-20	7.71433795425562e-19	Infected_Linnea_16_48h
Psat5g242400.1	855.437701701431	3.22218703221194	0.348532004821756	9.24502481159459	2.35186138585225e-20	8.14354175490347e-19	Infected_Linnea_16_48h
Psat2g180800.1	190.597098586658	6.27298439359136	0.679023490082658	9.23824357361737	2.50576563249484e-20	8.66338277487713e-19	Infected_Linnea_16_48h
Psat6g013080.1	402.813354580749	6.10327047396543	0.660966638989903	9.23385555932523	2.61061756038738e-20	9.01232290734033e-19	Infected_Linnea_16_48h
Psat5g138400.1	614.465903009035	1.91520582903897	0.207803640590244	9.21642096163007	3.07182323480234e-20	1.05885654656693e-18	Infected_Linnea_16_48h
Psat1g086560.1	1359.65648902608	5.84670067553826	0.634673349102763	9.21214146427251	3.19682413750073e-20	1.10029222975419e-18	Infected_Linnea_16_48h
Psat1g208960.1	2434.01877670867	3.9939737586403	0.433741081870959	9.20819799086619	3.31645531966027e-20	1.13975845469223e-18	Infected_Linnea_16_48h
Psat4g105000.1	525.271977612838	3.09835181614029	0.336501828083391	9.20753338484824	3.33704841657325e-20	1.14512138264981e-18	Infected_Linnea_16_48h
Psat1g081480.1	61.3284008062683	6.0560657144223	0.65778903626227	9.20669907913707	3.36307875963699e-20	1.15233132962666e-18	Infected_Linnea_16_48h
Psat1g030160.1	764.987885316647	3.17125122021806	0.344710785413744	9.19974469731697	3.58801220134535e-20	1.22757073183734e-18	Infected_Linnea_16_48h
Psat1g216080.1	383.549833654812	2.5072542070943	0.272546275519645	9.19937064747587	3.60052327426101e-20	1.23001804772634e-18	Infected_Linnea_16_48h
Psat1g107440.1	333.490724093057	-2.87915226291817	0.313220380430053	-9.19209745855325	3.85254798238315e-20	1.31415964385691e-18	mock_Linnea_48h
Psat1g039280.1	981.883494228129	-1.67403000267646	0.182184524841679	-9.18865092483139	3.9779885312554e-20	1.35493594528235e-18	mock_Linnea_48h
Psat4g140440.1	428.259147856986	2.90944182420438	0.316662987922874	9.18781775946925	4.00891352185983e-20	1.36344633661239e-18	Infected_Linnea_16_48h
Psat3g208320.1	2052.31053616521	2.58236797998243	0.281074784895799	9.18747649647679	4.02164884112286e-20	1.36433775558408e-18	Infected_Linnea_16_48h
Psat7g052360.1	105.42922674485	4.60543856159585	0.50127609247829	9.18742910484067	4.02342057120016e-20	1.36433775558408e-18	Infected_Linnea_16_48h
Psat0s2229g0040.1	3782.25762089573	3.03383449723075	0.330335640914165	9.18409678360765	4.14995289237651e-20	1.40516915265911e-18	Infected_Linnea_16_48h
Psat7g242760.1	7954.36971420756	4.28492594636553	0.466627733392425	9.1827502733576	4.2021903176202e-20	1.42076116526667e-18	Infected_Linnea_16_48h
Psat5g236840.1	89.2419718710623	6.87610349163312	0.748946235094831	9.18103752903235	4.26957581592005e-20	1.44142135303054e-18	Infected_Linnea_16_48h
Psat4g124280.1	317.143984979903	2.79043874944279	0.304002973782302	9.17898504322209	4.35173619390199e-20	1.46650669319874e-18	Infected_Linnea_16_48h
Psat6g235360.1	1205.77982749463	4.61903354188207	0.503225003393981	9.17886335283259	4.35665620404035e-20	1.46650669319874e-18	Infected_Linnea_16_48h
Psat5g284160.1	182.100732078412	3.43081558880826	0.373877246131338	9.17631555358964	4.46093717254444e-20	1.49941046369111e-18	Infected_Linnea_16_48h
Psat2g017840.1	79.8630752190789	6.71589511372521	0.73213623652519	9.17301286110313	4.59979557006098e-20	1.54382320032003e-18	Infected_Linnea_16_48h
Psat1g168680.1	42590.8982022104	2.91935417451112	0.318825843536993	9.15657947337129	5.35683466791696e-20	1.79528253242875e-18	Infected_Linnea_16_48h
Psat5g308000.2	66.3957930230134	5.56298592650073	0.607555447273314	9.15634276915334	5.36859317076129e-20	1.79660048718902e-18	Infected_Linnea_16_48h
Psat2g152000.1	592.16515131131	3.08880941038223	0.337763831756601	9.14487911366449	5.9696592162607e-20	1.99483939778307e-18	Infected_Linnea_16_48h
Psat5g261720.1	121.862905731586	4.66848892481743	0.511094961495575	9.13428868708941	6.58381564688408e-20	2.19686999717322e-18	Infected_Linnea_16_48h
Psat5g051160.1	4499.45377677181	2.13403104562151	0.233889722045049	9.12409073371114	7.23409494267484e-20	2.41035003772113e-18	Infected_Linnea_16_48h
Psat1g129080.1	911.222498740771	4.28590210610432	0.469775019324047	9.12330781715736	7.28656481856273e-20	2.42431403680789e-18	Infected_Linnea_16_48h
Psat4g019440.3	408.703173503802	2.1662876940065	0.237507475181489	9.12092426712529	7.44863353357255e-20	2.47464949392511e-18	Infected_Linnea_16_48h
Psat7g024720.5	370.458452894397	3.05377211225096	0.334984177268175	9.11616822368966	7.78274050884218e-20	2.58191291707355e-18	Infected_Linnea_16_48h
Psat1g160280.1	68.7969980525318	3.23099667590562	0.354529526497379	9.11347697278327	7.97831588979111e-20	2.64297543841175e-18	Infected_Linnea_16_48h
Psat3g049360.1	174.520221553409	11.0281366262689	1.21090848554852	9.1073245896641	8.44384663316268e-20	2.79316119823509e-18	Infected_Linnea_16_48h
Psat6g226600.1	535.275619662829	2.88993545085846	0.317591582943787	9.09953413774816	9.07201191365874e-20	2.99663564750883e-18	Infected_Linnea_16_48h
Psat3g085480.1	12408.3183601045	1.62185245802405	0.178632131219462	9.07928739892539	1.09288007219436e-19	3.60477698525371e-18	Infected_Linnea_16_48h
Psat4g039360.1	1240.04686669376	5.58767857468386	0.615874549548062	9.07275447375473	1.16045566741365e-19	3.82217801389027e-18	Infected_Linnea_16_48h
Psat2g183040.1	342.458478123762	2.07751778320848	0.229057478879586	9.06985352921229	1.19177113545432e-19	3.91969770152219e-18	Infected_Linnea_16_48h
Psat0s646g0080.1	1312.70666921071	1.87052757959962	0.206462709064872	9.0598810219616	1.30592924559667e-19	4.28901540646104e-18	Infected_Linnea_16_48h
Psat6g005800.1	1802.20103403108	2.20497714762424	0.243399822627373	9.05907458691908	1.3156195577512e-19	4.3146683124706e-18	Infected_Linnea_16_48h
Psat1g086520.1	2711.10729685171	5.56730022983774	0.614754634891059	9.0561338034065	1.3515625374263e-19	4.42622270637596e-18	Infected_Linnea_16_48h
Psat2g177240.1	78.8208930313735	5.2101706905549	0.575354666919083	9.05558082713466	1.35842873453564e-19	4.44237157531832e-18	Infected_Linnea_16_48h
Psat3g026520.1	814.960814645121	-1.41113128250117	0.155835071475012	-9.05528690778346	1.36209229169516e-19	4.44801603704776e-18	mock_Linnea_48h
Psat1g021640.1	257.123647267686	3.89689915043025	0.430712886923266	9.04755643200549	1.46203331097804e-19	4.76759925001745e-18	Infected_Linnea_16_48h
Psat1g178960.1	3877.73757467992	2.3215162724229	0.256747525228841	9.04202005590402	1.53802861734795e-19	5.00830113027758e-18	Infected_Linnea_16_48h
Psat0s5800g0080.1	2755.99721466091	1.46122601285121	0.161650636163735	9.03940774703259	1.57522936656884e-19	5.12217288503129e-18	Infected_Linnea_16_48h
Psat6g125800.1	4865.76611639332	6.12247178882506	0.677399553594935	9.03819873564033	1.59274600691224e-19	5.17180623489171e-18	Infected_Linnea_16_48h
Psat3g135560.1	271.876975713471	1.69822957247946	0.1879162268213	9.03716300186466	1.60790511302967e-19	5.21365503952289e-18	Infected_Linnea_16_48h
Psat3g012200.1	595.498668138335	2.57138085083705	0.284731843341492	9.03088611607473	1.70287233943735e-19	5.51379975972683e-18	Infected_Linnea_16_48h
Psat4g118760.1	510.862638732416	1.78316829075242	0.197605870374926	9.02386294176958	1.81571118919542e-19	5.87088475638862e-18	Infected_Linnea_16_48h
Psat3g088360.1	186.850819142268	3.15999942042277	0.350561739650128	9.01410240483331	1.98489190918467e-19	6.40888376359389e-18	Infected_Linnea_16_48h
Psat7g221320.1	288.173508435943	9.90369581431647	1.10044825490053	8.99969241644319	2.26350935143334e-19	7.29822811528866e-18	Infected_Linnea_16_48h
Psat0s2386g0040.1	462.388730702408	3.70999299153895	0.412249265302634	8.99939260974893	2.26969867391381e-19	7.30792040070679e-18	Infected_Linnea_16_48h
Psat5g206920.1	471.120943999063	3.12619238535274	0.347529297755192	8.99547867056349	2.35205017866323e-19	7.5624672201081e-18	Infected_Linnea_16_48h
Psat2g074600.1	1054.06842031228	2.03800986540973	0.226684311751668	8.99052011875601	2.46063177266889e-19	7.90052078393841e-18	Infected_Linnea_16_48h
Psat1g210000.1	2122.92984996856	3.07292614434678	0.341850680993843	8.98908884842071	2.4928844899587e-19	7.99289793798628e-18	Infected_Linnea_16_48h
Psat1g049200.1	4031.6727783317	2.22134017823441	0.247128013408351	8.9886215148094	2.50350572706266e-19	8.01575745832321e-18	Infected_Linnea_16_48h
Psat1g200120.1	216.868540989611	-1.9912936417203	0.22166234163175	-8.98345486681026	2.62395118905619e-19	8.38970020155473e-18	mock_Linnea_48h
Psat1g126560.1	71.8855545821213	3.20205721908057	0.356923210727921	8.97127763854358	2.93094647304902e-19	9.35823896825957e-18	Infected_Linnea_16_48h
Psat1g054000.1	260.646332209317	-8.54030500485054	0.952101794619439	-8.96994948766393	2.96650446945056e-19	9.45861709794119e-18	mock_Linnea_48h
Psat7g214520.1	930.226809588412	5.27596815473926	0.588585012214992	8.96381668789777	3.13630171835644e-19	9.98614126883618e-18	Infected_Linnea_16_48h
Psat4g061720.1	120.447570716883	-3.55098129246087	0.396261075368419	-8.96121651403532	3.21115830930974e-19	1.02103270508066e-17	mock_Linnea_48h
Psat4g136200.1	755.864190063473	11.3012435076528	1.26248910738115	8.95155723845859	3.50502289535312e-19	1.1129296073115e-17	Infected_Linnea_16_48h
Psat5g260120.1	1172.12120779902	3.30428734113511	0.369230760305615	8.94911176522813	3.58354184037412e-19	1.136289641291e-17	Infected_Linnea_16_48h
Psat4g088520.1	71.0828734288215	5.43617031712514	0.608012405892265	8.94088716684572	3.860584041352e-19	1.22244728051473e-17	Infected_Linnea_16_48h
Psat5g107040.1	126.62819987008	-2.44344647450429	0.273771819432476	-8.9251204874538	4.45214313298497e-19	1.40782162402115e-17	mock_Linnea_48h
Psat0s1243g0040.1	869.690816832103	1.64682039568304	0.184842962910692	8.90929451546776	5.13583151726626e-19	1.6217783238223e-17	Infected_Linnea_16_48h
Psat3g001560.1	1707.89343451269	1.93095041491469	0.21679608510767	8.90675868964931	5.25462621597265e-19	1.65701173131984e-17	Infected_Linnea_16_48h
Psat5g044240.1	570.571431782254	2.70832499932885	0.304261281894593	8.90131331355895	5.51897262427757e-19	1.73798428718162e-17	Infected_Linnea_16_48h
Psat0s3811g0080.1	342.675693017145	3.61257882004454	0.406021717301069	8.89750145400664	5.71179395415073e-19	1.79624183295121e-17	Infected_Linnea_16_48h
Psat0s2532g0120.1	179.133155795276	8.25961366503021	0.929378750263108	8.88724178672248	6.26445877417161e-19	1.96734856468752e-17	Infected_Linnea_16_48h
Psat4g088560.1	1016.33474117021	6.05894879098167	0.682243254690537	8.88092150318141	6.63087350915841e-19	2.07957599931352e-17	Infected_Linnea_16_48h
Psat1g184320.1	2082.49753775254	5.99322081422423	0.674884331311159	8.8803673995226	6.66398896028061e-19	2.0871104305752e-17	Infected_Linnea_16_48h
Psat5g090840.1	3398.22353897394	1.41124691802621	0.159078944155921	8.87136211215347	7.22565785839252e-19	2.25993770374819e-17	Infected_Linnea_16_48h
Psat1g020800.1	8068.9514343421	2.18591929180875	0.246431388833339	8.87029571256073	7.2951917586667e-19	2.27858118644505e-17	Infected_Linnea_16_48h
Psat1g101120.1	1049.95713133585	5.41829334418622	0.611217504516704	8.86475486082573	7.66725751302332e-19	2.39153846095756e-17	Infected_Linnea_16_48h
Psat5g222240.1	303.830744890787	-1.78540243876471	0.20145933646625	-8.86234646694481	7.83476684447304e-19	2.44047140364407e-17	mock_Linnea_48h
Psat7g011360.1	2315.83582175804	3.761913874022	0.424704161772817	8.85772783181324	8.1661795318857e-19	2.54025722918022e-17	Infected_Linnea_16_48h
Psat2g054640.1	688.388513014363	3.87665085532407	0.437700987071697	8.85684741370953	8.23090776869797e-19	2.5548767398991e-17	Infected_Linnea_16_48h
Psat0s5923g0040.1	957.466023448844	1.74677758630979	0.197224768439227	8.85678609301061	8.23543488925092e-19	2.5548767398991e-17	Infected_Linnea_16_48h
Psat4g056120.2	327.160247520177	2.48788489902954	0.281041780292001	8.85236670663214	8.5682634921837e-19	2.65454284736925e-17	Infected_Linnea_16_48h
Psat3g105440.1	273.578068108748	3.23304362693232	0.365297687792358	8.85043550773866	8.71784293653054e-19	2.6972442088131e-17	Infected_Linnea_16_48h
Psat1g115240.1	577.565378312694	-2.44486013021621	0.276288132321146	-8.84895094724664	8.83457907572194e-19	2.72968279732636e-17	mock_Linnea_48h
Psat3g031880.1	60.9758637019124	4.13860160790248	0.468286165873267	8.83776184202399	9.76551692190887e-19	3.01326575236911e-17	Infected_Linnea_16_48h
Psat1g018960.1	466.823789253407	2.69323359306448	0.304782476570633	8.83657624732346	9.86966316273309e-19	3.04131351982367e-17	Infected_Linnea_16_48h
Psat5g081480.1	39280.5729651038	3.11575535968645	0.352691248607056	8.83422929259525	1.00790724553573e-18	3.10167917369487e-17	Infected_Linnea_16_48h
Psat1g148280.3	63.0911968142856	3.4083868243808	0.386038217122034	8.8291435231226	1.05480300424751e-18	3.24164826887686e-17	Infected_Linnea_16_48h
Psat5g022240.2	163.533717239372	2.84169055344517	0.321903628717492	8.82776800238896	1.06785267866134e-18	3.27736550053855e-17	Infected_Linnea_16_48h
Psat5g004200.1	4302.5685852857	2.60233430911367	0.294825611957218	8.82669009601274	1.07819018135312e-18	3.30467449844107e-17	Infected_Linnea_16_48h
Psat4g068720.1	283.924786701268	4.94423733588225	0.560411744548383	8.82250842167243	1.11923776691971e-18	3.4259121886901e-17	Infected_Linnea_16_48h
Psat7g047880.1	230.487743601249	2.37476904095227	0.269229560673267	8.82061031862044	1.13837530950869e-18	3.47985112921319e-17	Infected_Linnea_16_48h
Psat1g154200.1	644.236545787576	-2.89022903350319	0.328011363792967	-8.81136860650791	1.23627128066244e-18	3.76906770121749e-17	mock_Linnea_48h
Psat2g176040.1	17281.6035281729	2.35358952379339	0.26710541550058	8.81146314230488	1.23522897131107e-18	3.76906770121749e-17	Infected_Linnea_16_48h
Psat1g146520.1	1043.54135284823	3.48985413606981	0.396176919969234	8.80882747117329	1.26461649393816e-18	3.85037146569475e-17	Infected_Linnea_16_48h
Psat0s2771g0280.1	231.703122791424	4.5701443657495	0.518924113668402	8.80696087418645	1.28584550175921e-18	3.90982187866043e-17	Infected_Linnea_16_48h
Psat4g184440.1	2076.22441403575	-2.70104900507631	0.306706036764626	-8.80663789199939	1.28955436290715e-18	3.91591263349991e-17	mock_Linnea_48h
Psat3g028280.1	1271.57781354661	4.60641470564796	0.523327030957974	8.80217231893355	1.34192922890429e-18	4.06957322430062e-17	Infected_Linnea_16_48h
Psat2g139120.1	1568.35310944847	3.90575758515108	0.443924238483318	8.7982525993517	1.38962962544503e-18	4.20867114925352e-17	Infected_Linnea_16_48h
Psat7g134280.1	237.406574730867	-1.99982461686257	0.227456330264292	-8.7921255677469	1.4675661444665e-18	4.43885586014722e-17	mock_Linnea_48h
Psat5g200840.1	92.4433442619654	6.91498990187933	0.786694835997139	8.78992664686116	1.49657648723431e-18	4.52064558124185e-17	Infected_Linnea_16_48h
Psat7g207240.1	5178.53330882098	-2.65901408082428	0.302535885132614	-8.78908655632281	1.50780867770195e-18	4.5485892002633e-17	mock_Linnea_48h
Psat1g054040.1	70.5678967280928	-4.89970506093955	0.557815703995752	-8.7837345306737	1.58134660286354e-18	4.76416981127799e-17	mock_Linnea_48h
Psat6g048240.1	383.937171960672	1.67738023643944	0.19105886289863	8.77938982254597	1.64363914056029e-18	4.94535042592956e-17	Infected_Linnea_16_48h
Psat6g170320.2	22290.4633687365	3.73097024339801	0.425148369039521	8.77568988874843	1.69859309622833e-18	5.10400545943898e-17	Infected_Linnea_16_48h
Psat1g183560.1	349.152588557119	-3.2183540075082	0.366770360099107	-8.77484758211799	1.71135495216205e-18	5.13563080219402e-17	mock_Linnea_48h
Psat7g115720.1	1686.10962088669	3.16423457389239	0.360630368969471	8.77417668105556	1.72158753036487e-18	5.15959333349692e-17	Infected_Linnea_16_48h
Psat5g194160.1	580.143317272323	5.59593945176219	0.638297061081774	8.76698295034963	1.83517563447303e-18	5.49284576800488e-17	Infected_Linnea_16_48h
Psat6g075480.1	2946.88158487153	2.49668349943092	0.284873682764644	8.76417742488911	1.881453233906e-18	5.62402628786198e-17	Infected_Linnea_16_48h
Psat7g244000.1	1774.61593727889	2.23186132495496	0.254814232027463	8.75877813886948	1.97378171019625e-18	5.89234157619965e-17	Infected_Linnea_16_48h
Psat0s1162g0080.1	1085.82153715641	2.175337454652	0.248367377241465	8.75854743409847	1.97782491300398e-18	5.89674370491329e-17	Infected_Linnea_16_48h
Psat1g197440.1	1203.18921073533	1.84744219052654	0.211105638316585	8.75126882094936	2.10967156043523e-18	6.28167704447622e-17	Infected_Linnea_16_48h
Psat1g083200.1	2884.46501872332	5.32882896878347	0.609535010615886	8.74244936873949	2.28110117507927e-18	6.78332120159258e-17	Infected_Linnea_16_48h
Psat0s1377g0160.1	1098.83312940553	-2.18727350249887	0.250246341034432	-8.74048145302518	2.32119084506749e-18	6.89360649808725e-17	mock_Linnea_48h
Psat3g069960.1	1150.71935024974	2.67298511955434	0.306153816737602	8.73085675703106	2.5275062168229e-18	7.49663568728725e-17	Infected_Linnea_16_48h
Psat7g055760.1	3058.72786942132	1.16422651862716	0.133364162611737	8.72968041659417	2.55393247526761e-18	7.56524230125401e-17	Infected_Linnea_16_48h
Psat7g027320.1	1594.38824771023	3.02151898677739	0.346433146419137	8.72179529588593	2.73825036529757e-18	8.10077495311036e-17	Infected_Linnea_16_48h
Psat1g036680.1	1395.61418405179	5.55321301619163	0.638340087293639	8.69945837137615	3.33471955051343e-18	9.85265852266883e-17	Infected_Linnea_16_48h
Psat5g067360.1	3580.74526185587	4.0347324318871	0.464036666673106	8.69485694053869	3.47267045121107e-18	1.02470559830916e-16	Infected_Linnea_16_48h
Psat3g187800.1	4812.11280585644	5.11061725936268	0.587807166161467	8.69437726106052	3.48737152620156e-18	1.0264049759873e-16	Infected_Linnea_16_48h
Psat4g208120.1	5103.25153517381	2.22035063172873	0.255374523121099	8.69448762778829	3.48398360667399e-18	1.0264049759873e-16	Infected_Linnea_16_48h
Psat3g117200.1	4863.70981560413	1.85897984683163	0.213866102091814	8.6922603846474	3.55298622773079e-18	1.04437778271467e-16	Infected_Linnea_16_48h
Psat3g070000.1	1135.61254231	4.53960605185083	0.522731369216511	8.68439569382445	3.80761162877601e-18	1.11779207368045e-16	Infected_Linnea_16_48h
Psat3g021280.1	297.778236785502	1.63313337649239	0.188086915604706	8.68286542549655	3.85920900539684e-18	1.13149247939841e-16	Infected_Linnea_16_48h
Psat3g045280.1	210.502713271843	3.08766890503549	0.355876921734528	8.67622685389749	4.09115696631114e-18	1.19796799076027e-16	Infected_Linnea_16_48h
Psat4g117840.1	352.800520076957	2.37201621577239	0.273449569986771	8.67441925722223	4.15666242850052e-18	1.21559871810301e-16	Infected_Linnea_16_48h
Psat5g234200.1	1602.23041954485	1.98987100257017	0.23021240712543	8.64363058193474	5.44544217444045e-18	1.59047094145839e-16	Infected_Linnea_16_48h
Psat1g037240.1	3661.56495540491	1.93286476293422	0.223638174060919	8.64282124932615	5.48416851129981e-18	1.59974658848678e-16	Infected_Linnea_16_48h
Psat7g211200.1	101.765927131679	2.11031213333322	0.244257193848884	8.63971332872521	5.63542449784722e-18	1.64178223600354e-16	Infected_Linnea_16_48h
Psat0s1163g0120.1	2146.13189676898	2.55866284610428	0.296218969060666	8.63774137833916	5.73352281411745e-18	1.66824440106076e-16	Infected_Linnea_16_48h
Psat7g094400.1	953.234178184935	1.51466045051968	0.175473479634756	8.63184826375137	6.03684349898253e-18	1.75427615450813e-16	Infected_Linnea_16_48h
Psat2g084440.1	4086.41207345725	2.73460258108198	0.316871052189397	8.63001704380203	6.13428320010426e-18	1.78033804582545e-16	Infected_Linnea_16_48h
Psat3g127280.1	578.560723647383	3.9397003908987	0.456540419617048	8.62946679333096	6.16386433297652e-18	1.78666456429472e-16	Infected_Linnea_16_48h
Psat0s3462g0080.1	1027.18020941658	2.77130023395146	0.321193891504718	8.62812247446104	6.23672761993073e-18	1.80550511942938e-16	Infected_Linnea_16_48h
Psat6g144320.1	1433.16630204317	1.92085150477792	0.222648686389628	8.62727526456857	6.28308320664298e-18	1.81663401983505e-16	Infected_Linnea_16_48h
Psat7g042720.1	1750.6366080019	2.30461743440148	0.267155378514724	8.62650584545301	6.32547701677335e-18	1.82659089149768e-16	Infected_Linnea_16_48h
Psat2g001760.1	5124.41132509941	2.91851087053674	0.338449657450269	8.62317572581848	6.51224052829324e-18	1.87815962070387e-16	Infected_Linnea_16_48h
Psat4g173160.1	233.108646162425	2.87809289421803	0.334179894698085	8.6124058923959	7.15430209122122e-18	2.06074420461939e-16	Infected_Linnea_16_48h
Psat0s3996g0080.1	293.988043318084	4.11802315911287	0.478514965289247	8.60583985419069	7.57599779658555e-18	2.17947595759667e-16	Infected_Linnea_16_48h
Psat0s489g0040.1	1370.79276077668	4.99756363654877	0.58086875095658	8.60360215335863	7.72524331260992e-18	2.2196296711838e-16	Infected_Linnea_16_48h
Psat4g099800.1	1309.2316753324	5.14648892243333	0.598606844324201	8.59744416762136	8.15110134272803e-18	2.33906041906259e-16	Infected_Linnea_16_48h
Psat3g197920.1	53.3600090414284	-5.40060639011492	0.628834806488148	-8.58827522648702	8.82845828198941e-18	2.53027361772323e-16	mock_Linnea_48h
Psat1g028920.1	136.138483898525	3.9939326500759	0.465098685156313	8.58728002796567	8.90524010966374e-18	2.54909722191459e-16	Infected_Linnea_16_48h
Psat0s3432g0160.1	1710.24728978999	2.05270841985781	0.239061700168494	8.58652146458856	8.96420728412857e-18	2.56278090438032e-16	Infected_Linnea_16_48h
Psat3g183160.1	315.179397457177	10.9197684015747	1.27252125012796	8.58120711184714	9.38826688591871e-18	2.68067715049796e-16	Infected_Linnea_16_48h
Psat5g068120.1	130.47676107297	3.53763698378901	0.412444392952656	8.57724591299049	9.71717247085545e-18	2.77114445234073e-16	Infected_Linnea_16_48h
Psat6g211720.1	493.239023520541	2.0500552725757	0.23904301224152	8.57609370528012	9.81495947415633e-18	2.7955586184641e-16	Infected_Linnea_16_48h
Psat5g217200.1	725.879002425092	1.78174073727726	0.20781420435462	8.57371969741223	1.0019511939154e-17	2.85028420801931e-16	Infected_Linnea_16_48h
Psat2g115400.1	3409.21746569235	1.79391891651432	0.209267463851855	8.57237376271865	1.01373450592015e-17	2.88023552628822e-16	Infected_Linnea_16_48h
Psat2g012840.1	188.201398682903	3.07573975659193	0.359320479589157	8.5598788026463	1.12986234415028e-17	3.20621135162644e-16	Infected_Linnea_16_48h
Psat5g285200.1	1829.48771279174	2.49066345405596	0.290982038008144	8.55950927797906	1.13348945646159e-17	3.21253301876404e-16	Infected_Linnea_16_48h
Psat4g224520.1	481.429709730497	2.37150696675383	0.277070198006776	8.55922789175555	1.13625914005754e-17	3.21641197019741e-16	Infected_Linnea_16_48h
Psat7g137640.1	118.252947986672	-7.01873109027962	0.820543867285657	-8.55375485712598	1.19147809463613e-17	3.36856682494602e-16	mock_Linnea_48h
Psat7g202960.1	79.0224575045893	3.60855162249777	0.421876843672274	8.5535664652431	1.19342524894773e-17	3.36992170234846e-16	Infected_Linnea_16_48h
Psat3g021240.1	494.544569328102	1.82885321659503	0.213961692854728	8.54757312953565	1.25703643654086e-17	3.54518249062267e-16	Infected_Linnea_16_48h
Psat2g060160.1	488.603330826588	2.90356107777942	0.339741560559118	8.54638176442404	1.27007416771923e-17	3.57755738261723e-16	Infected_Linnea_16_48h
Psat7g026520.1	723.703504237127	1.29287450164592	0.151315806683378	8.54421312606954	1.29415014648804e-17	3.64090746481936e-16	Infected_Linnea_16_48h
Psat4g152560.1	656.96235109019	4.52637802457783	0.530008688992845	8.54019588467338	1.3399449288856e-17	3.76513044460547e-16	Infected_Linnea_16_48h
Psat1g105480.1	2895.60056531547	1.51693176892033	0.177913805981157	8.52621729131575	1.51211101588667e-17	4.24370814079589e-16	Infected_Linnea_16_48h
Psat3g119000.1	2374.19255732463	2.21660160986727	0.260170708807691	8.51979694418907	1.59833300965508e-17	4.48021134342511e-16	Infected_Linnea_16_48h
Psat7g126600.1	1442.77693250534	2.03247231155495	0.238655444674613	8.51634587396931	1.64666554118358e-17	4.61006107670139e-16	Infected_Linnea_16_48h
Psat7g215200.1	133.335004867602	3.04673038882611	0.357790716557016	8.51539810240045	1.66018970879835e-17	4.64226250242189e-16	Infected_Linnea_16_48h
Psat4g080720.1	195.942443136635	9.34674616062527	1.09774739906955	8.51447807441638	1.67342280835958e-17	4.67357267779936e-16	Infected_Linnea_16_48h
Psat4g013880.1	454.650578810841	2.90228404906681	0.340913396841013	8.51325901522229	1.69111742173821e-17	4.7172518409288e-16	Infected_Linnea_16_48h
Psat7g018680.2	122.152016556336	-3.59587450414716	0.423151441669036	-8.49784297074342	1.93146150108594e-17	5.38113612626577e-16	mock_Linnea_48h
Psat0s3755g0080.1	737.260501412625	2.96299612464845	0.348687517851596	8.49756866235036	1.93602984654702e-17	5.38732571965817e-16	Infected_Linnea_16_48h
Psat5g071720.1	1165.89695502644	1.70416554542934	0.200585396440825	8.49596020282607	1.96303254746992e-17	5.45585208138826e-16	Infected_Linnea_16_48h
Psat5g275560.1	988.704172783765	2.11691096111874	0.249388915724855	8.48839233678804	2.09515209350715e-17	5.81601047287105e-16	Infected_Linnea_16_48h
Psat4g138280.1	5037.81689368468	2.38479311467313	0.281989593895542	8.45702524596186	2.7428455335922e-17	7.60477112496089e-16	Infected_Linnea_16_48h
Psat0s1183g0080.1	190.505469789834	-3.24558679689615	0.383857806532177	-8.4551798652142	2.78657471476659e-17	7.71669429757499e-16	mock_Linnea_48h
Psat0s2956g0120.1	975.665617938125	4.09759791123154	0.484709228237989	8.45372374305127	2.8215646568029e-17	7.8041758826776e-16	Infected_Linnea_16_48h
Psat5g055880.1	746.903249046049	3.26247763386642	0.385992679713789	8.45217488654325	2.85925873982267e-17	7.89891731529592e-16	Infected_Linnea_16_48h
Psat6g055200.1	220.905856734311	3.58392198376693	0.424199741259245	8.44866612395375	2.94649773517298e-17	8.13013804163054e-16	Infected_Linnea_16_48h
Psat7g098520.1	7633.0867362081	1.32811808964468	0.157233108838735	8.44680932313597	2.99372087532341e-17	8.25052222506598e-16	Infected_Linnea_16_48h
Psat3g142040.1	75.2804145560539	6.11296472904971	0.724652538836514	8.4357183635409	3.29174605344069e-17	9.0609849099326e-16	Infected_Linnea_16_48h
Psat4g025880.1	1832.36287979383	1.66517818861511	0.197606797102497	8.42672525961444	3.55473153503339e-17	9.77317028140856e-16	Infected_Linnea_16_48h
Psat7g118200.1	156.657092675506	9.02233057475327	1.07081919961595	8.42563392399865	3.58802328864694e-17	9.85290079395548e-16	Infected_Linnea_16_48h
Psat4g186560.1	5517.65819817841	-3.61845952960947	0.429942763033348	-8.41614242807665	3.89084221788388e-17	1.06716923292665e-15	mock_Linnea_48h
Psat3g070320.1	806.255528957365	2.36826626285741	0.28146020115488	8.41421363709684	3.95539277586977e-17	1.08357937894561e-15	Infected_Linnea_16_48h
Psat2g060120.1	158.968177304154	3.05744243917884	0.363543518190241	8.41011401990914	4.0961233927656e-17	1.12079505038999e-15	Infected_Linnea_16_48h
Psat4g051880.1	978.227161802788	1.56465708240387	0.186048702108524	8.4099328007738	4.10245693804342e-17	1.12119171341265e-15	Infected_Linnea_16_48h
Psat5g078440.1	68.9406415271289	-3.31084138265979	0.393871392848217	-8.40589451982785	4.2461264515443e-17	1.15907639652916e-15	mock_Linnea_48h
Psat4g124240.1	1313.92614968416	2.55633367643174	0.304138335428757	8.40516757885179	4.27251079169613e-17	1.16489347084285e-15	Infected_Linnea_16_48h
Psat3g133680.1	1060.89447781564	5.51814817141678	0.656561475563129	8.40461765851232	4.29257754320011e-17	1.16897630675261e-15	Infected_Linnea_16_48h
Psat5g205880.1	374.82005312505	3.1350901072726	0.373041389626647	8.40413475408267	4.31027550858969e-17	1.1724051522594e-15	Infected_Linnea_16_48h
Psat1g118600.1	1072.98410070667	1.85655461784344	0.22091382182237	8.40397672960561	4.31608256328311e-17	1.17259535390876e-15	Infected_Linnea_16_48h
Psat7g254800.1	667.225406698435	-1.930677732571	0.229767234549706	-8.40275479815348	4.36124719258385e-17	1.18346515130198e-15	mock_Linnea_48h
Psat6g021200.1	413.70169547169	3.28933789585883	0.391503230465099	8.40181546382428	4.39628319806616e-17	1.19156403043689e-15	Infected_Linnea_16_48h
Psat3g110280.1	5512.31861490543	2.44885829733322	0.291617036836145	8.39751450704574	4.56028221084113e-17	1.23455658861179e-15	Infected_Linnea_16_48h
Psat6g099840.1	54.3646768901815	4.7816249346152	0.570523438728369	8.38111917938533	5.24267813766462e-17	1.41762263847311e-15	Infected_Linnea_16_48h
Psat4g020960.1	101.475467892552	10.2450611477717	1.22343404610208	8.37401998122658	5.56853112195969e-17	1.50396198784504e-15	Infected_Linnea_16_48h
Psat3g177120.1	2445.24533932606	2.11334171321058	0.252394738756689	8.37316072284639	5.60930183688665e-17	1.51319321115637e-15	Infected_Linnea_16_48h
Psat6g054840.1	104.420281090541	-5.24182086566935	0.626315940965416	-8.36929179479211	5.79655495095959e-17	1.56187220668051e-15	mock_Linnea_48h
Psat5g170400.1	467.384333696838	3.02250607083891	0.361336073758324	8.36480575936206	6.02140411756998e-17	1.62055538484237e-15	Infected_Linnea_16_48h
Psat0s1639g0080.1	374.610244995687	-1.69983473827873	0.203252022632593	-8.36318731918068	6.1046173629177e-17	1.64102694145787e-15	mock_Linnea_48h
Psat6g058080.1	724.995338596342	2.77436979262424	0.331772721582264	8.36226010201482	6.1528008463178e-17	1.65204501788208e-15	Infected_Linnea_16_48h
Psat3g073240.1	337.888510438181	1.90549759744275	0.22802237355632	8.35662557021893	6.45377311616512e-17	1.7308325867734e-15	Infected_Linnea_16_48h
Psat5g259480.1	709.214029835962	1.76521425569413	0.211522927371084	8.3452620367594	7.10561579525105e-17	1.90342615882822e-15	Infected_Linnea_16_48h
Psat2g181920.1	12724.8647410302	3.18872670396276	0.382124781383886	8.34472627609914	7.13790150038503e-17	1.90984620914148e-15	Infected_Linnea_16_48h
Psat6g227240.1	49.8531299699334	3.84265598148218	0.460919646818668	8.33693249572833	7.62425580148712e-17	2.03760233334971e-15	Infected_Linnea_16_48h
Psat5g268280.1	1195.61322249215	3.69388274623799	0.443351191934544	8.33173072146234	7.96689928632093e-17	2.12669891762872e-15	Infected_Linnea_16_48h
Psat1g049520.1	4702.53703710926	3.45547800935261	0.414923308786068	8.32799203173767	8.22250472214387e-17	2.19238142748266e-15	Infected_Linnea_16_48h
Psat1g040960.1	817.459307006125	4.38788821698103	0.526928654411889	8.32729095341836	8.27132835817545e-17	2.20284089464772e-15	Infected_Linnea_16_48h
Psat3g108760.1	2760.97686287519	2.63491400691331	0.316565272551669	8.32344617485877	8.54420844281472e-17	2.2728782528586e-15	Infected_Linnea_16_48h
Psat5g223960.1	2160.52007514057	1.00896680818639	0.121288014046278	8.31876765499204	8.88825917091212e-17	2.36166395586377e-15	Infected_Linnea_16_48h
Psat2g159760.1	212.643032028058	2.17807302844301	0.26184114280803	8.31829942798514	8.92343480634035e-17	2.36826928149313e-15	Infected_Linnea_16_48h
Psat4g013840.1	4536.64131601991	2.81505480203945	0.338436785307162	8.3178156874541	8.95992007269015e-17	2.37520652550517e-15	Infected_Linnea_16_48h
Psat6g024440.1	79.7539159705462	4.22200542365464	0.507778289774694	8.31466312891791	9.20132575888086e-17	2.4363879520949e-15	Infected_Linnea_16_48h
Psat0s2032g0040.1	302.545541804504	-3.90383601674819	0.469603126803162	-8.31305371266088	9.32702765496585e-17	2.46682688796142e-15	mock_Linnea_48h
Psat2g114760.1	2360.53538851737	1.70488917503661	0.205329870902727	8.30317170872956	1.01368208578621e-16	2.67791710510863e-15	Infected_Linnea_16_48h
Psat2g184800.1	800.553208784953	2.24422813147097	0.270472799580067	8.29742633993263	1.0639102380785e-16	2.807377854663e-15	Infected_Linnea_16_48h
Psat3g123280.1	1066.7300181023	2.21777870753956	0.267292011567738	8.29721282926377	1.06582337764249e-16	2.80919716194472e-15	Infected_Linnea_16_48h
Psat0s2794g0120.1	298.441032716637	1.70957124027699	0.206063121948219	8.29634737217357	1.07361301844606e-16	2.82648326427365e-15	Infected_Linnea_16_48h
Psat7g088120.1	5708.99114687242	2.28120648654367	0.275214116522099	8.28884257599664	1.14355777696435e-16	3.00717707740786e-15	Infected_Linnea_16_48h
Psat5g127840.2	194.848400327214	3.63112017587045	0.43819100915906	8.28661496920941	1.16517062264892e-16	3.0605059478434e-15	Infected_Linnea_16_48h
Psat7g241320.1	524.444827219475	4.22999774619168	0.51048479736418	8.28623647174746	1.16888272733644e-16	3.06674751673858e-15	Infected_Linnea_16_48h
Psat2g041240.1	79.8346598493062	4.15858967880479	0.502015580390504	8.28378608402938	1.19319855262679e-16	3.12697022518873e-15	Infected_Linnea_16_48h
Psat0s2882g0040.1	1863.62272207382	2.33230422881747	0.281599196443621	8.28235399203072	1.20763978676731e-16	3.16120713623912e-15	Infected_Linnea_16_48h
Psat1g033880.1	260.847208420234	2.62572442463782	0.317104321244284	8.28031738682951	1.22847419201893e-16	3.21208223532786e-15	Infected_Linnea_16_48h
Psat4g104400.1	1699.99582689777	2.52750765266302	0.30543793214967	8.27502869363486	1.28424689329203e-16	3.354090549409e-15	Infected_Linnea_16_48h
Psat1g047640.2	51.9957160860551	6.07840372381843	0.734777972174278	8.27243596569976	1.31249358309198e-16	3.42396763489121e-15	Infected_Linnea_16_48h
Psat2g037120.1	149.989143634804	8.34620365221734	1.01028694375337	8.26122093710317	1.44189915164559e-16	3.75728477007125e-15	Infected_Linnea_16_48h
Psat1g032000.1	56.6855080042738	4.05583382601724	0.491318549639537	8.25499836916978	1.51904314312835e-16	3.95381784997704e-15	Infected_Linnea_16_48h
Psat0s26g0080.1	5486.43005322519	9.99616494419151	1.21180946007563	8.24895767323657	1.59782011668484e-16	4.15415134979999e-15	Infected_Linnea_16_48h
Psat1g179240.1	1508.27527582392	1.12889063882186	0.136948145151284	8.24319772695568	1.6766815402301e-16	4.35425091844597e-15	Infected_Linnea_16_48h
Psat6g099480.1	91.5265868970191	4.86089521061234	0.5898925493438	8.24030616426606	1.71770536392074e-16	4.45574712311055e-15	Infected_Linnea_16_48h
Psat7g027280.1	1622.69825493716	2.46457856173734	0.299140930719576	8.23885436141707	1.73867427013657e-16	4.50505025051075e-15	Infected_Linnea_16_48h
Psat7g214280.1	91.5699239206165	2.36092455081827	0.286647337772165	8.23633866327688	1.7756085447381e-16	4.59556317492137e-15	Infected_Linnea_16_48h
Psat7g161200.1	614.314750760462	2.71351664562587	0.329625685282855	8.2321152955583	1.83936086983688e-16	4.75520354604112e-15	Infected_Linnea_16_48h
Psat4g218920.1	3443.23278044886	2.32665559077761	0.282637783681232	8.23193403399204	1.84214696494458e-16	4.75704925469435e-15	Infected_Linnea_16_48h
Psat2g120240.1	618.552665952527	2.1871853969508	0.2658662106146	8.22663922540104	1.92539259911789e-16	4.9664312244887e-15	Infected_Linnea_16_48h
Psat6g112000.1	1490.85439997163	3.00140841567824	0.364908146977805	8.22510662076503	1.95017299001727e-16	5.02470497551364e-15	Infected_Linnea_16_48h
Psat2g190120.1	327.266020823766	4.65711321282981	0.566304356178224	8.22369307603233	1.97330690668348e-16	5.07861061174132e-15	Infected_Linnea_16_48h
Psat1g164880.1	518.287548047665	3.90523450420699	0.47517183385604	8.21857321069694	2.05938508363339e-16	5.29421090313234e-15	Infected_Linnea_16_48h
Psat5g069400.1	1131.35928250907	3.17523229549793	0.386850159999653	8.20791258171064	2.25066976553022e-16	5.77828715567456e-15	Infected_Linnea_16_48h
Psat5g230120.1	64.8669415479396	3.68572102707151	0.449050848510152	8.20780327951697	2.25271899827013e-16	5.77828715567456e-15	Infected_Linnea_16_48h
Psat1g134240.1	1036.68144631349	2.20692828014117	0.268921272289267	8.20659615862322	2.27547317332405e-16	5.83013812946432e-15	Infected_Linnea_16_48h
Psat7g083880.1	363.716988529802	4.35103398555167	0.530565865614144	8.20074239136216	2.38906998487191e-16	6.1143678531443e-15	Infected_Linnea_16_48h
Psat6g196120.1	75.5042975002923	4.93021946612622	0.601812394909037	8.19228634676329	2.56309950332328e-16	6.55245827369628e-15	Infected_Linnea_16_48h
Psat4g173520.1	162.463712535069	5.68487481135564	0.69419770499449	8.18912936538844	2.63122600512969e-16	6.71913853167546e-15	Infected_Linnea_16_48h
Psat6g097960.1	1216.68191476561	1.5028418706237	0.183879591048809	8.17296722301709	3.00895750207706e-16	7.67518193057591e-15	Infected_Linnea_16_48h
Psat6g071880.1	2133.3608531392	2.17785073261665	0.266601457922907	8.16893782046165	3.11116450366998e-16	7.92708141073826e-15	Infected_Linnea_16_48h
Psat7g032960.1	2277.83576693202	2.10370694238453	0.257578395086169	8.16724920458006	3.15500733908025e-16	8.02987843495182e-15	Infected_Linnea_16_48h
Psat3g073280.1	1366.24481800681	2.71655856873947	0.332742546145628	8.16414552394071	3.23718458780782e-16	8.22582705540723e-15	Infected_Linnea_16_48h
Psat5g091920.1	2358.27588517973	2.66296453647767	0.326180932697329	8.16407174526261	3.23916350485174e-16	8.22582705540723e-15	Infected_Linnea_16_48h
Psat4g012280.1	1324.9197165003	-3.24953433574752	0.398165890599296	-8.16125743683496	3.31554662551845e-16	8.41049766652232e-15	mock_Linnea_48h
Psat3g149760.1	1855.78868027233	1.40795946597755	0.172543578381077	8.16002240818229	3.34962443765657e-16	8.48756382067129e-15	Infected_Linnea_16_48h
Psat1g038720.1	154.503713852936	5.24665589645663	0.643151757892005	8.15772612307408	3.41390533793266e-16	8.64090681840355e-15	Infected_Linnea_16_48h
Psat7g174960.1	3303.72361566048	2.86172576124623	0.350991012942114	8.15327360452443	3.54203018269407e-16	8.95532895419689e-15	Infected_Linnea_16_48h
Psat4g052600.1	696.176636029453	2.1936254373194	0.269072808613741	8.15253480506233	3.56374336116932e-16	9.00031422908296e-15	Infected_Linnea_16_48h
Psat6g056080.1	234.331151958363	2.80227253880423	0.343999131603181	8.14616166542183	3.75657832848882e-16	9.47689765792503e-15	Infected_Linnea_16_48h
Psat7g172680.1	498.81206228507	1.99007728166792	0.244616497820181	8.13549903380119	4.1024490920802e-16	1.0338081647298e-14	Infected_Linnea_16_48h
Psat7g178960.1	777.755751120658	4.78874464405112	0.588800098749294	8.13305679503652	4.18598385613099e-16	1.05370209852192e-14	Infected_Linnea_16_48h
Psat5g247320.1	2820.63555964771	2.57075188601186	0.316220165064438	8.12962666529504	4.30614587369464e-16	1.08276222149406e-14	Infected_Linnea_16_48h
Psat4g030520.1	5921.11712599657	4.2214569808145	0.519722889981456	8.12251502135133	4.56620966015298e-16	1.1468979777695e-14	Infected_Linnea_16_48h
Psat4g146560.1	789.894409998528	2.39046096309216	0.29440001896348	8.11977177008501	4.67061170745013e-16	1.17123067834462e-14	Infected_Linnea_16_48h
Psat4g160360.1	1151.97646521784	4.04777318916853	0.498512519213312	8.11970218031075	4.67329050556986e-16	1.17123067834462e-14	Infected_Linnea_16_48h
Psat4g061680.1	465.90849944179	-2.99882026196639	0.36945582708063	-8.11685739446176	4.78410376759025e-16	1.19769542194732e-14	mock_Linnea_48h
Psat1g053360.1	1908.00499116564	1.34374239293614	0.165678963907424	8.1105190498836	5.04039847959237e-16	1.26048396400874e-14	Infected_Linnea_16_48h
Psat1g090680.1	114.434241031838	3.5766871517417	0.441067673653184	8.10915731392749	5.09720197117352e-16	1.27330212896877e-14	Infected_Linnea_16_48h
Psat5g303760.1	184.639635419862	4.20652560632946	0.518822337974599	8.10783441351248	5.15298941822442e-16	1.28583889211063e-14	Infected_Linnea_16_48h
Psat3g040960.1	19365.1575487982	2.92525078089809	0.360817401229875	8.10728853688082	5.17618431119399e-16	1.29022435648296e-14	Infected_Linnea_16_48h
Psat6g128000.1	2323.88612402811	1.3912242010266	0.17177115944547	8.09928864378575	5.5281479068931e-16	1.37646086224018e-14	Infected_Linnea_16_48h
Psat3g097880.1	119.665613631765	4.17204101096005	0.515122418075846	8.09912530412483	5.53557452038649e-16	1.37681673092646e-14	Infected_Linnea_16_48h
Psat1g133200.1	403.490732367768	-1.39816362727766	0.172636833437537	-8.09887206245322	5.54710817730448e-16	1.37819223405172e-14	mock_Linnea_48h
Psat5g121880.1	537.993012319338	1.34120525517787	0.165762656739381	8.091118238329	5.91194299394029e-16	1.46566388025796e-14	Infected_Linnea_16_48h
Psat0s4330g0040.1	16701.7635750882	1.28634580463161	0.158980896674677	8.09119731702018	5.90810541674389e-16	1.46566388025796e-14	Infected_Linnea_16_48h
Psat5g295240.1	1118.53327093491	1.42665189342092	0.176439267203186	8.0857958437222	6.17595665238627e-16	1.52946533839085e-14	Infected_Linnea_16_48h
Psat2g071800.1	546.815411836655	1.95895806935412	0.242324459847988	8.08402944788567	6.26611914159452e-16	1.55012173635329e-14	Infected_Linnea_16_48h
Psat4g180240.1	8528.2505918862	-1.97871870829212	0.244791874889464	-8.08326954963524	6.30530462427168e-16	1.55813647211415e-14	mock_Linnea_48h
Psat3g132800.1	85.7325289990605	10.0014316756599	1.23776370150863	8.08024315422225	6.46377601741784e-16	1.59483734263395e-14	Infected_Linnea_16_48h
Psat5g242840.1	1525.59532725421	2.34281361238925	0.289946120833156	8.08016884536068	6.46771601686724e-16	1.59483734263395e-14	Infected_Linnea_16_48h
Psat7g018680.1	61.5865860804091	-6.4274803067735	0.795775525700691	-8.0770017413064	6.63785989913138e-16	1.6350359410339e-14	mock_Linnea_48h
Psat4g216760.1	853.599177735413	3.68032067144038	0.455708527425513	8.07604082423482	6.69034909856048e-16	1.64619875943894e-14	Infected_Linnea_16_48h
Psat2g019200.1	948.66223312994	1.27644887463459	0.158095955127149	8.07388698596366	6.80949073459479e-16	1.67372032970121e-14	Infected_Linnea_16_48h
Psat2g017320.1	244.150459074845	1.98577088216829	0.246006175867587	8.07203670869278	6.91350814564625e-16	1.69746958823103e-14	Infected_Linnea_16_48h
Psat3g088320.1	49.3293794781665	3.69289373254438	0.457722732165308	8.06797100741476	7.14760136525945e-16	1.7530714160498e-14	Infected_Linnea_16_48h
Psat7g067280.1	1844.19580244678	2.64663508185609	0.32820392132954	8.06399591794846	7.38402256437974e-16	1.80912493074136e-14	Infected_Linnea_16_48h
Psat4g061200.1	11132.613146144	3.17746247408858	0.394493370678721	8.05453959497924	7.97785289023973e-16	1.95253271643106e-14	Infected_Linnea_16_48h
Psat3g067360.1	1761.61513842424	2.18041911295134	0.270785647494067	8.05219601972852	8.13215244544165e-16	1.98817703610228e-14	Infected_Linnea_16_48h
Psat7g135680.1	11895.81053176	2.76623872438107	0.343734737483399	8.04759723917825	8.44352796866931e-16	2.06210714443342e-14	Infected_Linnea_16_48h
Psat6g125720.1	5478.61446559995	4.82453580322541	0.599770268508509	8.04397292853965	8.69717415071538e-16	2.12179624843754e-14	Infected_Linnea_16_48h
Psat6g159360.1	161.34004326703	9.95135983506123	1.23769944281252	8.04020708973413	8.96867697170337e-16	2.18571037409123e-14	Infected_Linnea_16_48h
Psat5g268680.1	1977.15253800884	3.24278141792877	0.403389833134821	8.03882783244307	9.070191287919e-16	2.20810584726147e-14	Infected_Linnea_16_48h
Psat1g077600.1	2346.91823805835	1.38580093351765	0.172636191965205	8.0272909043137	9.96486050614572e-16	2.42334007033461e-14	Infected_Linnea_16_48h
Psat6g209120.1	611.332689882151	-3.62191929328978	0.451321431864285	-8.02514358409398	1.01407263317013e-15	2.46349898832664e-14	mock_Linnea_48h
Psat2g013600.1	1463.90090449013	1.89097824022969	0.235815128087982	8.01890131291396	1.06695182453851e-15	2.58921913699054e-14	Infected_Linnea_16_48h
Psat4g075480.1	8729.70047874038	9.95624050530222	1.2419084680321	8.01688752559893	1.08458350768114e-15	2.6292274113871e-14	Infected_Linnea_16_48h
Psat4g105120.1	258.821427610302	1.47753863235049	0.184479349467067	8.00923592054546	1.15423301184148e-15	2.79511890852795e-14	Infected_Linnea_16_48h
Psat2g154440.1	2173.63684906516	3.0852055948622	0.385377606832411	8.00566908965174	1.18818842163621e-15	2.87431418287697e-14	Infected_Linnea_16_48h
Psat3g030160.2	62.8771296436601	3.5099059304563	0.438550048723387	8.00343299624202	1.20997534214159e-15	2.92393725574152e-14	Infected_Linnea_16_48h
Psat6g026680.1	90.274301596558	10.0765693563135	1.25922576860324	8.00219437018881	1.22221251643406e-15	2.95040302205853e-14	Infected_Linnea_16_48h
Psat4g009480.1	366.051507926223	2.05922958011728	0.257338018749767	8.00204178971182	1.2237283645829e-15	2.95095925060185e-14	Infected_Linnea_16_48h
Psat0s4330g0080.1	14278.4480730332	1.74853363537142	0.218681216949414	7.99581079602231	1.28723928270255e-15	3.10085542633813e-14	Infected_Linnea_16_48h
Psat6g013120.1	3046.72013970096	2.05572967255949	0.257379207339298	7.987162963982	1.38079510630357e-15	3.3227372385127e-14	Infected_Linnea_16_48h
Psat5g154600.1	339.887550192879	-2.12748953020521	0.266517078079071	-7.98256361483154	1.43324898522756e-15	3.44535046637373e-14	mock_Linnea_48h
Psat2g013480.1	1142.72233437364	4.94014513486254	0.619106408534075	7.97947665662168	1.4695503355908e-15	3.52891914792447e-14	Infected_Linnea_16_48h
Psat4g033320.1	1707.53904627288	2.86134899082802	0.358620170232228	7.97877316542216	1.47794897106908e-15	3.54537873864503e-14	Infected_Linnea_16_48h
Psat3g010040.1	892.691242643872	1.69343475872167	0.212309013078581	7.97627351833097	1.50817524589943e-15	3.61411055533541e-14	Infected_Linnea_16_48h
Psat4g208080.1	130.015139516846	9.64149028708249	1.20884713728118	7.97577294079315	1.5143011089044e-15	3.62500631461087e-14	Infected_Linnea_16_48h
Psat4g053520.1	3060.18467263375	2.35123575407225	0.294921503688324	7.97241206445585	1.55606953227902e-15	3.72111335963848e-14	Infected_Linnea_16_48h
Psat5g228560.1	1017.58792919298	1.32291547068286	0.16620608640135	7.95948872466873	1.72751611451005e-15	4.12680410414227e-14	Infected_Linnea_16_48h
Psat5g206440.2	106.432030477021	-7.66269027705456	0.963175862186305	-7.9556502378092	1.78193142301106e-15	4.25237002890487e-14	mock_Linnea_48h
Psat1g138800.1	3105.7420606508	-3.79764625986782	0.477428197984842	-7.95438199062635	1.80027875748711e-15	4.29169256860141e-14	mock_Linnea_48h
Psat7g175360.1	3102.57738903999	-1.51355046477747	0.190282206884715	-7.9542406489666	1.80233499036194e-15	4.29213738316796e-14	mock_Linnea_48h
Psat4g018280.1	662.567033757456	3.31108017519651	0.41629946375908	7.95360182619089	1.81165744870677e-15	4.3098673626903e-14	Infected_Linnea_16_48h
Psat7g141720.1	561.036087421147	3.37262181396921	0.424672843308902	7.941694099606	1.99438307180035e-15	4.73965343471228e-14	Infected_Linnea_16_48h
Psat5g296840.1	214.217719233644	3.38509969078125	0.427279538005451	7.92244746046805	2.32880503216349e-15	5.52868429404107e-14	Infected_Linnea_16_48h
Psat0s4073g0040.1	105.403752839495	-4.05234026093325	0.511798760033261	-7.91783915355696	2.41673715503123e-15	5.7315118665343e-14	mock_Linnea_48h
Psat7g117880.1	54.6466981619461	5.63513081844355	0.712150822726471	7.91283340356112	2.51595942255219e-15	5.96066877848613e-14	Infected_Linnea_16_48h
Psat6g159040.1	7905.73971235815	2.57483942729698	0.325462549800394	7.91132321944913	2.54667379995268e-15	6.02721550778491e-14	Infected_Linnea_16_48h
Psat7g180600.1	370.161705707589	3.2503011431575	0.410884405357309	7.91050013283177	2.56356902716916e-15	6.06095305424535e-14	Infected_Linnea_16_48h
Psat4g012640.1	64571.1752435324	1.53466687742516	0.194029713643612	7.90944257251232	2.58543931906218e-15	6.10637144523771e-14	Infected_Linnea_16_48h
Psat4g196880.1	61.6178340034645	-4.44276029668894	0.561739487870864	-7.90893357618162	2.59603072845353e-15	6.12508503937387e-14	mock_Linnea_48h
Psat4g184520.1	1448.52885762104	1.91307205114811	0.242129554369409	7.90102660590286	2.76615595277199e-15	6.51977846075837e-14	Infected_Linnea_16_48h
Psat0s4013g0040.1	941.906105428528	2.83805426184774	0.359372144873842	7.89725720908068	2.85107640369269e-15	6.71304215380237e-14	Infected_Linnea_16_48h
Psat2g190560.3	125.000809841919	3.28503131940571	0.415989710506913	7.89690522730158	2.85913600110998e-15	6.72512143211904e-14	Infected_Linnea_16_48h
Psat0s2645g0040.1	210.487220089451	2.7650880577128	0.350250169253898	7.89460876950604	2.91227319216417e-15	6.84309679350183e-14	Infected_Linnea_16_48h
Psat6g006000.1	4160.66500026024	1.69933826651387	0.215359744089231	7.89069597802726	3.00505906985057e-15	7.05389990455618e-14	Infected_Linnea_16_48h
Psat4g165120.1	241.286027631052	2.52809057185439	0.320476854628338	7.88852778396822	3.05772157961729e-15	7.17018532209132e-14	Infected_Linnea_16_48h
Psat4g034480.1	1020.48581887414	2.70635623501583	0.343277985384386	7.88386191437642	3.174150408309e-15	7.43560927791324e-14	Infected_Linnea_16_48h
Psat7g118720.1	562.980014465249	1.304450761521	0.165671766231225	7.87370588963484	3.44287760410883e-15	8.05689512309137e-14	Infected_Linnea_16_48h
Psat4g011600.1	433.029408707169	2.84333589136727	0.361327404805995	7.86913988130495	3.57087734601315e-15	8.34792578741587e-14	Infected_Linnea_16_48h
Psat3g107760.1	152.378903316287	-4.03108692833781	0.512427838769335	-7.86664311216779	3.64283948334581e-15	8.50749399991554e-14	mock_Linnea_48h
Psat1g175600.1	922.583189138757	3.65982490357245	0.465586218649956	7.86068134530425	3.82049568013993e-15	8.91332513505816e-14	Infected_Linnea_16_48h
Psat5g213640.1	2829.56315504169	1.95389741085802	0.248586084735477	7.86004338471791	3.84000435134611e-15	8.94974415166017e-14	Infected_Linnea_16_48h
Psat1g222440.1	1526.32445966949	3.33197039636866	0.423955782183651	7.85924036513152	3.86469995653708e-15	8.99816601442411e-14	Infected_Linnea_16_48h
Psat6g059800.1	423.704076722984	-1.75225565147372	0.222984748353824	-7.85818610649237	3.8973595553242e-15	9.06501350674545e-14	mock_Linnea_48h
Psat4g213040.1	1270.22643352588	1.78939303497012	0.227802926771827	7.85500458807723	3.9975751688258e-15	9.28869768732124e-14	Infected_Linnea_16_48h
Psat3g071520.1	118.909950924361	-3.57773251778865	0.455581636376093	-7.85310959029779	4.05846738839621e-15	9.42065074169987e-14	mock_Linnea_48h
Psat7g243840.1	86.6340112590866	3.10132868738164	0.395026065278268	7.85094696269466	4.12907562475539e-15	9.57486758762721e-14	Infected_Linnea_16_48h
Psat3g182240.1	124.367254328217	8.67765236304252	1.10628966355467	7.8439242893764	4.36680442707274e-15	1.01159161687496e-13	Infected_Linnea_16_48h
Psat1g134480.1	4270.43184519473	-2.10783190921299	0.268780228215404	-7.84221340687213	4.42673203302402e-15	1.02444039598924e-13	mock_Linnea_48h
Psat2g056080.1	102.82724150041	2.63014826384753	0.335633480000424	7.83637038785346	4.63756578800525e-15	1.07215103519876e-13	Infected_Linnea_16_48h
Psat3g077080.1	5432.35704222334	2.00110503259056	0.255626238828495	7.82824580826051	4.94723972266007e-15	1.14259338343166e-13	Infected_Linnea_16_48h
Psat7g229880.1	5117.32388716318	3.31489115644269	0.42369226779216	7.82381791793471	5.12449131411346e-15	1.18234117686535e-13	Infected_Linnea_16_48h
Psat7g000840.1	809.072331844185	2.82970847126131	0.362372524390591	7.80883836604357	5.77174614382407e-15	1.33034112674467e-13	Infected_Linnea_16_48h
Psat3g187840.1	1091.23978194105	1.92237852886955	0.246284596031681	7.8055167064621	5.92582531891784e-15	1.36448517398593e-13	Infected_Linnea_16_48h
Psat1g086400.1	66.249183965064	7.1937811070865	0.922253995240199	7.80021679950857	6.18009097507831e-15	1.42160669854582e-13	Infected_Linnea_16_48h
Psat1g179280.1	63.630766854841	7.12470367550001	0.91347496639159	7.79956094871874	6.21229305099776e-15	1.42615611571756e-13	Infected_Linnea_16_48h
Psat0s2495g0040.1	571.816396843214	1.54898766346297	0.198596681529363	7.79966538984662	6.20715398917361e-15	1.42615611571756e-13	Infected_Linnea_16_48h
Psat7g114880.1	309.556306169808	1.53110260902494	0.196373241165704	7.79690043274768	6.34462609529351e-15	1.45508073196457e-13	Infected_Linnea_16_48h
Psat0s2197g0040.1	960.009339184085	-2.77356890700275	0.355817320939027	-7.79492381001323	6.4447352932678e-15	1.47656475177195e-13	mock_Linnea_48h
Psat6g113600.1	612.23398278458	2.39514498918834	0.307284357556331	7.79455553232728	6.46355837870555e-15	1.47940089431648e-13	Infected_Linnea_16_48h
Psat6g215280.1	794.869948461795	3.25093303719136	0.417226522277767	7.79176985068812	6.60770119458781e-15	1.51088641757124e-13	Infected_Linnea_16_48h
Psat3g008360.1	1577.85594965333	1.41296259779043	0.181380086443756	7.79006463991611	6.69749223849302e-15	1.52989382407049e-13	Infected_Linnea_16_48h
Psat3g202240.1	383.786539264409	2.60104134914604	0.334175740099021	7.78345354565629	7.05710731971427e-15	1.61043750237257e-13	Infected_Linnea_16_48h
Psat3g021360.1	6583.39465646557	1.37608176438887	0.176904928241557	7.77865138109594	7.330175170923e-15	1.67109067923415e-13	Infected_Linnea_16_48h
Psat2g027040.1	76.5076670119206	-2.90227062037679	0.373116636963799	-7.77845406196235	7.34161511416403e-15	1.6720382755542e-13	mock_Linnea_48h
Psat3g107040.1	513.980946307702	1.40208231068839	0.180331764263358	7.77501576838549	7.54380083074626e-15	1.71638291051974e-13	Infected_Linnea_16_48h
Psat2g188960.1	6366.2773409019	1.82212953595205	0.234539974488962	7.76895085761936	7.91388616234752e-15	1.79880281810903e-13	Infected_Linnea_16_48h
Psat6g077000.1	2409.81890519711	3.1508101505216	0.405754887165839	7.76530425185936	8.14494664237557e-15	1.84949099969353e-13	Infected_Linnea_16_48h
Psat3g128880.1	1630.95782717755	1.23046246123339	0.158572702566293	7.7596108366696	8.51903865380277e-15	1.93252539896591e-13	Infected_Linnea_16_48h
Psat6g013520.1	109.714043218938	9.39472696348601	1.21081985770101	7.75897992069918	8.56152025389583e-15	1.94024501943422e-13	Infected_Linnea_16_48h
Psat4g228000.3	101.792645592187	2.30763735240126	0.297449674385554	7.75807657940182	8.62270830419977e-15	1.95218456153367e-13	Infected_Linnea_16_48h
Psat1g156040.1	4518.18934112512	1.79741142504236	0.23170261096154	7.75740686556487	8.66834915037512e-15	1.96058415216908e-13	Infected_Linnea_16_48h
Psat4g208040.1	59.0370237098916	9.46369965335034	1.22039003823056	7.75465167437103	8.85862894146991e-15	2.0016490611154e-13	Infected_Linnea_16_48h
Psat5g250680.1	107.966015794527	-3.65550814476296	0.471485280788491	-7.75317553635958	8.96225942570064e-15	2.02307364440324e-13	mock_Linnea_48h
Psat3g112840.1	2182.28564476384	1.38156074780752	0.178231045270759	7.75151571214057	9.08021076870894e-15	2.04768564457025e-13	Infected_Linnea_16_48h
Psat2g019000.1	1108.84315759132	3.54891974832141	0.45859050226383	7.7387554491473	1.00394672667844e-14	2.26178655587409e-13	Infected_Linnea_16_48h
Psat1g079960.1	963.110848783193	1.2851880727842	0.166078128300245	7.73845470163761	1.0063238990692e-14	2.26491938734623e-13	Infected_Linnea_16_48h
Psat0s3933g0040.1	1787.61257489016	1.81603037987398	0.23492163044559	7.73036683097	1.07237117612149e-14	2.41120715868962e-13	Infected_Linnea_16_48h
Psat4g220160.1	348.599804746815	1.59606990609274	0.206482817532033	7.7297952690186	1.07719680869283e-14	2.41968758680638e-13	Infected_Linnea_16_48h
Psat0s1717g0120.1	1307.16915488966	2.52059614916503	0.326186515780766	7.72746887814073	1.09705972351446e-14	2.46189639029535e-13	Infected_Linnea_16_48h
Psat1g011360.1	2857.14253320207	4.18925533759298	0.542234895850303	7.72590508219434	1.11061364956007e-14	2.48987866728033e-13	Infected_Linnea_16_48h
Psat4g217440.1	2433.56348365538	2.35356635289925	0.30483978732087	7.7206665625374	1.15722919189983e-14	2.59185468862873e-13	Infected_Linnea_16_48h
Psat5g022560.1	19282.3017014952	1.83415518052234	0.237741503102896	7.71491370494326	1.21064117569712e-14	2.70883912967629e-13	Infected_Linnea_16_48h
Psat0s66g0200.1	46.2614338589978	4.61435808849995	0.598385871881812	7.71134197067296	1.24501556491147e-14	2.7830401483615e-13	Infected_Linnea_16_48h
Psat6g037200.1	60965.8492195523	1.73449052021889	0.225091923388242	7.70569860575232	1.30129422701322e-14	2.90601279859362e-13	Infected_Linnea_16_48h
Psat2g011480.1	69.7749520947425	3.01285792552776	0.391115812850763	7.70323731880758	1.32661653511352e-14	2.95968277906717e-13	Infected_Linnea_16_48h
Psat0s1809g0040.1	449.807837813846	1.74875189995065	0.227103729835093	7.70023416709393	1.35817107410393e-14	3.02713916001979e-13	Infected_Linnea_16_48h
Psat7g094000.1	248.461018400213	1.59211535115551	0.206774509273803	7.69976607245767	1.36315548275097e-14	3.0353016893806e-13	Infected_Linnea_16_48h
Psat1g157360.1	31793.2966384497	4.96171499533223	0.644624033558959	7.69706796058887	1.39223859187029e-14	3.0970563327099e-13	Infected_Linnea_16_48h
Psat6g164600.1	1399.9488664204	1.63576645105665	0.212622531047294	7.69328839704575	1.43400780482905e-14	3.18380243476406e-13	Infected_Linnea_16_48h
Psat6g208880.1	797.417571759881	3.90532231244612	0.507623286784297	7.69334743720217	1.433345949166e-14	3.18380243476406e-13	Infected_Linnea_16_48h
Psat7g032040.1	1096.04433508247	1.76629592257579	0.229657482836295	7.69100096701333	1.45988330695039e-14	3.23811991088504e-13	Infected_Linnea_16_48h
Psat5g227840.1	993.809906953909	-2.08563305729726	0.271342340262398	-7.6863531702438	1.5138824414802e-14	3.35465243330703e-13	mock_Linnea_48h
Psat1g208320.1	2845.23029421967	2.04001919533297	0.265449697680529	7.68514416538588	1.52824801739775e-14	3.38321983947928e-13	Infected_Linnea_16_48h
Psat2g164120.1	404.63546975233	-1.92218281531667	0.250256989193927	-7.68083569417177	1.58054092934632e-14	3.49561446194638e-13	mock_Linnea_48h
Psat0s2845g0080.1	2568.2397713022	2.9869292994737	0.389180665020827	7.67491699340678	1.65525802450944e-14	3.65733960237376e-13	Infected_Linnea_16_48h
Psat4g160120.1	86.6852278774208	-3.64034266778328	0.474475464916027	-7.67235175885764	1.68871075685193e-14	3.72766661971632e-13	mock_Linnea_48h
Psat5g038120.1	1583.34122695947	3.93355954964752	0.513112815998143	7.66607152853059	1.77344315225975e-14	3.91094471147234e-13	Infected_Linnea_16_48h
Psat7g162760.1	1163.99070316149	1.44809285649154	0.188930559380701	7.66468305200741	1.792733545402e-14	3.94969136293605e-13	Infected_Linnea_16_48h
Psat0s2703g0160.1	1473.04709114993	1.89918637008414	0.247830857199069	7.66323609395675	1.81305607848462e-14	3.99063551234624e-13	Infected_Linnea_16_48h
Psat5g051600.1	761.041562584841	2.59594581046331	0.338763032173528	7.66301385900207	1.81619738173956e-14	3.99372062189608e-13	Infected_Linnea_16_48h
Psat3g097240.1	1242.78404701897	3.09757473291907	0.40429508655236	7.66166801415704	1.83533568903467e-14	4.03194271896352e-13	Infected_Linnea_16_48h
Psat3g102680.1	1152.35508628072	2.21709514352966	0.289440652096495	7.65993003218674	1.86034407046673e-14	4.07907534151908e-13	Infected_Linnea_16_48h
Psat4g036280.1	193.315613339833	1.98641671997229	0.259322769589212	7.66001660062067	1.85909051444581e-14	4.07907534151908e-13	Infected_Linnea_16_48h
Psat0s5127g0040.1	622.035419441104	1.11654296069205	0.145840866476784	7.65589911569668	1.91964381099866e-14	4.20508234437942e-13	Infected_Linnea_16_48h
Psat2g171880.1	373.981580564218	-1.78868605255497	0.233805478686293	-7.65031710379603	2.00484301471802e-14	4.38335057989348e-13	mock_Linnea_48h
Psat6g180600.1	8352.09580106241	1.75718817240261	0.229686500077979	7.65037636868531	2.00391919733971e-14	4.38335057989348e-13	Infected_Linnea_16_48h
Psat3g097320.1	107.318916002889	3.19762640991116	0.41803166392262	7.64924450915053	2.02163514142953e-14	4.41585898589893e-13	Infected_Linnea_16_48h
Psat3g120480.1	138.327153128874	-2.4787223901611	0.324330417293795	-7.64258379107177	2.12905358200804e-14	4.64607253632686e-13	mock_Linnea_48h
Psat3g018200.1	72348.8836679389	1.70587510713397	0.223380980927941	7.63661749557923	2.23002750027062e-14	4.86179879617404e-13	Infected_Linnea_16_48h
Psat3g200360.1	1052.83168229725	3.06085103825764	0.400826809052977	7.63634310162393	2.2347829631708e-14	4.86754387908084e-13	Infected_Linnea_16_48h
Psat6g177240.1	1534.0954131969	1.79906221863307	0.235625029871023	7.63527635250739	2.25336552095721e-14	4.90336609143267e-13	Infected_Linnea_16_48h
Psat6g016000.1	1324.83533775738	1.20275052480208	0.157606941095225	7.63132966380831	2.3234468655108e-14	5.05107667533442e-13	Infected_Linnea_16_48h
Psat2g088560.2	328.030609779879	1.53837683661823	0.201596467031897	7.63097121327443	2.32991706627849e-14	5.06035062351517e-13	Infected_Linnea_16_48h
Psat4g040400.1	66.1587859054631	-5.93234062253226	0.777545562263759	-7.62957299281696	2.35532543897601e-14	5.11070000969492e-13	mock_Linnea_48h
Psat1g051920.1	333.019537347774	-2.51149948027522	0.329236277882859	-7.62825863670105	2.3794582583119e-14	5.1581891629902e-13	mock_Linnea_48h
Psat1g085560.1	597.116376016427	-3.95129637943068	0.518285953427156	-7.6237767072459	2.46359376355544e-14	5.3355398141455e-13	mock_Linnea_48h
Psat6g159320.1	43.3955149500032	5.34056326700348	0.700767055023323	7.62102503067262	2.51669131681812e-14	5.44539892179017e-13	Infected_Linnea_16_48h
Psat7g118640.1	2432.06616458848	1.70552221439255	0.223922302500318	7.61658037340932	2.60484417729357e-14	5.63082935763922e-13	Infected_Linnea_16_48h
Psat3g158080.1	278.770824235211	-2.07528876668169	0.272702356129154	-7.61008740862811	2.73910613364754e-14	5.91549007621321e-13	mock_Linnea_48h
Psat4g143720.1	484.54363031432	3.22177192168244	0.423402766279154	7.60923682666327	2.75719123361679e-14	5.94412499084601e-13	Infected_Linnea_16_48h
Psat0s1505g0120.1	3478.67468643046	2.09587440451215	0.275438786239673	7.6092203030855	2.7575437188008e-14	5.94412499084601e-13	Infected_Linnea_16_48h
Psat6g095200.1	155.768994279853	-4.84092597735483	0.636356202333763	-7.60725826133429	2.79971511714222e-14	6.02936772459982e-13	mock_Linnea_48h
Psat5g073360.1	499.718267061653	1.50179389860543	0.197438216239465	7.60639924331548	2.81837758579737e-14	6.06387012531866e-13	Infected_Linnea_16_48h
Psat3g061280.1	4408.4174252264	2.86209869111581	0.376340652282377	7.60507448174456	2.84739859410023e-14	6.12057392553924e-13	Infected_Linnea_16_48h
Psat5g144920.1	1153.25652543084	1.97505270451672	0.259937050432529	7.59819618338472	3.00286867561608e-14	6.44872368438898e-13	Infected_Linnea_16_48h
Psat4g140840.1	1447.5160208161	2.1045996709341	0.277005474707016	7.59768258428863	3.01480691743741e-14	6.46831050501033e-13	Infected_Linnea_16_48h
Psat6g217760.1	1365.81058165957	-5.48174054587122	0.721687882340846	-7.59572202887875	3.06080933127402e-14	6.56087766741902e-13	mock_Linnea_48h
Psat1g096560.1	299.786071065928	-2.9865988666411	0.393346079699349	-7.59280191358176	3.13060945216093e-14	6.70423518593828e-13	mock_Linnea_48h
Psat1g218440.1	3496.33499328234	1.04741310334466	0.138038087926656	7.58785578007417	3.25242619614835e-14	6.95861586066893e-13	Infected_Linnea_16_48h
Psat1g180400.1	56.607857326205	3.56878307607581	0.470353821637585	7.58744356248817	3.26278651107895e-14	6.97428211683794e-13	Infected_Linnea_16_48h
Psat5g037080.1	644.308099282164	1.52880422284785	0.201526513863656	7.58611953106167	3.29628358718513e-14	7.03932858707061e-13	Infected_Linnea_16_48h
Psat0s1728g0240.1	576.324554569732	1.86490482424939	0.245873834368698	7.58480392611803	3.3299023995401e-14	7.10451388347975e-13	Infected_Linnea_16_48h
Psat5g049360.1	6325.04608136981	1.18200417441677	0.155962167559102	7.57878781063265	3.48798419894813e-14	7.43487959658795e-13	Infected_Linnea_16_48h
Psat3g063520.1	330.348212271844	-1.75295371597148	0.231402349806986	-7.57534967744984	3.58161608631728e-14	7.62738037973894e-13	mock_Linnea_48h
Psat0s2064g0080.1	359.769863285348	1.69839501320357	0.224441193245025	7.56721610969789	3.81307272204848e-14	8.11276278777266e-13	Infected_Linnea_16_48h
Psat5g085360.1	576.785110289844	1.94120731047123	0.256847514543879	7.55782010940814	4.09880368005325e-14	8.71261445212801e-13	Infected_Linnea_16_48h
Psat2g151120.1	4139.53426676557	2.69908352505501	0.357343153414011	7.55319781355349	4.24699195073407e-14	9.01925940915837e-13	Infected_Linnea_16_48h
Psat6g226440.1	333.480408874059	4.43889121248367	0.587766389277765	7.55213515685728	4.2817979288696e-14	9.08477218604986e-13	Infected_Linnea_16_48h
Psat4g044280.1	563.583529220726	2.45882763942357	0.325661571833152	7.5502541659515	4.34409637702299e-14	9.20844141526471e-13	Infected_Linnea_16_48h
Psat7g029960.1	7443.39157322358	8.08190581842634	1.07058224688489	7.54907513359442	4.3835994749121e-14	9.28360637874144e-13	Infected_Linnea_16_48h
Psat1g109440.1	249.758179320148	2.43299342135994	0.322313578699589	7.54852907896755	4.40201433157046e-14	9.31401318063254e-13	Infected_Linnea_16_48h
Psat6g172920.1	1380.88648787896	2.59791274972815	0.344189474059937	7.54791458054803	4.42282832480984e-14	9.34943552971082e-13	Infected_Linnea_16_48h
Psat5g021360.1	2731.07954861276	2.12948964985422	0.282236059840859	7.54506582558921	4.52059108387164e-14	9.54730538292928e-13	Infected_Linnea_16_48h
Psat7g030960.1	1203.29077252378	-2.08023317068425	0.275805866431602	-7.54238188475999	4.61464028873822e-14	9.73697583718413e-13	mock_Linnea_48h
Psat0s375g0120.1	636.55727384871	2.11040457198927	0.279931877110773	7.53899339286091	4.73612963768554e-14	9.98414399378759e-13	Infected_Linnea_16_48h
Psat6g185920.1	4324.90202289376	1.45083148539652	0.192492882957443	7.53706559487334	4.80664585248622e-14	1.01235017280299e-12	Infected_Linnea_16_48h
Psat2g175360.1	704.590593812978	2.53158352274779	0.336196209701128	7.53007752525921	5.07102058025911e-14	1.06705242402391e-12	Infected_Linnea_16_48h
Psat5g123760.1	2346.82985748713	1.96211048415607	0.260641978013792	7.52799107460827	5.15269131014855e-14	1.08324482057766e-12	Infected_Linnea_16_48h
Psat2g050840.1	2319.53981386444	1.7026188674576	0.226602249180369	7.51368917835568	5.7483974400491e-14	1.20737383377134e-12	Infected_Linnea_16_48h
Psat3g189440.1	422.387677661949	-2.64268057746336	0.351795110680323	-7.51198779412476	5.82362199824721e-14	1.22205566922999e-12	mock_Linnea_48h
Psat7g063280.1	1683.09610176806	1.44125914115706	0.191978152603304	7.50741228422599	6.03075665078691e-14	1.26436603134352e-12	Infected_Linnea_16_48h
Psat7g248920.1	204.838155062568	5.23773489024917	0.698039062654845	7.50349825743067	6.2136809811459e-14	1.30152805003802e-12	Infected_Linnea_16_48h
Psat6g074600.1	379.162488832133	-1.40639239842886	0.187559076081808	-7.49839692010123	6.46030259506894e-14	1.35195229421147e-12	mock_Linnea_48h
Psat5g063960.1	159.197792730718	5.44036249003581	0.72619646641749	7.491584910726	6.8046838538959e-14	1.42142972915276e-12	Infected_Linnea_16_48h
Psat6g006120.1	1052.44680473729	2.26501656056224	0.302338244639586	7.49166405746101	6.80058080834934e-14	1.42142972915276e-12	Infected_Linnea_16_48h
Psat4g146600.1	203.407705298212	2.11387814827641	0.282198635416628	7.4907454642917	6.84835165541375e-14	1.42925099048485e-12	Infected_Linnea_16_48h
Psat0s2316g0080.1	353.332420281092	-3.48397464726769	0.46550154543095	-7.48434603808309	7.19042718130106e-14	1.49927917167237e-12	mock_Linnea_48h
Psat0s1635g0120.1	1004.79610912536	3.80681990840688	0.50868539183119	7.48364307200351	7.22901231992867e-14	1.50595676795465e-12	Infected_Linnea_16_48h
Psat3g138240.1	68.9255885996319	9.6871514994675	1.29564413589043	7.47670693759595	7.62081003386452e-14	1.58613722527133e-12	Infected_Linnea_16_48h
Psat2g068160.1	384.77330353779	-1.35324422571001	0.18102472494734	-7.47546627182375	7.69305886565125e-14	1.59972420632931e-12	mock_Linnea_48h
Psat5g244640.1	171.311058285757	3.86009971115794	0.516945106526602	7.46713657296087	8.19586931636605e-14	1.70273820720195e-12	Infected_Linnea_16_48h
Psat0s4366g0040.1	4060.25569388764	-2.43568656101657	0.326245563771649	-7.46580745147356	8.27903376967324e-14	1.71846092450623e-12	mock_Linnea_48h
Psat7g214880.1	2776.91512197818	1.23051026170373	0.164830390371322	7.4653118210282	8.31025772092023e-14	1.72338379854712e-12	Infected_Linnea_16_48h
Psat1g030120.1	292.215496399178	2.54686063710956	0.341248029999773	7.46337095956643	8.43364700500485e-14	1.74739381131675e-12	Infected_Linnea_16_48h
Psat4g028640.1	2359.77242494446	1.96246781063709	0.263074058843712	7.4597541820076	8.66840500651666e-14	1.79178568516361e-12	Infected_Linnea_16_48h
Psat4g041200.1	138.788269740596	2.78781835502866	0.373711395162615	7.4598162943776	8.66431971967968e-14	1.79178568516361e-12	Infected_Linnea_16_48h
Psat4g151240.1	4379.71278710882	1.71367538914912	0.229724131487444	7.45970994885569	8.6713154864171e-14	1.79178568516361e-12	Infected_Linnea_16_48h
Psat3g082400.1	714.307689383588	2.01309480189282	0.270125366299493	7.45244635655899	9.16251174647681e-14	1.89158077485493e-12	Infected_Linnea_16_48h
Psat6g225480.1	72.0616854192504	4.42048328671785	0.593201999246691	7.45190220587833	9.20039165219315e-14	1.89769443988678e-12	Infected_Linnea_16_48h
Psat6g037840.1	95.358103696043	-4.05293481598381	0.543965427469231	-7.45072133506694	9.28312574044595e-14	1.91304055317251e-12	mock_Linnea_48h
Psat1g193360.1	1605.4470811391	1.56368700623987	0.209985866350333	7.44662978236389	9.5754836282699e-14	1.97151908210038e-12	Infected_Linnea_16_48h
Psat5g043760.1	469.397975229309	-2.44432331844446	0.328421035645171	-7.4426515148236	9.86841696908762e-14	2.03001118601563e-12	mock_Linnea_48h
Psat6g019800.1	441.896256017652	-1.83561636105282	0.246713492371448	-7.44027553340759	1.00475508794944e-13	2.06501007645974e-12	mock_Linnea_48h
Psat3g133520.1	1667.31065069487	1.40829290863094	0.189332767551352	7.43818899836752	1.02074952817092e-13	2.0960059855295e-12	Infected_Linnea_16_48h
Psat5g118200.1	726.537010114299	3.14719726255839	0.42325538574226	7.4356933628598	1.04020883190845e-13	2.13214947804663e-12	Infected_Linnea_16_48h
Psat5g129160.1	597.594032957864	-2.0108376325225	0.270429192070678	-7.43572695360845	1.03994450866229e-13	2.13214947804663e-12	mock_Linnea_48h
Psat7g089800.1	38.1491932841409	-4.71147132874684	0.633728299540273	-7.43452885434451	1.04941320260924e-13	2.14909713579842e-12	mock_Linnea_48h
Psat5g109000.1	2439.83881038418	-4.24455932479899	0.57116467483811	-7.43141078534323	1.07445460526759e-13	2.19841839332692e-12	mock_Linnea_48h
Psat4g069320.1	3042.56245733007	3.25141136074955	0.437539152568377	7.43113237218565	1.07671890898582e-13	2.20108958090716e-12	Infected_Linnea_16_48h
Psat2g167960.1	663.856529417473	2.59893964601702	0.349764736370958	7.43053651715365	1.0815807030067e-13	2.20906122766235e-12	Infected_Linnea_16_48h
Psat7g017520.1	90.6708682760544	5.42680744882341	0.730545447183948	7.42843237165088	1.09892241586692e-13	2.24248550231616e-12	Infected_Linnea_16_48h
Psat1g150320.1	8969.16329156687	2.86254179821377	0.38589633164659	7.4179036271206	1.18988627363362e-13	2.42595197014271e-12	Infected_Linnea_16_48h
Psat7g232480.1	3372.89692576687	1.69244174408634	0.228267155039785	7.41430252543937	1.22266538406417e-13	2.49057047222371e-12	Infected_Linnea_16_48h
Psat1g083080.1	106.376706843284	-2.90153617428114	0.39149080577886	-7.41150528045893	1.24873825394784e-13	2.54142589502488e-12	mock_Linnea_48h
Psat2g143560.1	48.6793957573311	5.00762328706189	0.675978420232441	7.40796323844181	1.2825384140299e-13	2.60790384153095e-12	Infected_Linnea_16_48h
Psat0s91g0080.1	41.7408884383161	5.80426979518949	0.783621770456907	7.40697874154924	1.29209164349063e-13	2.6250042353641e-12	Infected_Linnea_16_48h
Psat1g053640.1	257.127877344688	-5.14455934653314	0.694847344991899	-7.40386990554467	1.32272012097679e-13	2.68485285740621e-12	mock_Linnea_48h
Psat6g044280.1	239.373405573505	2.18709877179893	0.29542745320656	7.40316699771882	1.32974349491858e-13	2.69672450643514e-12	Infected_Linnea_16_48h
Psat1g216520.1	1222.8723014853	1.46067345844622	0.197404086526957	7.39940841217975	1.36792531033941e-13	2.77170885696927e-12	Infected_Linnea_16_48h
Psat6g101440.1	891.330076032243	1.4428473172808	0.195026199362414	7.39822301822938	1.38018916359372e-13	2.79409194255917e-12	Infected_Linnea_16_48h
Psat4g084720.1	6389.24277407079	-3.21971055169821	0.435324320204524	-7.39611917428717	1.40222171060347e-13	2.83619416831048e-12	mock_Linnea_48h
Psat5g173800.1	894.196389850975	2.70073166810703	0.365366913571837	7.3918342569791	1.44816975706652e-13	2.92655221064929e-12	Infected_Linnea_16_48h
Psat5g148840.1	5335.22033775064	9.61067606042882	1.30131423487717	7.38536150827239	1.5203971898763e-13	3.06981163482764e-12	Infected_Linnea_16_48h
Psat7g238640.1	87.7039218402959	-7.93865029001881	1.07494999916041	-7.38513446785367	1.52299389615848e-13	3.07235244939457e-12	mock_Linnea_48h
Psat7g027360.1	1958.17776684793	2.56186510661122	0.346942144887335	7.38412771225345	1.5345609611194e-13	3.09296891873733e-12	Infected_Linnea_16_48h
Psat1g037520.1	4512.87113805313	2.22905916732766	0.301879092708161	7.3839468223213	1.53664841525092e-13	3.0944594446417e-12	Infected_Linnea_16_48h
Psat6g081160.1	4112.53518287074	2.19766883992657	0.297974387871101	7.37536153905028	1.63899660317428e-13	3.2976726572368e-12	Infected_Linnea_16_48h
Psat1g155400.1	1712.29151830763	1.50980395004044	0.204837537963369	7.37073861095927	1.69685259128838e-13	3.4110897494052e-12	Infected_Linnea_16_48h
Psat7g216080.1	776.685307290149	1.33152151467297	0.180775997397369	7.36558798647429	1.76367754229515e-13	3.54232242681276e-12	Infected_Linnea_16_48h
Psat1g213200.1	6984.30598636839	5.88447807020616	0.799214712916216	7.36282500197547	1.80058355852911e-13	3.61328642947141e-12	Infected_Linnea_16_48h
Psat5g221120.1	44.716971146907	4.56541677389078	0.620125073381669	7.36209027800573	1.81052452653665e-13	3.63006214460279e-12	Infected_Linnea_16_48h
Psat7g186960.1	55.4046306259602	3.16169835044058	0.429706877142549	7.35780253615008	1.86962330455487e-13	3.74528291471782e-12	Infected_Linnea_16_48h
Psat0s787g0080.1	2577.18309358472	1.75106691030662	0.23802949256581	7.35651238605437	1.88777373274223e-13	3.77834538644843e-12	Infected_Linnea_16_48h
Psat7g230600.1	139.699097661809	4.00137372569815	0.544139769823579	7.35357705428418	1.92971679284279e-13	3.85892930429372e-12	Infected_Linnea_16_48h
Psat6g051080.1	3249.61775602144	2.06783036393448	0.281357871408623	7.34946690342039	1.98998918909078e-13	3.97599493594056e-12	Infected_Linnea_16_48h
Psat7g025560.1	1686.41126680193	1.106525346785	0.150610838743577	7.34691710115839	2.02830574887879e-13	4.04902739800091e-12	Infected_Linnea_16_48h
Psat2g125040.1	2165.51121251494	1.58439648377659	0.215688651926684	7.34575727384649	2.04597372803366e-13	4.08074881620058e-12	Infected_Linnea_16_48h
Psat5g263920.1	829.495922392857	-2.69068206544552	0.366824770885188	-7.3350609855289	2.21620545929485e-13	4.41644346606179e-12	mock_Linnea_48h
Psat3g159640.1	336.413114156132	-2.15122785810601	0.293322305935079	-7.33400704473579	2.23371347760706e-13	4.44476107515073e-12	mock_Linnea_48h
Psat0s2699g0120.1	498.911063263283	1.45582633434659	0.198504468274832	7.3339726153216	2.23428770341244e-13	4.44476107515073e-12	Infected_Linnea_16_48h
Psat6g096360.1	172.169927240348	-4.1838457432428	0.570605187765363	-7.33229531197887	2.26243866543581e-13	4.49686618549003e-12	mock_Linnea_48h
Psat0s3961g0120.1	192.631882484891	4.28580140054708	0.584738013573637	7.32943865638961	2.31118738763042e-13	4.58978623337643e-12	Infected_Linnea_16_48h
Psat4g209840.1	721.423737067372	3.53143765990049	0.48187960239211	7.32846470854961	2.32804248336554e-13	4.61926286003654e-12	Infected_Linnea_16_48h
Psat7g048720.1	933.089978396396	1.18597914696577	0.162055954890914	7.31833117619218	2.51073624006814e-13	4.97745871012472e-12	Infected_Linnea_16_48h
Psat0s1728g0200.1	1628.34135430519	1.76243668422309	0.240841774615009	7.31781970565689	2.52032159158846e-13	4.99215036911961e-12	Infected_Linnea_16_48h
Psat6g219520.1	15763.3243871985	1.09795799645668	0.150062894564483	7.31665212538518	2.54233783642364e-13	5.03141807851531e-12	Infected_Linnea_16_48h
Psat5g170960.1	1302.36841506828	2.65955986505985	0.363774034143589	7.31102172072586	2.651186688145e-13	5.24231634795389e-12	Infected_Linnea_16_48h
Psat2g146080.1	2362.94854051011	-3.11197026344189	0.425670032944237	-7.31075721238182	2.65641129802724e-13	5.24812686478583e-12	mock_Linnea_48h
Psat6g218520.1	2640.03189318593	1.38309725351663	0.189227829169528	7.30916408853123	2.68809349205516e-13	5.30615324996649e-12	Infected_Linnea_16_48h
Psat6g102960.1	510.935449707005	1.94316523039358	0.266038338062586	7.30407972228591	2.79170825689022e-13	5.50594900802653e-12	Infected_Linnea_16_48h
Psat4g073120.1	1778.61388686056	3.2756222055732	0.448647422471479	7.30110559318198	2.85412637813183e-13	5.62422139594612e-12	Infected_Linnea_16_48h
Psat5g033080.1	482.806800279681	2.2122758931782	0.303132431197828	7.29805083684511	2.91966331838325e-13	5.74843145798664e-12	Infected_Linnea_16_48h
Psat3g056560.1	457.278328226456	1.88564567030528	0.258438834111981	7.29629382822643	2.9580255055825e-13	5.80582087267028e-12	Infected_Linnea_16_48h
Psat3g188920.1	7230.78181752046	2.05970360507777	0.282300536343284	7.29613776777638	2.96145674168963e-13	5.80582087267028e-12	Infected_Linnea_16_48h
Psat4g004680.1	1971.89461815546	3.4399550391224	0.471472694409601	7.29619144419395	2.96027613983073e-13	5.80582087267028e-12	Infected_Linnea_16_48h
Psat5g108280.3	714.105554166308	2.8763828657401	0.394233229902181	7.29614514345683	2.96129448769924e-13	5.80582087267028e-12	Infected_Linnea_16_48h
Psat5g288720.1	1891.42434985057	1.78883132971551	0.245172657449512	7.2962105494324	2.95985603556744e-13	5.80582087267028e-12	Infected_Linnea_16_48h
Psat7g119680.1	5222.27192426604	1.27611025261015	0.174912575754998	7.29570327977795	2.97103025414874e-13	5.81961958570757e-12	Infected_Linnea_16_48h
Psat4g024520.1	391.119807095093	2.04487889382964	0.280396856177736	7.29280250037271	3.03572953000133e-13	5.93622170530157e-12	Infected_Linnea_16_48h
Psat5g015120.1	2592.73763282246	-1.05809733725823	0.145086590456093	-7.2928678931113	3.03425587132416e-13	5.93622170530157e-12	mock_Linnea_48h
Psat3g123560.1	2873.54772744112	3.3375346070385	0.457769828933407	7.29085753601298	3.07988311945983e-13	6.01743632114378e-12	Infected_Linnea_16_48h
Psat2g119360.1	880.06533461098	1.34453326794156	0.18446850283895	7.28868748458051	3.12989118633462e-13	6.10994149359557e-12	Infected_Linnea_16_48h
Psat5g230720.1	2473.13354214117	3.43242056939303	0.471136625738341	7.2854038125648	3.207082229925e-13	6.25530898490978e-12	Infected_Linnea_16_48h
Psat1g204720.1	853.207220438984	1.93390544952753	0.265461435857874	7.28507115648588	3.21500567721237e-13	6.26544018096471e-12	Infected_Linnea_16_48h
Psat4g140120.1	384.371085985906	1.42836226293329	0.19612631056778	7.28286918159131	3.26794091820692e-13	6.36319929255947e-12	Infected_Linnea_16_48h
Psat0s2699g0200.1	211.738779780527	1.52856853118884	0.210295577508094	7.26866703190658	3.63052045764412e-13	7.06320831746916e-12	Infected_Linnea_16_48h
Psat4g033120.1	586.182658595759	4.70017588754206	0.646684212582148	7.26811602339063	3.64535640035071e-13	7.08606662852254e-12	Infected_Linnea_16_48h
Psat6g021720.1	1293.74551612943	1.6981593952712	0.233815509964094	7.26281757583992	3.79109074205021e-13	7.36311930332036e-12	Infected_Linnea_16_48h
Psat3g072520.1	85.3712484261252	-2.02478108807399	0.278882170278585	-7.26034613848338	3.86101008923172e-13	7.49257891956827e-12	mock_Linnea_48h
Psat4g034400.1	323.972717695581	2.30896172005217	0.31827149701689	7.25469211567391	4.025765009046e-13	7.80569994194839e-12	Infected_Linnea_16_48h
Psat2g083320.1	1393.10296237529	1.37125872923608	0.189067623516826	7.25274218678719	4.08417048677581e-13	7.9122617607521e-12	Infected_Linnea_16_48h
Psat3g039240.1	471.618624994446	1.79861943180053	0.248106153936743	7.24939467748592	4.18638348069668e-13	8.10344060424568e-12	Infected_Linnea_16_48h
Psat5g065880.1	665.167968140814	2.20428915102682	0.30415575541459	7.24723800811263	4.25356142719682e-13	8.22653830532075e-12	Infected_Linnea_16_48h
Psat4g132240.1	3018.74688110993	-1.04359412161979	0.144040988298351	-7.24511914246387	4.32059230615295e-13	8.34914457679742e-12	mock_Linnea_48h
Psat5g164120.2	101.850290866025	3.03808136648801	0.419900783156381	7.23523624712211	4.64719456676452e-13	8.9727204095217e-12	Infected_Linnea_16_48h
Psat1g033080.1	316.391910106323	1.8716371383147	0.258747309005852	7.2334554724678	4.70856880033966e-13	9.07729243402333e-12	Infected_Linnea_16_48h
Psat6g109120.1	40.9244784516205	8.93591144457511	1.23536202075905	7.2334354581215	4.70926309575371e-13	9.07729243402333e-12	Infected_Linnea_16_48h
Psat2g004520.1	171.620981102086	-3.81953745131504	0.528393651108542	-7.22858316579287	4.88058916421108e-13	9.39963804050284e-12	mock_Linnea_48h
Psat3g066760.1	1062.39903720496	1.64434150200549	0.227535954783661	7.22673259955296	4.9475290239894e-13	9.52057198690065e-12	Infected_Linnea_16_48h
Psat6g081880.1	1016.50622312531	-3.39300652663226	0.469573663265196	-7.22571726667734	4.98463841925966e-13	9.58394842470217e-12	mock_Linnea_48h
Psat3g011360.1	1899.38856030848	2.27985946421049	0.315897150846457	7.21709410199343	5.31102269441226e-13	1.02029412548638e-11	Infected_Linnea_16_48h
Psat6g011320.1	583.39562141936	1.56615942659555	0.21729122191528	7.20765161514984	5.69250430217743e-13	1.0926657296412e-11	Infected_Linnea_16_48h
Psat3g011400.1	561.630480749307	1.94860972422196	0.270579581798214	7.20161407328638	5.9503914084225e-13	1.14121249426195e-11	Infected_Linnea_16_48h
Psat3g074000.1	1198.86591466425	3.53318503366401	0.490902567637811	7.19732441137037	6.1405546875055e-13	1.17670045042624e-11	Infected_Linnea_16_48h
Psat3g036520.4	367.27129086891	2.65379585617699	0.368748415225866	7.19676545471114	6.16576881095665e-13	1.18054674389601e-11	Infected_Linnea_16_48h
Psat2g137200.1	1409.53284929864	2.78740069279972	0.387420964392363	7.19475957417928	6.25709224445444e-13	1.19703388879951e-11	Infected_Linnea_16_48h
Psat4g051680.1	1021.87837896312	-1.78905823897783	0.248669246568591	-7.19452953537762	6.26764991384225e-13	1.19805527953436e-11	mock_Linnea_48h
Psat4g050600.1	307.635475176374	1.26753321184187	0.176242210611178	7.19199564875109	6.38510657355289e-13	1.21949161072424e-11	Infected_Linnea_16_48h
Psat5g072240.1	298.573351272627	5.09672002301101	0.708765648541995	7.19098059209768	6.43276267969714e-13	1.22757217654038e-11	Infected_Linnea_16_48h
Psat7g127400.1	642.19996986615	-2.34780691113501	0.32651989042404	-7.19039476610748	6.46042547702128e-13	1.23182714016593e-11	mock_Linnea_48h
Psat5g238120.1	25468.3113507769	2.95110188253877	0.410476329347423	7.18945691029357	6.50495448655822e-13	1.23928829998271e-11	Infected_Linnea_16_48h
Psat2g189640.1	7375.79772139292	2.5112613801229	0.349424262752713	7.18685462863842	6.63009360801219e-13	1.26208174924657e-11	Infected_Linnea_16_48h
Psat1g038160.1	2295.53466609934	1.80847144399447	0.2516902132057	7.18530697304646	6.70563513540085e-13	1.27540402488316e-11	Infected_Linnea_16_48h
Psat5g230920.1	521.413481846443	-12.3650127798649	1.72125376805472	-7.18372445095027	6.78375207799414e-13	1.2891936792592e-11	mock_Linnea_48h
Psat5g102720.1	61.7101259145216	-3.9056728289288	0.54373532988007	-7.18304037699788	6.81779544256624e-13	1.29459164578158e-11	mock_Linnea_48h
Psat3g205480.1	1004.40305720029	2.06176095893369	0.287142786030463	7.1802638242667	6.95770242469596e-13	1.3200659054855e-11	Infected_Linnea_16_48h
Psat6g207880.1	460.577006280824	4.55164679765272	0.634424282984994	7.17445236527993	7.25971932744118e-13	1.37622936911699e-11	Infected_Linnea_16_48h
Psat2g044920.1	1720.8058151614	4.94125684458706	0.688768934656196	7.17404138886363	7.28155809322358e-13	1.37923043849945e-11	Infected_Linnea_16_48h
Psat5g221160.1	75.8616440477431	4.5166147961796	0.629890464236292	7.17047653937062	7.47371534874106e-13	1.41446070289405e-11	Infected_Linnea_16_48h
Psat3g208240.1	1128.54293787961	1.24518973660127	0.17369426917429	7.16885906783607	7.56253574334344e-13	1.43009170560079e-11	Infected_Linnea_16_48h
Psat0s4534g0080.1	113.205735066395	3.43567044604432	0.479296272567829	7.168155987606	7.60146638088835e-13	1.4362704831774e-11	Infected_Linnea_16_48h
Psat6g074080.1	8358.64978153278	2.15292099510768	0.300590889505254	7.16229623143667	7.93367471025347e-13	1.49780732173757e-11	Infected_Linnea_16_48h
Psat0s2980g0200.1	2133.16667961401	1.50424095208109	0.210201038802826	7.15620132349636	8.2943307734617e-13	1.56460929799803e-11	Infected_Linnea_16_48h
Psat7g008960.1	1898.90654977029	-1.47319579838639	0.205915919684073	-7.15435601407915	8.40666319600022e-13	1.58449726593249e-11	mock_Linnea_48h
Psat6g178160.1	1557.01011123603	1.8066161812575	0.25253181962865	7.15401403242624	8.42764457305896e-13	1.58714878149069e-11	Infected_Linnea_16_48h
Psat4g136080.1	574.372075006146	2.07779165468016	0.290482526990406	7.15289720248399	8.49652334918391e-13	1.59880890596078e-11	Infected_Linnea_16_48h
Psat0s5096g0040.1	508.507622996721	-3.11175594480842	0.435099590293113	-7.15182458046473	8.56319569329718e-13	1.61003508215416e-11	mock_Linnea_48h
Psat5g123280.1	1279.69932786705	2.13701110825027	0.298858888903146	7.1505690063073	8.64189255869027e-13	1.62350186145542e-11	Infected_Linnea_16_48h
Psat7g246280.1	1373.31871079501	3.68239307409523	0.515027912279433	7.14989029972674	8.68472763870707e-13	1.63021498284381e-11	Infected_Linnea_16_48h
Psat5g230880.1	37.0394954651156	8.79186405553786	1.22998982874716	7.14791606406458	8.81051538817532e-13	1.65247550462697e-11	Infected_Linnea_16_48h
Psat2g116520.1	588.182733247029	2.18895416113368	0.306333040134528	7.14566786583775	8.95593694524728e-13	1.67837913838401e-11	Infected_Linnea_16_48h
Psat7g022720.1	346.585810915959	1.58541342280876	0.22195472131667	7.14295876836429	9.13430324796472e-13	1.71040945891946e-11	Infected_Linnea_16_48h
Psat0s1810g0040.1	2816.83685048244	1.69537900643436	0.237379140991542	7.14207237987589	9.19341632563811e-13	1.72007545711226e-11	Infected_Linnea_16_48h
Psat3g019400.1	237.78882655656	-1.72279500872184	0.241225828662411	-7.14183476236636	9.20932670310199e-13	1.72164912966704e-11	mock_Linnea_48h
Psat2g163200.1	788.734710609833	-1.32319057098197	0.185386413826432	-7.1374732574568	9.50621083560862e-13	1.77570449270193e-11	mock_Linnea_48h
Psat6g132000.1	391.617849844736	-4.6193524272327	0.647310092110609	-7.13622803588758	9.5926821719542e-13	1.7904000375736e-11	mock_Linnea_48h
Psat5g262920.1	3754.23390459839	1.2952985226502	0.181570123132046	7.13387478240679	9.75821108774559e-13	1.81981520667242e-11	Infected_Linnea_16_48h
Psat0s477g0040.1	328.339994609284	1.93414937077251	0.271491226008963	7.12416898035834	1.04710516439518e-12	1.95116828401138e-11	Infected_Linnea_16_48h
Psat2g187160.1	2018.49597605154	1.12740694114578	0.158270378124508	7.12329719879021	1.05375258161452e-12	1.95999136834616e-11	Infected_Linnea_16_48h
Psat3g136680.1	53.9979299867606	3.40381011960036	0.477839345227025	7.12333581066496	1.05345728786613e-12	1.95999136834616e-11	Infected_Linnea_16_48h
Psat0s2359g0080.1	2826.54152187359	2.17578605206474	0.305450115935549	7.12321239558422	1.05440142000589e-12	1.95999136834616e-11	Infected_Linnea_16_48h
Psat7g014080.1	1224.01808238554	1.86656203071485	0.262275184448903	7.11680761806308	1.10455488733993e-12	2.05155878225427e-11	Infected_Linnea_16_48h
Psat7g100520.1	868.945700476451	1.76563794979226	0.248213399732136	7.11338691504037	1.13229267041058e-12	2.10137775542569e-11	Infected_Linnea_16_48h
Psat5g268760.1	1163.45477704734	3.25675248094267	0.457907326868108	7.11225239224163	1.14164235707801e-12	2.11701806069789e-11	Infected_Linnea_16_48h
Psat2g186760.1	3116.580099574	1.25698906603295	0.176792406625827	7.10997202890793	1.16066474989576e-12	2.1505553400611e-11	Infected_Linnea_16_48h
Psat0s1268g0120.1	121.446627665292	-2.9137985651265	0.409852462413878	-7.10938406461027	1.16561966711681e-12	2.15799441112908e-11	mock_Linnea_48h
Psat0s1718g0240.1	706.579304080423	1.91074763815941	0.268772907165066	7.1091526981398	1.16757513412012e-12	2.15987287300528e-11	Infected_Linnea_16_48h
Psat5g098640.1	611.756489764267	2.01295216141445	0.283218591503588	7.1074153385476	1.18236218170593e-12	2.1854660712901e-11	Infected_Linnea_16_48h
Psat3g018880.1	4865.05468383105	-1.86324768538417	0.262217137391818	-7.10574336947327	1.19676613193199e-12	2.2103105463204e-11	mock_Linnea_48h
Psat1g199800.1	158.163416199673	-2.33561862645964	0.328945580070069	-7.10031922594042	1.24469047546977e-12	2.29697421586491e-11	mock_Linnea_48h
Psat2g153920.1	140.605956272057	8.83719734042342	1.24496710584009	7.09833801950949	1.2626605952018e-12	2.32826500273476e-11	Infected_Linnea_16_48h
Psat6g071320.1	1040.02001413082	-1.61584352266087	0.227722093245418	-7.09568184462217	1.28715283595497e-12	2.37152228370933e-11	mock_Linnea_48h
Psat3g198600.1	486.90038140368	2.12296425511526	0.299242377458158	7.09446393638583	1.29853830592880e-12	2.39058090530935e-11	Infected_Linnea_16_48h
Psat3g034360.1	3888.00216599019	1.31075753644531	0.184788377672753	7.09328991873376	1.30960698507572e-12	2.40709748249665e-11	Infected_Linnea_16_48h
Psat0s4652g0040.1	1013.61684685265	3.04193306348942	0.429071002295431	7.08957969011138	1.34519922872264e-12	2.47053909550285e-11	Infected_Linnea_16_48h
Psat5g146840.1	295.830709190179	4.17426051642008	0.588915329248448	7.08804867033622	1.36016140396309e-12	2.49602121109358e-11	Infected_Linnea_16_48h
Psat6g216000.1	1238.85064099424	2.23164074238469	0.315150374250358	7.08119337536264	1.42918303225312e-12	2.62058744979511e-11	Infected_Linnea_16_48h
Psat0s1952g0040.1	511.236053336405	1.27272176957907	0.179739364556743	7.08092950432835	1.4319073541357e-12	2.62348740055014e-11	Infected_Linnea_16_48h
Psat3g123000.1	691.659798521464	-1.1398737552026	0.161114371405651	-7.07493530997706	1.49518493400125e-12	2.73723768180755e-11	mock_Linnea_48h
Psat0s283g0280.1	968.978302579914	2.36329558010686	0.334097445937801	7.07367149567147	1.50887243505448e-12	2.76009438179647e-11	Infected_Linnea_16_48h
Psat1g038080.1	92.7765863159623	1.98417166558481	0.280546988980701	7.07251100000684	1.52154918782204e-12	2.78106725356932e-11	Infected_Linnea_16_48h
Psat7g240760.1	6370.22858158653	1.53165310803185	0.216617736252638	7.07076500072693	1.54081883223211e-12	2.8140475681426e-11	Infected_Linnea_16_48h
Psat3g200680.2	215.246886627972	1.37910013588382	0.195099407206296	7.0687049009102	1.56386309244319e-12	2.85386367354676e-11	Infected_Linnea_16_48h
Psat5g165200.1	248.129690856028	1.72896370122758	0.244613521369098	7.06814444087393	1.57019068221516e-12	2.86313482856341e-11	Infected_Linnea_16_48h
Psat2g009080.1	5760.36923407283	1.55178669819404	0.219572625438319	7.06730492973021	1.57971577401631e-12	2.87821706540417e-11	Infected_Linnea_16_48h
Psat5g219240.1	213.570899593054	1.52657172702038	0.216114162220124	7.06372831534049	1.6209352110904e-12	2.95097618088837e-11	Infected_Linnea_16_48h
Psat1g086600.1	6505.27406736103	5.29802693759448	0.750749186214183	7.05698658737272	1.70152039957715e-12	3.09523009612461e-11	Infected_Linnea_16_48h
Psat7g008240.1	44.5525090022336	5.01296113529324	0.710538023309341	7.05516238518144	1.72399275005832e-12	3.13362641037917e-11	Infected_Linnea_16_48h
Psat7g256080.1	1436.70359304921	4.73720091302139	0.671618866818755	7.05340654806201	1.74589779764161e-12	3.17093162503627e-11	Infected_Linnea_16_48h
Psat7g054440.1	1406.81057753738	3.42312332754388	0.485381053192818	7.05244530050504	1.75800531214909e-12	3.19039746648274e-11	Infected_Linnea_16_48h
Psat7g076640.1	763.431712350569	1.45214756836338	0.205960626534503	7.05060764670043	1.78138139658138e-12	3.23026640768711e-11	Infected_Linnea_16_48h
Psat3g106600.1	454.537989051739	1.5652588291202	0.222125099413179	7.04674452934573	1.83152130173512e-12	3.31856626076821e-11	Infected_Linnea_16_48h
Psat5g040440.1	558.199985650161	-1.66424239478723	0.236195400737496	-7.04604064935559	1.8408049917632e-12	3.33275711324194e-11	mock_Linnea_48h
Psat3g116520.3	46.8947894300696	4.18371874286837	0.594168306801151	7.04130243060663	1.90451120711885e-12	3.44537933662942e-11	Infected_Linnea_16_48h
Psat6g164560.1	550.862822565474	-1.70240737179265	0.241796795919958	-7.04065314561157	1.91340775195828e-12	3.45874817021309e-11	mock_Linnea_48h
Psat1g201360.1	71.7845855431306	2.98318577574073	0.423740432667913	7.04012538279222	1.92066921645068e-12	3.4691426594853e-11	Infected_Linnea_16_48h
Psat6g026480.1	960.537434514497	1.9096275094035	0.271309215336442	7.03856486052428	1.94229887321314e-12	3.50545245537375e-11	Infected_Linnea_16_48h
Psat7g131680.1	593.45448956767	1.46901056416711	0.208777622169351	7.03624530686295	1.97489131014293e-12	3.56147524013756e-11	Infected_Linnea_16_48h
Psat7g123200.1	9713.36082635659	1.25480652638589	0.178380946011054	7.0344201802144	2.00091305344075e-12	3.60556993468126e-11	Infected_Linnea_16_48h
Psat3g152000.1	421.122760969758	-1.57263879469535	0.223664484371177	-7.03124056157935	2.04705211565816e-12	3.68391233803498e-11	mock_Linnea_48h
Psat7g127800.1	8259.13398283601	1.05682848388559	0.150305493291027	7.03120332295055	2.04759861625327e-12	3.68391233803498e-11	Infected_Linnea_16_48h
Psat5g038200.1	1631.67949388886	-2.19630747256063	0.312407725680087	-7.0302597920056	2.06149338369813e-12	3.70333859572005e-11	mock_Linnea_48h
Psat0s928g0040.1	147.848091970505	1.93555797100959	0.275318470971761	7.03025105499774	2.06162247912629e-12	3.70333859572005e-11	Infected_Linnea_16_48h
Psat5g083920.3	279.784359093815	1.5916781526875	0.226423785009387	7.02964201672325	2.07064101677713e-12	3.71663063503929e-11	Infected_Linnea_16_48h
Psat6g069000.1	474.248802371262	3.84731092801525	0.54739399083622	7.02841279301944	2.08896118454254e-12	3.74658452449555e-11	Infected_Linnea_16_48h
Psat4g123800.1	66.4348789254926	-3.77004128514994	0.536610451517301	-7.02565757802499	2.13060399742133e-12	3.81828852215468e-11	mock_Linnea_48h
Psat3g029680.1	34.9671344162734	8.71329176208487	1.24118082258347	7.02016306048662	2.21609461668897e-12	3.96839969698352e-11	Infected_Linnea_16_48h
Psat1g031760.1	1084.44242541756	11.7549091216079	1.67545547370643	7.01594838304106	2.28394367339915e-12	4.08671043727391e-11	Infected_Linnea_16_48h
Psat5g036120.1	777.21311245802	2.4531108692915	0.349709541279661	7.01470957959867	2.30427084383282e-12	4.11987116525467e-11	Infected_Linnea_16_48h
Psat5g079240.1	246.075151094952	3.99434309478066	0.569457984462297	7.01428938353066	2.31120593903476e-12	4.12905484376817e-11	Infected_Linnea_16_48h
Psat5g289040.1	222.507155566941	2.84799236608405	0.406047950381832	7.01393114632375	2.31713460185712e-12	4.13642760924057e-11	Infected_Linnea_16_48h
Psat6g178320.1	2464.66525462097	2.8849583281186	0.411406139223492	7.01243382892588	2.34207640078008e-12	4.17770380207524e-11	Infected_Linnea_16_48h
Psat5g042280.2	30.9099100273765	3.91448214107436	0.558539459236663	7.00842541442668	2.41015044727731e-12	4.29579377470072e-11	Infected_Linnea_16_48h
Psat0s5174g0040.1	972.440236470445	4.46565795073736	0.637306890927694	7.00707620505552	2.43349740012162e-12	4.3340418785564e-11	Infected_Linnea_16_48h
Psat3g176240.1	30.142043713	3.62615230963827	0.517649542560098	7.00503335075832	2.4692700754945e-12	4.3943436529556e-11	Infected_Linnea_16_48h
Psat5g104680.1	3359.13479321992	2.70397658144931	0.386143827052988	7.00251147891134	2.51414278930245e-12	4.47073400573326e-11	Infected_Linnea_16_48h
Psat6g140000.1	520.452748152106	1.86177543597222	0.265890218179795	7.00204561385286	2.52251919171732e-12	4.48215735946243e-11	Infected_Linnea_16_48h
Psat7g249680.1	1231.04861618371	-2.33899521654776	0.334133049640836	-7.00019114859179	2.55613524520332e-12	4.53837562444955e-11	mock_Linnea_48h
Psat5g279560.1	267.75114592102	1.75194558998482	0.250301822466912	6.9993321371698	2.57185513301284e-12	4.56275720931806e-11	Infected_Linnea_16_48h
Psat0s1999g0120.1	480.930215161975	2.03153112419143	0.290259906089571	6.99900703325013	2.57782922512444e-12	4.56982436457002e-11	Infected_Linnea_16_48h
Psat5g081400.1	55.1996559934246	5.66718761759496	0.809836814987674	6.99793774833663	2.59757450100016e-12	4.60127452310653e-11	Infected_Linnea_16_48h
Psat2g145320.1	6159.21719055763	3.30006460139773	0.471629571367017	6.99715370228482	2.61214677062838e-12	4.62351992392565e-11	Infected_Linnea_16_48h
Psat5g174680.1	411.612101410405	2.69234122800982	0.384807175724419	6.99659829092675	2.62251812138245e-12	4.63830111807219e-11	Infected_Linnea_16_48h
Psat5g100920.1	48.2420934318682	3.87436149206348	0.553985254082547	6.99361844654115	2.67885492523575e-12	4.73429349643088e-11	Infected_Linnea_16_48h
Psat5g266720.1	35.9189841754722	-4.44746007080461	0.636134475545673	-6.99138349165812	2.7218861440556e-12	4.80664155454495e-11	mock_Linnea_48h
Psat6g192640.1	2056.93563169791	1.57924294431849	0.226005340405179	6.98763551997155	2.7955749584776e-12	4.93297573572407e-11	Infected_Linnea_16_48h
Psat6g054800.1	168.947795230447	2.63533549385697	0.377149415549458	6.9875104804753	2.79806678492881e-12	4.93358058230497e-11	Infected_Linnea_16_48h
Psat3g133720.1	926.619965089317	3.96783920450292	0.568431247224004	6.98033266798808	2.94481917009598e-12	5.18835101211769e-11	Infected_Linnea_16_48h
Psat7g257880.1	219.754598880619	-1.43993362322269	0.206318913884046	-6.97916442130918	2.96940798506075e-12	5.22766097492635e-11	mock_Linnea_48h
Psat5g272160.1	883.14692588182	2.25736625493106	0.323536824663121	6.97715401417293	3.01219445878529e-12	5.29892323297577e-11	Infected_Linnea_16_48h
Psat6g119200.1	429.612543351404	1.92934203087871	0.276577638582183	6.97577013372837	3.04199759118643e-12	5.3472541118581e-11	Infected_Linnea_16_48h
Psat4g152760.1	350.989796770089	2.27190769808529	0.325703417475009	6.97538796398907	3.05027879291798e-12	5.35770851178408e-11	Infected_Linnea_16_48h
Psat5g023800.1	1170.95947005663	2.10643286908639	0.302153336734943	6.97140363183947	3.13794236968773e-12	5.496681547865e-11	Infected_Linnea_16_48h
Psat5g276840.1	626.689624590159	-2.17661130904489	0.31221757395998	-6.97145673588473	3.13675788455507e-12	5.496681547865e-11	mock_Linnea_48h
Psat6g148680.1	911.299958752149	2.22269218875249	0.318825639441292	6.97149762687694	3.13584611021913e-12	5.496681547865e-11	Infected_Linnea_16_48h
Psat0s3911g0160.1	3614.90821860862	1.5716049421856	0.225437441102876	6.97135726211695	3.13897700450887e-12	5.496681547865e-11	Infected_Linnea_16_48h
Psat4g030480.1	534.998295248562	1.84185426133375	0.26421585691695	6.9710209024763	3.14649212491164e-12	5.50564174631071e-11	Infected_Linnea_16_48h
Psat0s4450g0040.1	36.3041771863581	8.76064490537735	1.25675890801564	6.97082379882232	3.15090411169011e-12	5.50916265743106e-11	Infected_Linnea_16_48h
Psat1g101880.1	3239.86663168966	2.07773687692983	0.298137186369354	6.96906314248157	3.19058487731568e-12	5.57429657751417e-11	Infected_Linnea_16_48h
Psat1g207560.1	938.516963217649	1.63149808202905	0.234152666074086	6.96766818581873	3.22237122734708e-12	5.62554952594729e-11	Infected_Linnea_16_48h
Psat5g222840.1	410.467725556242	1.82068432394705	0.261488238530215	6.96277711831645	3.33629441287277e-12	5.82000842221279e-11	Infected_Linnea_16_48h
Psat5g091000.1	2354.31001159391	2.35627952949852	0.338462066303248	6.96172411648457	3.36133279918201e-12	5.85923440173283e-11	Infected_Linnea_16_48h
Psat5g246000.1	483.620609141983	1.66886686249101	0.239794368783666	6.95957486806789	3.41301101970589e-12	5.94480227461215e-11	Infected_Linnea_16_48h
Psat3g112880.1	683.570176750022	1.35208696743872	0.194340114533612	6.95732309659039	3.46798999757528e-12	6.03598532026805e-11	Infected_Linnea_16_48h
Psat0s2922g0080.1	263.158047726526	2.16205374674974	0.310849084459286	6.95531643759086	3.51771542960849e-12	6.1178934179941e-11	Infected_Linnea_16_48h
Psat6g127800.1	1211.57617821567	1.05188131141854	0.151249668777186	6.95460241283653	3.5355772021881e-12	6.14430324228859e-11	Infected_Linnea_16_48h
Psat4g027000.1	1071.91355566913	2.10697987665852	0.303202550638226	6.94908361497433	3.67666596800185e-12	6.38466116697568e-11	Infected_Linnea_16_48h
Psat0s1163g0320.1	195.160441908337	-2.97891081714109	0.428725164873164	-6.94829942632919	3.69715661179192e-12	6.41539110634218e-11	mock_Linnea_48h
Psat1g000880.1	1077.74119970337	3.90774415839126	0.562788384931361	6.9435408814769	3.82391880855493e-12	6.63034018791507e-11	Infected_Linnea_16_48h
Psat5g123640.1	95.1911720189725	-3.29117352564655	0.474082665431406	-6.94219334649506	3.86058328850026e-12	6.68886117389437e-11	mock_Linnea_48h
Psat3g060800.1	1947.80719048635	1.69482401613194	0.244340249595551	6.93632759619969	4.02423816836691e-12	6.96715200838606e-11	Infected_Linnea_16_48h
Psat1g052760.1	247.722904956086	-1.99537637387889	0.287687348327663	-6.93591979445075	4.03586540113572e-12	6.98201673051038e-11	mock_Linnea_48h
Psat3g063480.1	1400.45991791512	3.17341586670355	0.457593409651445	6.93501217406253	4.06186180220783e-12	7.02169890009677e-11	Infected_Linnea_16_48h
Psat5g039200.1	568.913075015433	1.1894222725918	0.171709419473756	6.92694830741998	4.30015618966602e-12	7.42804256178802e-11	Infected_Linnea_16_48h
Psat6g086360.1	472.027980747292	1.8433334121693	0.266254158540479	6.9232098468391	4.41522967334425e-12	7.62108478277925e-11	Infected_Linnea_16_48h
Psat2g151440.9	656.601917358638	2.12654787930095	0.307198187378962	6.92239722325451	4.44063958675794e-12	7.65918579963953e-11	Infected_Linnea_16_48h
Psat4g005000.1	160.067443303845	2.82761886536049	0.408729602321724	6.91806722414684	4.57847036861238e-12	7.8909868057233e-11	Infected_Linnea_16_48h
Psat0s2771g0240.1	199.294412801691	4.36678888747897	0.63127038358497	6.91746199573006	4.59806680113162e-12	7.91881617056103e-11	Infected_Linnea_16_48h
Psat2g084760.1	329.665633775313	2.73574570903045	0.39555484481041	6.916223489417	4.63842449527572e-12	7.98233216926872e-11	Infected_Linnea_16_48h
Psat5g028720.1	10137.6888616117	1.54519863914146	0.223621572840863	6.90988181288341	4.85057646595584e-12	8.34117482613844e-11	Infected_Linnea_16_48h
Psat2g056920.10	41.7151164932802	-3.70229464069324	0.535928967755454	-6.9081816125726	4.90905278458443e-12	8.4291043212943e-11	mock_Linnea_48h
Psat7g116520.1	1328.10617682339	-1.28079358786993	0.185400007960543	-6.90827148261239	4.90594458978261e-12	8.4291043212943e-11	mock_Linnea_48h
Psat4g163280.1	326.052520923169	1.86149700454181	0.269534514625681	6.90634001781547	4.97317188458519e-12	8.53281815802856e-11	Infected_Linnea_16_48h
Psat7g008000.1	3020.55727121242	1.53789485611838	0.222690537832642	6.90597306507089	4.98604587124249e-12	8.5485179287613e-11	Infected_Linnea_16_48h
Psat5g121040.1	161.555872383203	-1.63991131856836	0.237526639408038	-6.90411535588319	5.0517237921918e-12	8.65465844010053e-11	mock_Linnea_48h
Psat1g052280.1	424.883404333817	-2.41455818678038	0.350241588534866	-6.8939790870667	5.42530033477726e-12	9.28774196759742e-11	mock_Linnea_48h
Psat1g172920.1	180.611623821649	-2.51521402906252	0.36488511657336	-6.8931669580906	5.45637709931783e-12	9.33398279202976e-11	mock_Linnea_48h
Psat2g050720.1	39913.1196715455	1.45707029000002	0.211405798699571	6.89229102968297	5.49009078440907e-12	9.38466225894855e-11	Infected_Linnea_16_48h
Psat5g112080.1	2231.83065147209	1.63895537067557	0.23784896488857	6.89073997628454	5.55029099026254e-12	9.48050820412627e-11	Infected_Linnea_16_48h
Psat6g172320.1	140.671721712165	-3.28375237770529	0.476857900682371	-6.88622831456986	5.72910170476369e-12	9.7786608056699e-11	mock_Linnea_48h
Psat0s4751g0040.1	204.651377467038	1.82971595260392	0.265792291109834	6.88400684972395	5.81920746227056e-12	9.9250776902931e-11	Infected_Linnea_16_48h
Psat3g141320.1	68.390769959576	7.84138954928971	1.13928016836805	6.88275787379149	5.8704761592377e-12	1.0005086947856e-10	Infected_Linnea_16_48h
Psat5g063520.1	1899.57956222693	2.20724372328217	0.320711483173873	6.88233455640102	5.88795298670638e-12	1.00235040006664e-10	Infected_Linnea_16_48h
Psat6g111640.1	1886.810005783	2.79914307742858	0.406717129596685	6.88228469797744	5.89001476538701e-12	1.00235040006664e-10	Infected_Linnea_16_48h
Psat5g090920.1	98.1261414564388	2.98188277909141	0.433324691270262	6.88140518914402	5.92650135089516e-12	1.00781252972222e-10	Infected_Linnea_16_48h
Psat6g000920.1	987.267500952847	3.11258131401985	0.452371847222737	6.88058139145713	5.96087761875303e-12	1.01290797552711e-10	Infected_Linnea_16_48h
Psat6g084240.1	58.9454294400499	-3.93629405369448	0.572182823657886	-6.87943414402112	6.00907691410092e-12	1.02034303784774e-10	mock_Linnea_48h
Psat6g184920.1	47.2982132309442	5.28656469680228	0.768498913539591	6.87907894684347	6.02407709834791e-12	1.02213405725627e-10	Infected_Linnea_16_48h
Psat0s3979g0160.1	1859.78814828539	2.05776696065803	0.299276297240535	6.87581001112211	6.16386042563764e-12	1.04507934853296e-10	Infected_Linnea_16_48h
Psat4g097880.1	5634.78306562495	-2.9196128307659	0.424706868626033	-6.87441867896116	6.224315259819e-12	1.05455059350306e-10	mock_Linnea_48h
Psat7g135200.1	1102.53223952667	2.53468193979669	0.368871655980969	6.87144674495527	6.35540179369092e-12	1.07596577417229e-10	Infected_Linnea_16_48h
Psat3g084600.1	1091.13149768318	1.5435308686673	0.224639417737047	6.87114881358041	6.36869125374401e-12	1.07742111357554e-10	Infected_Linnea_16_48h
Psat1g152800.1	3849.32260644596	2.47176010556899	0.360138407035417	6.86336157788888	6.72586965232457e-12	1.13700876000306e-10	Infected_Linnea_16_48h
Psat6g100520.1	271.151407740107	-2.47796213676084	0.361049096242716	-6.86322764008532	6.73218159570627e-12	1.13723835829749e-10	mock_Linnea_48h
Psat1g136080.2	249.908915137233	2.81219481039853	0.409894675914045	6.86077418333739	6.84883544701668e-12	1.15609349527325e-10	Infected_Linnea_16_48h
Psat4g115800.1	919.655415071863	2.22613718717737	0.32456557613345	6.85882099296342	6.94311739447415e-12	1.17114728894154e-10	Infected_Linnea_16_48h
Psat3g098560.1	812.774795083692	1.33520032238817	0.194753976020366	6.85583087786896	7.08992153129942e-12	1.19503178116036e-10	Infected_Linnea_16_48h
Psat2g095440.1	53.9407803523131	-2.63354982546958	0.38421209558164	-6.85441675510704	7.16040524758209e-12	1.20602658304286e-10	mock_Linnea_48h
Psat7g255520.1	3382.70363561251	1.76092033655117	0.257017348089804	6.85136762027397	7.31472701002842e-12	1.23111574757494e-10	Infected_Linnea_16_48h
Psat7g255840.1	422.515974987168	2.99865463766892	0.43768896647798	6.85110858927668	7.32798619561118e-12	1.23244380287653e-10	Infected_Linnea_16_48h
Psat6g098280.1	392.137628760245	1.88924712749519	0.275839159702853	6.84908962719569	7.43214245074602e-12	1.24904607790466e-10	Infected_Linnea_16_48h
Psat1g044200.2	73.2117583950283	2.02057738292458	0.295082546	6.84749881114481	7.51523166251028e-12	1.26208612491769e-10	Infected_Linnea_16_48h
Psat0s1622g0080.1	169.885890374004	2.50114989479112	0.365643867193252	6.84039886677273	7.89729833777963e-12	1.3252798095059e-10	Infected_Linnea_16_48h
Psat6g048920.1	5723.51477000219	1.15771832329307	0.169292320288008	6.83857555572221	7.99844762884629e-12	1.34127364656994e-10	Infected_Linnea_16_48h
Psat0s1441g0040.1	101.401226482971	-3.30275101288402	0.483059342722491	-6.83715378377723	8.07820115362569e-12	1.35365886046558e-10	mock_Linnea_48h
Psat3g041760.1	521.539269990342	-3.32202686946345	0.486122156030233	-6.83372857676713	8.27354981335639e-12	1.38538207925035e-10	mock_Linnea_48h
Psat4g124160.1	553.300742859109	3.7668679607863	0.551236501155708	6.8334879001822	8.28744896599657e-12	1.38669800227685e-10	Infected_Linnea_16_48h
Psat3g079320.1	157.201970710591	-2.12610241245662	0.311211982961496	-6.83168556758196	8.39226396937163e-12	1.40219216844879e-10	mock_Linnea_48h
Psat5g267280.1	165.665758866111	3.95326255595347	0.578657208995306	6.83178658193393	8.38635525536473e-12	1.40219216844879e-10	Infected_Linnea_16_48h
Psat1g100920.1	1967.39159935825	1.34354536204678	0.196751182477927	6.82865203210411	8.57162005120107e-12	1.43111768374853e-10	Infected_Linnea_16_48h
Psat5g135200.1	1173.00996758527	1.90658347876699	0.279492526177488	6.82159020437003	9.0038203955689e-12	1.50218535480433e-10	Infected_Linnea_16_48h
Psat7g069920.1	1606.55481500375	1.8685826528912	0.27407308330689	6.81782621753804	9.24283515608947e-12	1.54094238691609e-10	Infected_Linnea_16_48h
Psat3g092760.1	630.533979184224	1.28125324677556	0.187959338915793	6.81665116597146	9.31871664163234e-12	1.55246573252506e-10	Infected_Linnea_16_48h
Psat4g152600.1	94.9627514893858	4.68401994961059	0.687190441182924	6.81618903421816	9.34872672474907e-12	1.55633589137103e-10	Infected_Linnea_16_48h
Psat4g208960.1	98.12516889399	2.952826521095	0.433446582090703	6.81243466461825	9.59606423567583e-12	1.59635396129283e-10	Infected_Linnea_16_48h
Psat4g150080.1	37.2086576165608	8.79560889583069	1.29170337492521	6.80931014548132	9.80678569474374e-12	1.63022722081269e-10	Infected_Linnea_16_48h
Psat7g245520.1	29.1678255321873	8.4508880728894	1.24260713134688	6.8009331829034	1.03943626327687e-11	1.72665255398314e-10	Infected_Linnea_16_48h
Psat4g228320.1	1383.25034005669	1.41035024860468	0.207423252134981	6.79938355072597	1.0506775114763e-11	1.74406389233271e-10	Infected_Linnea_16_48h
Psat1g175680.1	835.406931003401	1.43732496629196	0.211448911291345	6.79750469044289	1.06446684626109e-11	1.76567669000114e-10	Infected_Linnea_16_48h
Psat4g114520.1	512.580815436957	1.61942782717531	0.238501421929509	6.79001330085964	1.12123207210953e-11	1.85849275663671e-10	Infected_Linnea_16_48h
Psat1g035960.1	1246.66748164795	4.14277608923652	0.610207589572049	6.78912579920865	1.12815039868227e-11	1.86861101749991e-10	Infected_Linnea_16_48h
Psat5g106520.1	1254.22117547036	1.3377205170739	0.197074957868944	6.78787671218731	1.13795827582967e-11	1.88349734233754e-10	Infected_Linnea_16_48h
Psat7g100440.1	427.544075478922	2.5664220574657	0.378309314577718	6.7839251072378	1.16953973504126e-11	1.93437490614857e-10	Infected_Linnea_16_48h
Psat3g112600.1	3831.53216276618	1.85539856826243	0.273692275921254	6.7791411431584	1.20892380093069e-11	1.99807514024232e-10	Infected_Linnea_16_48h
Psat6g030280.1	1230.9024698723	-1.84884593608473	0.273097071356865	-6.76992223643725	1.28851633447434e-11	2.12809133025377e-10	mock_Linnea_48h
Psat4g193040.1	34.4397515809263	-4.36951366896734	0.645477943029998	-6.76942367458135	1.29296400979168e-11	2.13390185282441e-10	mock_Linnea_48h
Psat3g192120.1	94.928003340086	-3.44196865900017	0.508472615627876	-6.76923113106089	1.29468571452798e-11	2.13520832962779e-10	mock_Linnea_48h
Psat6g214600.1	40.7184962789908	6.47275113302335	0.956905359331261	6.76425423883807	1.3399760315335e-11	2.20831512964211e-10	Infected_Linnea_16_48h
Psat6g238440.1	415.47480828558	2.71896632049328	0.401973636937383	6.76404139636856	1.34194713582332e-11	2.20997707296241e-10	Infected_Linnea_16_48h
Psat3g012000.1	140.881586595465	2.95644372692146	0.437114722528966	6.76354186794874	1.34658435897289e-11	2.21602416694914e-10	Infected_Linnea_16_48h
Psat7g067240.1	132.203436843877	3.32175191201402	0.491387582288246	6.75994272493743	1.3804630126511e-11	2.27014966915697e-10	Infected_Linnea_16_48h
Psat3g202360.1	54.1040257590575	8.37281811393544	1.23864057973852	6.75968335843069	1.38293641700512e-11	2.27258921440133e-10	Infected_Linnea_16_48h
Psat5g024720.1	2136.69321171355	1.86672202711715	0.276267385782652	6.75693955632446	1.40936950068153e-11	2.31437021653404e-10	Infected_Linnea_16_48h
Psat5g231680.1	1511.01590322101	1.40635095154558	0.208286669910902	6.75199690958219	1.45823983255598e-11	2.39291006690405e-10	Infected_Linnea_16_48h
Psat5g276280.1	43.7820092483465	-2.72851487549388	0.404120498205272	-6.75173589959284	1.46086619089624e-11	2.39379765484689e-10	mock_Linnea_48h
Psat5g281440.1	1044.69628136829	2.08925449589963	0.309437011959766	6.75179249782597	1.46029628996164e-11	2.39379765484689e-10	Infected_Linnea_16_48h
Psat6g003600.1	278.873800073479	-1.38073704285946	0.204515687623332	-6.75125247801253	1.46574276060775e-11	2.40007536057576e-10	mock_Linnea_48h
Psat2g022320.1	9897.44179391109	1.3011528730486	0.192819182166746	6.74804684071003	1.4984857673092e-11	2.45194139416374e-10	Infected_Linnea_16_48h
Psat5g018360.1	2767.31918400962	1.77302386497126	0.262765096787977	6.7475623157131	1.50349671740658e-11	2.45838847161702e-10	Infected_Linnea_16_48h
Psat5g016560.3	42.1472538471789	-2.94189050123219	0.43626824808456	-6.74330647290651	1.54822153211966e-11	2.52971684789118e-10	mock_Linnea_48h
Psat6g039560.1	4153.26753078931	1.83977059841435	0.272905709184621	6.74141484218543	1.56851658088611e-11	2.5610551313942e-10	Infected_Linnea_16_48h
Psat4g157920.1	455.812150541031	4.51627306488808	0.669977666512606	6.74093076623937	1.57375189185725e-11	2.56777698517177e-10	Infected_Linnea_16_48h
Psat3g132840.1	58.7049951902498	7.58398874427599	1.12521850360554	6.74001424609938	1.58371102650666e-11	2.58219133774954e-10	Infected_Linnea_16_48h
Psat5g136400.1	46.6726871108025	-5.9948640573915	0.889752827397727	-6.73767351200756	1.60942696541687e-11	2.62225797339071e-10	mock_Linnea_48h
Psat7g003680.1	694.635785580479	-2.50314597103962	0.371571710949235	-6.73664301473587	1.62087751096853e-11	2.63904149073083e-10	mock_Linnea_48h
Psat5g130040.1	2810.63232439647	2.79675384517943	0.415226376280751	6.73549178217047	1.63376398564858e-11	2.65813747828027e-10	Infected_Linnea_16_48h
Psat7g077800.1	1690.89955592055	2.94281641120245	0.436944929988127	6.73498239533848	1.63949784169708e-11	2.66557733369971e-10	Infected_Linnea_16_48h
Psat0s1070g0120.1	1128.74370887245	-1.62271086322305	0.241032914243064	-6.73232063894254	1.66978163173983e-11	2.71289291718693e-10	mock_Linnea_48h
Psat4g002040.4	343.964993061444	1.3662625493441	0.202981895461325	6.73095768585145	1.68549982629429e-11	2.73649360058261e-10	Infected_Linnea_16_48h
Psat7g084440.1	969.837212387034	-1.58344522395205	0.235484670903431	-6.72419660217033	1.7656390197529e-11	2.86457773685282e-10	mock_Linnea_48h
Psat7g174800.1	1553.65037863334	2.70167620327951	0.401923714211351	6.7218631490324	1.79415425594716e-11	2.90878525803524e-10	Infected_Linnea_16_48h
Psat4g202920.1	351.23087666697	-2.14416088152048	0.319136909611116	-6.71862394147154	1.83448669333804e-11	2.97207558355409e-10	mock_Linnea_48h
Psat4g098640.1	77.8214916311886	-3.96650851488013	0.590822526528026	-6.71353636123076	1.89963252102899e-11	3.07544878598466e-10	mock_Linnea_48h
Psat4g048800.1	2033.75133731889	-2.04810282533636	0.305165028238277	-6.71145981949535	1.92686856282634e-11	3.11734472140975e-10	mock_Linnea_48h
Psat2g110840.1	51.7707330702064	-3.39170708293439	0.505380950048615	-6.71118902010083	1.93044844575055e-11	3.12093696965461e-10	mock_Linnea_48h
Psat7g159760.1	1689.82843528242	2.68228911535818	0.399720147666237	6.71041760346259	1.94068206753445e-11	3.13527362592458e-10	Infected_Linnea_16_48h
Psat7g070320.1	25.2714437775312	4.33200101115926	0.645665493722095	6.70935810149369	1.95482405476129e-11	3.1558998470573e-10	Infected_Linnea_16_48h
Psat5g100240.1	3680.59286667286	-1.72623940027673	0.25737605527639	-6.707070704083	1.98570065722102e-11	3.20349472858911e-10	mock_Linnea_48h
Psat5g163320.1	1482.54781315527	3.32855925786613	0.496559716448219	6.70324061257844	2.03847388606276e-11	3.28632338499598e-10	Infected_Linnea_16_48h
Psat5g268400.1	59.2865962811413	3.10083263733305	0.462607081214958	6.70295108580968	2.04251851705714e-11	3.29053316463725e-10	Infected_Linnea_16_48h
Psat1g131800.1	370.988025217082	2.36656462234599	0.353103246169236	6.7021888017754	2.05320508653115e-11	3.3054298156729e-10	Infected_Linnea_16_48h
Psat7g230280.1	1429.80668956696	1.79888176370183	0.268419163641868	6.70176353765092	2.05919069427152e-11	3.31274287094544e-10	Infected_Linnea_16_48h
Psat7g107920.1	30.7257616884933	-4.56749765675707	0.68178086105966	-6.69936326704452	2.09329629916897e-11	3.36525232072984e-10	mock_Linnea_48h
Psat6g061720.1	255.679933857452	1.6586442554222	0.247621475102043	6.69830536603773	2.10850310194328e-11	3.38732720163134e-10	Infected_Linnea_16_48h
Psat1g155880.1	724.884435437917	2.5527031007415	0.381129461513661	6.69773228918963	2.11678590717482e-11	3.39825552944142e-10	Infected_Linnea_16_48h
Psat5g136920.1	47.2059086568769	-5.4792806917305	0.81839086298325	-6.69518800803455	2.15394525602656e-11	3.45549414693234e-10	mock_Linnea_48h
Psat6g027760.1	2022.09473346376	-4.99390526479197	0.745969640613928	-6.69451542382076	2.16387463362073e-11	3.46899929916418e-10	mock_Linnea_48h
Psat5g090200.1	678.559946600508	1.20763341164516	0.180525478700919	6.68954554412716	2.23864707330377e-11	3.58636572657604e-10	Infected_Linnea_16_48h
Psat2g004960.1	1424.75466700424	4.27171688869543	0.63858840972135	6.68931164998657	2.24222767420494e-11	3.58959698164037e-10	Infected_Linnea_16_48h
Psat1g029480.1	361.213845077706	2.13578398597189	0.319308292471467	6.6887833367583	2.25033607823931e-11	3.60006727164737e-10	Infected_Linnea_16_48h
Psat3g006640.1	64.1696883664316	8.61859915846407	1.29016948422021	6.68020695255647	2.38605055947794e-11	3.81452386448017e-10	Infected_Linnea_16_48h
Psat5g096240.1	7488.40135775998	2.15121041827897	0.322109037009132	6.67851618896984	2.41373566666722e-11	3.85609810018646e-10	Infected_Linnea_16_48h
Psat5g165560.2	221.990380537229	1.37356838372959	0.205841621815117	6.67293801718735	2.50732309481392e-11	4.00282449844529e-10	Infected_Linnea_16_48h
Psat2g101520.1	1852.10872545376	1.42051172642965	0.212933872328771	6.67114025069892	2.53823503374982e-11	4.04935800346037e-10	Infected_Linnea_16_48h
Psat0s1330g0600.1	3996.28570050633	4.19794879730031	0.629691990603992	6.66667014975638	2.61672286300168e-11	4.17167408096733e-10	Infected_Linnea_16_48h
Psat3g025240.1	247.870994115348	-1.91808397237477	0.287743008056039	-6.66596205180845	2.62937198176447e-11	4.18893078316217e-10	mock_Linnea_48h
Psat0s2508g0080.1	139.586592146444	2.28360303836819	0.342801099299861	6.66159776917939	2.70866512033183e-11	4.31226249427585e-10	Infected_Linnea_16_48h
Psat6g074400.1	1333.01080258856	-1.17894380809373	0.176982038401807	-6.66137546352098	2.71276616109135e-11	4.31579852807859e-10	mock_Linnea_48h
Psat5g230440.1	1778.12347443565	2.03167894402672	0.305287815239018	6.65496244072521	2.83372408629121e-11	4.50511106987447e-10	Infected_Linnea_16_48h
Psat3g034560.1	786.349982470218	-1.75849059649239	0.264454260597342	-6.64950752739003	2.94075309270537e-11	4.67203243939357e-10	mock_Linnea_48h
Psat3g049400.1	622.42731156817	4.36121686625926	0.656168216868898	6.64649209477123	3.00160563513158e-11	4.76541221063041e-10	Infected_Linnea_16_48h
Psat6g113760.1	1133.8416855233	-1.86078683101046	0.280107267279585	-6.64312229055142	3.07106823122991e-11	4.87232297058363e-10	mock_Linnea_48h
Psat1g118880.1	764.748078147352	2.81667468898692	0.424209552372483	6.63981910174832	3.14068364957514e-11	4.9793283524376e-10	Infected_Linnea_16_48h
Psat0s471g0400.1	17093.5696353516	1.49402863334262	0.225020490740718	6.63952259825143	3.14700753665412e-11	4.9859111124202e-10	Infected_Linnea_16_48h
Psat5g242240.1	868.127804641028	1.8890807212395	0.284606421296746	6.63751967588193	3.19005389882023e-11	5.05062533484248e-10	Infected_Linnea_16_48h
Psat6g015400.1	2366.24215622245	-1.99820579071719	0.30114576207005	-6.63534421664011	3.23746130462604e-11	5.1186225323898e-10	mock_Linnea_48h
Psat0s3213g0200.1	93.8439317451442	2.42754891305261	0.365865732055686	6.63508139833967	3.24323509014971e-11	5.1242221586075e-10	Infected_Linnea_16_48h
Psat2g172560.1	885.327888757695	2.38889256902116	0.360071328159445	6.63449817354887	3.25608381968005e-11	5.1409846113064e-10	Infected_Linnea_16_48h
Psat3g187960.1	4008.3670277297	1.10420629254114	0.166444963476124	6.63406251219814	3.26571414609236e-11	5.15264602418161e-10	Infected_Linnea_16_48h
Psat5g119440.1	911.093744612699	2.83658659270628	0.427601897199557	6.63370909082399	3.27354702595495e-11	5.16145735404174e-10	Infected_Linnea_16_48h
Psat2g179520.1	460.547215103001	3.1795213524077	0.479345253700582	6.63305066204693	3.28818885201306e-11	5.18098500176141e-10	Infected_Linnea_16_48h
Psat4g122760.1	917.463446727731	1.67131084395844	0.252031144338807	6.63136632713809	3.32593659806725e-11	5.23686738558504e-10	Infected_Linnea_16_48h
Psat6g047920.1	3711.3422273391	-1.54349952628043	0.232881367157308	-6.62783607431251	3.40643444388625e-11	5.35993937822458e-10	mock_Linnea_48h
Psat5g036440.1	586.472536274543	1.08788627043938	0.164142266756822	6.62770346684127	3.40949506164421e-11	5.36108069384699e-10	Infected_Linnea_16_48h
Psat2g013760.1	1184.82167963895	1.59956708700853	0.241568909617888	6.62157679785332	3.55387301084909e-11	5.58427533949778e-10	Infected_Linnea_16_48h
Psat4g212040.1	358.948610560107	1.81457128959027	0.274108784546078	6.61989469835922	3.5945483303934e-11	5.6443259932176e-10	Infected_Linnea_16_48h
Psat7g194680.1	288.026494244045	1.38653796208453	0.2095250599315	6.6175280538654	3.65254917930399e-11	5.73148130617099e-10	Infected_Linnea_16_48h
Psat4g044320.1	1420.78526168654	-1.58065733015845	0.238908993487667	-6.61614829598302	3.68678533889642e-11	5.78125211919707e-10	mock_Linnea_48h
Psat0s280g0040.1	287.54622098891	-1.4624640536897	0.221183974696922	-6.61198016580381	3.79212819480823e-11	5.94238136301792e-10	mock_Linnea_48h
Psat0s1904g0120.1	2593.6497852693	1.758349343682	0.266116611424214	6.60743925105459	3.91024554337379e-11	6.12329515274435e-10	Infected_Linnea_16_48h
Psat5g223040.1	100.143102725613	-1.82298758729891	0.275956299762042	-6.60607345753975	3.94647124338293e-11	6.17581052040504e-10	mock_Linnea_48h
Psat1g001480.1	131.067077620705	3.12185327196556	0.472728844600372	6.60389842427462	4.00483980354183e-11	6.2628819734271e-10	Infected_Linnea_16_48h
Psat5g167520.1	385.831638396435	-1.54522174310827	0.234112864294198	-6.60032821249183	4.10248515686611e-11	6.4112152311896e-10	mock_Linnea_48h
Psat6g149480.1	338.950538858106	1.74147838692007	0.263919435904035	6.59852269293762	4.15274923598696e-11	6.48535130684032e-10	Infected_Linnea_16_48h
Psat6g159880.1	70.3974855878212	5.79911672359654	0.879156664269584	6.59622676967879	4.21753671708479e-11	6.58205237349527e-10	Infected_Linnea_16_48h
Psat3g089240.1	912.844126587836	-1.80964924469506	0.27452194275516	-6.59200217852549	4.33934226458227e-11	6.76754622065321e-10	mock_Linnea_48h
Psat5g042360.1	2518.02249938476	2.36893471337252	0.359470079660413	6.59007480013475	4.39605040601937e-11	6.8513325981661e-10	Infected_Linnea_16_48h
Psat2g074560.1	228.842169104065	1.84856648395971	0.280602306594703	6.5878520614934	4.46234934628302e-11	6.94994260126318e-10	Infected_Linnea_16_48h
Psat2g169400.1	5146.50403749528	3.95112618724751	0.599791390869735	6.58750066672036	4.47291977090332e-11	6.96168265631372e-10	Infected_Linnea_16_48h
Psat3g088480.1	185.523991043366	2.26829817038849	0.344422379034364	6.58580367729872	4.52431329073031e-11	7.03690109859727e-10	Infected_Linnea_16_48h
Psat6g042960.1	558.822839511905	2.0141921438764	0.305889949434359	6.58469540303946	4.55818889676726e-11	7.08478960752105e-10	Infected_Linnea_16_48h
Psat4g141960.1	1300.07976967264	1.38036865236083	0.209929727454853	6.57538438741454	4.85276374294971e-11	7.5273579220876e-10	Infected_Linnea_16_48h
Psat7g178760.1	408.901214001656	8.57242613364481	1.30370329595878	6.57544255676705	4.85086685075571e-11	7.5273579220876e-10	Infected_Linnea_16_48h
Psat6g087400.1	376.602466062149	2.35024446993644	0.357478001241873	6.57451496811475	4.88120197975672e-11	7.56635745099763e-10	Infected_Linnea_16_48h
Psat2g152160.1	21007.8532980029	1.00012799457075	0.152137850047765	6.57382757976896	4.90380143186917e-11	7.59625974840894e-10	Infected_Linnea_16_48h
Psat2g009240.1	1767.09596893664	1.29262411093122	0.19668205639661	6.57215068122251	4.95936360022169e-11	7.67714835942612e-10	Infected_Linnea_16_48h
Psat7g190560.1	1711.95950261505	1.83556097330466	0.279360257979067	6.5705873361636	5.0117177621387e-11	7.75296527395001e-10	Infected_Linnea_16_48h
Psat1g044040.1	829.961598381978	-2.40318642606912	0.365803783955114	-6.56960515849666	5.04488560944827e-11	7.79901945697669e-10	mock_Linnea_48h
Psat7g253160.1	992.528485487822	2.73165939704404	0.415897029430636	6.56811471046978	5.09562816488107e-11	7.87216256939264e-10	Infected_Linnea_16_48h
Psat0s1896g0080.1	270.121240279399	-1.18453092710645	0.180384653632392	-6.5666945787995	5.14444112824619e-11	7.94222831076986e-10	mock_Linnea_48h
Psat5g035160.1	291.812103742758	2.03962831754812	0.310812065170113	6.56225592925998	5.29997471739184e-11	8.17684943462126e-10	Infected_Linnea_16_48h
Psat4g057520.1	93.9383780971236	2.94473325209192	0.448837916265503	6.56079432101722	5.35219023877965e-11	8.2493913613187e-10	Infected_Linnea_16_48h
Psat6g169160.1	287.32623890979	-1.75960641204543	0.268202476221095	-6.56073887474059	5.3541809157838e-11	8.2493913613187e-10	mock_Linnea_48h
Psat4g032040.1	7570.25386129808	2.11703652285269	0.322697715044228	6.56043233080388	5.3651997821204e-11	8.26082437277921e-10	Infected_Linnea_16_48h
Psat1g203320.1	1186.08761781503	1.36796169041445	0.208532783870956	6.5599358768498	5.38309212453221e-11	8.28281809000576e-10	Infected_Linnea_16_48h
Psat4g059720.1	103.560105159241	-2.50550761087421	0.382156612349017	-6.55623252329328	5.51841630871772e-11	8.48535051568873e-10	mock_Linnea_48h
Psat1g117960.1	162.969242889451	-1.41836093936607	0.216385802903052	-6.55477818016343	5.57246457691241e-11	8.56135391864275e-10	mock_Linnea_48h
Psat4g163000.1	920.436591147289	2.25686889289401	0.344318199762188	6.5546023836462	5.57903274046677e-11	8.56135391864275e-10	Infected_Linnea_16_48h
Psat0s4911g0080.1	779.875718614033	1.1776874841911	0.17967279439805	6.55462329807164	5.57825093256731e-11	8.56135391864275e-10	Infected_Linnea_16_48h
Psat5g069040.1	1212.26192880989	-1.65202803306165	0.252254758237313	-6.54904606995549	5.7905767660689e-11	8.88004481086464e-10	mock_Linnea_48h
Psat3g022200.1	651.671454579132	3.04885662622705	0.465819060683551	6.54515214931975	5.94348443512016e-11	9.10844941101825e-10	Infected_Linnea_16_48h
Psat2g030080.1	254.975670909437	2.64642178356988	0.404507462561679	6.54233117681075	6.05671914548385e-11	9.27579062193948e-10	Infected_Linnea_16_48h
Psat0s1918g0040.1	4399.58867887198	-1.05636917767514	0.161643154036316	-6.53519280771895	6.35276473429739e-11	9.72269466701767e-10	mock_Linnea_48h
Psat3g095600.1	317.540296271474	-1.88473569791623	0.288430411612354	-6.5344555290837	6.3841360125027e-11	9.76419789733674e-10	mock_Linnea_48h
Psat7g198640.1	27223.3012917656	-2.6100543161071	0.399568081385641	-6.53218922556534	6.48151914773635e-11	9.90654028459276e-10	mock_Linnea_48h
Psat4g156680.1	7042.63150804862	1.15208816953175	0.176452993530744	6.5291506053765	6.61437164216127e-11	1.01028695801129e-09	Infected_Linnea_16_48h
Psat2g066080.1	166.751026266986	4.55845380894024	0.698430638106659	6.52670939708133	6.72303048293711e-11	1.02620086965949e-09	Infected_Linnea_16_48h
Psat2g034120.1	139.129254597506	1.79791057204214	0.275509612534295	6.52576349516058	6.76560043919686e-11	1.03201255337304e-09	Infected_Linnea_16_48h
Psat2g155880.1	2681.36049237669	1.28643950196425	0.197218791802613	6.52290529825262	6.89584059953077e-11	1.05118069484348e-09	Infected_Linnea_16_48h
Psat5g221920.1	879.866770847077	-2.04545727161103	0.313613625725665	-6.52222066843582	6.92739946495593e-11	1.05529070681482e-09	mock_Linnea_48h
Psat2g028520.1	165.542927413791	-4.68134580280795	0.717960950852058	-6.5203348416822	7.01506118927392e-11	1.06793607242813e-09	mock_Linnea_48h
Psat1g082680.1	43.6975496508778	8.06695763844342	1.23766534219155	6.51788279387313	7.13066728586212e-11	1.08481596342967e-09	Infected_Linnea_16_48h
Psat5g090000.1	576.35136309962	1.34432778278852	0.206301414642346	6.51632847559052	7.20491098870934e-11	1.09538504349537e-09	Infected_Linnea_16_48h
Psat6g029040.1	2300.95733862263	1.83787862095049	0.282075631646539	6.51555262048826	7.24225287289835e-11	1.10033354866398e-09	Infected_Linnea_16_48h
Psat5g204240.1	2790.27221633514	1.81931327779253	0.279345521322914	6.51277052582299	7.37771764919655e-11	1.1201737041839e-09	Infected_Linnea_16_48h
Psat5g093960.1	1685.88670763701	1.10221924386173	0.169310260024595	6.51005582119843	7.51228835812919e-11	1.13985197513266e-09	Infected_Linnea_16_48h
Psat0ss1196g0560.1	359.581030690931	-2.93127423977454	0.450441186369057	-6.5075626485294	7.63799018125801e-11	1.15815944908283e-09	mock_Linnea_48h
Psat6g166680.1	2589.78097725054	5.17861312908851	0.795866777811923	6.50688441013466	7.67254026569808e-11	1.16263040844641e-09	Infected_Linnea_16_48h
Psat1g208680.1	116.292425428375	1.55925942273003	0.239641142697375	6.50664324656099	7.68486215334775e-11	1.16372942252246e-09	Infected_Linnea_16_48h
Psat2g077720.1	403.694374479821	1.9493565287799	0.299603173446778	6.50646155163702	7.69415835995988e-11	1.16436910658931e-09	Infected_Linnea_16_48h
Psat4g084280.1	2317.67857465455	-1.62745875005444	0.250166470868126	-6.50550309322768	7.74337905438405e-11	1.17104580336953e-09	mock_Linnea_48h
Psat5g053360.1	1013.87381037003	1.82903740749352	0.281172196218467	6.50504364262384	7.76708273639591e-11	1.17385726385412e-09	Infected_Linnea_16_48h
Psat5g105200.1	752.441521697672	-2.39334763254362	0.368075639544535	-6.50232554239449	7.90877165423394e-11	1.19448467675164e-09	mock_Linnea_48h
Psat1g160720.1	3427.51852795994	1.44097739589277	0.221618646167691	6.50205847211264	7.92282908190606e-11	1.1958210863466e-09	Infected_Linnea_16_48h
Psat5g135400.1	529.270004152865	1.50569773041202	0.231631340055663	6.5004059038392	8.01035806659789e-11	1.2082377801241e-09	Infected_Linnea_16_48h
Psat4g116440.1	349.884141205324	1.78162623074912	0.274103375146637	6.499833246475	8.04090915399258e-11	1.21204958271968e-09	Infected_Linnea_16_48h
Psat2g175960.1	1268.73008495654	1.0464603579439	0.161125450337176	6.4946931459558	8.32028225169228e-11	1.25333805545997e-09	Infected_Linnea_16_48h
Psat6g002280.1	135.417449637376	2.32182615528562	0.357908951810377	6.48719777345985	8.74475181469533e-11	1.31641486826204e-09	Infected_Linnea_16_48h
Psat5g263760.1	2324.0425815117	1.28203725468224	0.197673090359099	6.48564380894359	8.83536782218884e-11	1.32918439773256e-09	Infected_Linnea_16_48h
Psat0s2917g0080.1	787.73099779615	1.94793216875757	0.300506757972814	6.48215761235489	9.04201080423169e-11	1.35938075987392e-09	Infected_Linnea_16_48h
Psat7g174920.1	4590.90964390116	3.00703140891154	0.463953353658048	6.48132271316191	9.09219618699721e-11	1.36603107241423e-09	Infected_Linnea_16_48h
Psat6g201400.1	104.23834680946	4.09099955315166	0.631239451558807	6.48089966976746	9.11772897218865e-11	1.36897124927753e-09	Infected_Linnea_16_48h
Psat4g166000.1	3789.03044396648	-1.51964970148371	0.234630749004324	-6.47677130100157	9.37060554168835e-11	1.40510118498066e-09	mock_Linnea_48h
Psat1g159600.1	197.703586777268	2.70564968393782	0.417791121603729	6.47608229095904	9.41347218703494e-11	1.41060757831437e-09	Infected_Linnea_16_48h
Psat6g225680.1	140.135809441415	2.16715514463154	0.334648205678137	6.47592040793998	9.42357149261263e-11	1.41119980923619e-09	Infected_Linnea_16_48h
Psat7g001960.1	635.65392076312	-1.01469143232747	0.156753992894254	-6.47314568255994	9.5983326977857e-11	1.43643366194959e-09	mock_Linnea_48h
Psat5g257840.1	1975.76602679269	1.24544814466311	0.192492904341022	6.47009898326779	9.79387397178354e-11	1.4647424414999e-09	Infected_Linnea_16_48h
Psat5g106560.1	410.104350548515	3.05103734123684	0.471650904817912	6.46884657714107	9.87537983148511e-11	1.47597066921487e-09	Infected_Linnea_16_48h
Psat6g168120.1	545.609187194218	-1.3253943370386	0.204981042592144	-6.46593616794005	1.0067357141309e-10	1.50368456664301e-09	mock_Linnea_48h
Psat2g110240.1	328.614061226829	1.95607415575232	0.302586823773571	6.46450539834502	1.01630669455373e-10	1.51699302905527e-09	Infected_Linnea_16_48h
Psat5g253440.1	373.105942315657	-1.73467039165307	0.268420367854918	-6.4625140242363	1.02977598521384e-10	1.53609923928227e-09	mock_Linnea_48h
Psat4g107480.1	562.86073917255	1.88655233626644	0.291992455819576	6.46096259908903	1.04039033266016e-10	1.55092473161554e-09	Infected_Linnea_16_48h
Psat4g058080.1	1046.45332037919	1.75116447227064	0.271088515126123	6.45975161085636	1.04874977611118e-10	1.56237174628061e-09	Infected_Linnea_16_48h
Psat6g132840.1	691.069984944748	1.6234260026551	0.251358067010334	6.45861906070576	1.05662716124602e-10	1.57308623480706e-09	Infected_Linnea_16_48h
Psat6g168520.1	7593.91324991907	1.2761210429011	0.197709988874068	6.45450970974425	1.08569817172338e-10	1.61531904914152e-09	Infected_Linnea_16_48h
Psat5g116200.1	405.856142104192	2.0684906917654	0.320576745344087	6.45240405552565	1.1008958159383e-10	1.63686951078338e-09	Infected_Linnea_16_48h
Psat1g206680.1	43.8187375693379	7.1603722712452	1.11001776609326	6.45068258361876	1.11347494070911e-10	1.65450124361547e-09	Infected_Linnea_16_48h
Psat2g101000.1	152.511793922496	3.96669848712716	0.614954915734538	6.45038910273464	1.11563343441142e-10	1.65663627126669e-09	Infected_Linnea_16_48h
Psat7g036960.1	620.439484482777	-1.38762450788853	0.215531831456654	-6.43814186753943	1.20944932480996e-10	1.79478527147138e-09	mock_Linnea_48h
Psat6g131280.1	441.72980744968	1.37641351439182	0.213832079633546	6.43688971622332	1.21946469126242e-10	1.80847874142838e-09	Infected_Linnea_16_48h
Psat5g150880.1	2790.98220211039	3.47954135397199	0.540778306226503	6.43432126235218	1.24026287767603e-10	1.83813524098184e-09	Infected_Linnea_16_48h
Psat5g245440.1	513.425539555779	4.43102868902003	0.688689119602237	6.4340042014592	1.24285421292777e-10	1.84078736556018e-09	Infected_Linnea_16_48h
Psat1g047560.1	1315.50682579822	1.25505984301267	0.195070227900424	6.43388720319396	1.24381177453211e-10	1.84101785350958e-09	Infected_Linnea_16_48h
Psat7g142880.1	2919.02758805227	-3.01954137822137	0.469358761596072	-6.43333335880065	1.24835445822629e-10	1.8465511145297e-09	mock_Linnea_48h
Psat0s3244g0040.1	2395.81413098166	1.27008257441935	0.197428974826975	6.43311132792154	1.2501801263021e-10	1.84806086023936e-09	Infected_Linnea_16_48h
Psat2g027400.1	19329.8057968643	1.89518531222543	0.294711651043361	6.43064264855477	1.2706556943061e-10	1.87711986963868e-09	Infected_Linnea_16_48h
Psat7g014240.1	655.536699080319	-2.41175194781548	0.375059603364183	-6.43031647818831	1.27338539129802e-10	1.87994266418191e-09	mock_Linnea_48h
Psat1g166120.1	385.521317303239	2.14461042767132	0.333549343046476	6.42966467294912	1.27885748561221e-10	1.88680792398454e-09	Infected_Linnea_16_48h
Psat4g009880.1	1877.54928569436	1.13860131499555	0.177160260298627	6.42695666102706	1.30183917166425e-10	1.91948117301838e-09	Infected_Linnea_16_48h
Psat0s4107g0040.1	170.138419932459	-4.02035789448199	0.625573954609827	-6.42667084340092	1.30428819882698e-10	1.92185777795063e-09	mock_Linnea_48h
Psat2g169200.1	1568.79598013283	4.68937926785528	0.729793408841082	6.42562567850818	1.31328208777147e-10	1.93386894733609e-09	Infected_Linnea_16_48h
Psat1g023840.1	682.518203006345	1.49098964921627	0.232145493393273	6.42265170614538	1.33920673128572e-10	1.97078005962348e-09	Infected_Linnea_16_48h
Psat3g102560.1	1638.28602123343	-1.04865597605026	0.163285306349829	-6.42223112105129	1.3429131813495e-10	1.97496847560798e-09	mock_Linnea_48h
Psat6g105960.1	452.737457140754	2.1835444755788	0.340210068003766	6.41822415306836	1.37873151476891e-10	2.02634695163572e-09	Infected_Linnea_16_48h
Psat1g224280.1	209.938410832998	1.62713450790957	0.253627112529502	6.41545965524603	1.40398593902078e-10	2.06214364696737e-09	Infected_Linnea_16_48h
Psat7g049000.1	37494.4103410642	-1.03502510376199	0.161451444307782	-6.41075159283728	1.44803972124911e-10	2.12548899493068e-09	mock_Linnea_48h
Psat5g304720.1	964.234581039701	1.58490492340301	0.247329551327274	6.4080693750413	1.47373851883321e-10	2.16182844580536e-09	Infected_Linnea_16_48h
Psat3g095960.1	4612.67534291306	2.08605387144326	0.325596110326791	6.40687589710317	1.48531621896132e-10	2.17742046224107e-09	Infected_Linnea_16_48h
Psat4g182880.1	249.087834901729	1.64965220474167	0.257530632536524	6.40565430408635	1.49725869614641e-10	2.19352698707295e-09	Infected_Linnea_16_48h
Psat0s1842g0120.1	294.00586959784	-2.99511772626501	0.467645940037985	-6.40466957977167	1.50695376977119e-10	2.20632255692839e-09	mock_Linnea_48h
Psat4g078560.1	2231.64339607543	1.20438086103017	0.188112002934497	6.40246684019173	1.52886340718391e-10	2.23697369271644e-09	Infected_Linnea_16_48h
Psat7g262160.1	2159.27390772854	1.74833774359494	0.273276014349122	6.39769921908096	1.57735611790491e-10	2.30645633113013e-09	Infected_Linnea_16_48h
Psat1g166280.1	45.4632792915444	-3.77989157446235	0.590892298826779	-6.39692137123357	1.58540913434857e-10	2.31675604692807e-09	mock_Linnea_48h
Psat1g004480.1	2180.022527257	2.77275551652703	0.433510706821125	6.396048524059	1.59449351207962e-10	2.3285488267692e-09	Infected_Linnea_16_48h
Psat1g206360.1	44.7313648764732	7.22253468285502	1.12958829334858	6.39395319992591	1.61650924040936e-10	2.35919915016387e-09	Infected_Linnea_16_48h
Psat3g066160.1	50.7093843719677	3.45781728851675	0.540992688336126	6.39161556721145	1.64142153210605e-10	2.39403520410156e-09	Infected_Linnea_16_48h
Psat1g197920.1	198.750197721729	-1.8300260532625	0.286336409578318	-6.39117482808962	1.64616036781496e-10	2.39942244850336e-09	mock_Linnea_48h
Psat1g130280.1	6402.2459003381	-2.58737939672064	0.405165628287246	-6.38597950092226	1.70303815376256e-10	2.48075170659436e-09	mock_Linnea_48h
Psat7g131720.1	144.91801344065	1.61461573895206	0.253212054584693	6.37653583120394	1.81138386202554e-10	2.63690166902476e-09	Infected_Linnea_16_48h
Psat2g164360.1	1818.7182666581	1.70375686937539	0.26726114703312	6.37487673868381	1.83110161876466e-10	2.66391634106339e-09	Infected_Linnea_16_48h
Psat0s3098g0040.1	1994.00551915958	1.22491533134444	0.192342716251593	6.36839988129412	1.91010390838775e-10	2.77709027389852e-09	Infected_Linnea_16_48h
Psat6g201520.1	464.260622324708	3.33286536357276	0.523391002761316	6.36783083008528	1.91720201921752e-10	2.78564599716307e-09	Infected_Linnea_16_48h
Psat2g027480.1	11169.8630472866	4.37075076333257	0.686471852849323	6.36697738616812	1.92789585832357e-10	2.79941209484719e-09	Infected_Linnea_16_48h
Psat5g070520.1	114.735821615211	-2.5314176593956	0.397709086667469	-6.36499829714013	1.95291902542459e-10	2.83395461862657e-09	mock_Linnea_48h
Psat6g017520.1	42.5711398777481	3.06818757221691	0.48208094259018	6.36446559312592	1.95970843748144e-10	2.84201052427425e-09	Infected_Linnea_16_48h
Psat2g151040.1	102.266412419188	-2.05184148560629	0.322432492880387	-6.36363124347852	1.97038874754005e-10	2.85569535841395e-09	mock_Linnea_48h
Psat7g075440.1	1197.76666321747	1.59765328123352	0.251094276530053	6.36276263765135	1.98156797445398e-10	2.87008555139054e-09	Infected_Linnea_16_48h
Psat4g002800.1	1268.25288110705	1.64650463990992	0.25887706465344	6.36017965559871	2.0151791138033e-10	2.91692729606447e-09	Infected_Linnea_16_48h
Psat3g066200.1	38.7732264696065	6.02152963596818	0.946959873042375	6.35880126221433	2.03334275497436e-10	2.94136418562989e-09	Infected_Linnea_16_48h
Psat5g069240.1	139.872374310421	-2.0486723578325	0.322212097279279	-6.35814848396831	2.04200038591329e-10	2.95202788787225e-09	mock_Linnea_48h
Psat1g021400.1	439.237239154347	-1.900128813137	0.298988680327916	-6.3551864607484	2.08173949670395e-10	3.0075829846339e-09	mock_Linnea_48h
Psat2g058480.1	4174.69767171304	1.76321388548037	0.277485916831748	6.35424639063566	2.09450887243774e-10	3.02412831349391e-09	Infected_Linnea_16_48h
Psat1g177520.1	8252.73054332198	3.43202582268123	0.540180887094442	6.35347511301561	2.10504258078655e-10	3.03742693445109e-09	Infected_Linnea_16_48h
Psat1g036240.1	2942.79539515275	1.35976258861249	0.214170545421191	6.34897103118622	2.16759842290879e-10	3.12572594187921e-09	Infected_Linnea_16_48h
Psat4g062240.1	50.4599598322414	-4.77978159993434	0.753013851251243	-6.34753476578423	2.18792545839943e-10	3.15305742300539e-09	mock_Linnea_48h
Psat2g077040.1	10188.0496792824	2.83576942279262	0.447008741040366	6.34387912905834	2.24050638258798e-10	3.22680709065698e-09	Infected_Linnea_16_48h
Psat5g302280.1	160.653217238165	-2.06978718843905	0.326303257906346	-6.34313981944094	2.25128932811667e-10	3.24030401915827e-09	mock_Linnea_48h
Psat0s944g0200.1	1543.11410929959	-1.82103730843463	0.287163873696222	-6.34145683088614	2.27602536834155e-10	3.27385428452487e-09	mock_Linnea_48h
Psat3g122520.1	1777.45202846761	1.52396835942427	0.240381011848102	6.33980341337142	2.30058522426621e-10	3.30710926696803e-09	Infected_Linnea_16_48h
Psat4g137640.1	143.716891750535	-2.31005403985576	0.364799462615918	-6.33239430587626	2.41385639902702e-10	3.46776604208156e-09	mock_Linnea_48h
Psat4g172440.2	22.1183369679284	4.83062916786158	0.763411952439191	6.32768343805352	2.488690358491e-10	3.57303718323189e-09	Infected_Linnea_16_48h
Psat1g180960.1	954.995674486442	3.96816853274924	0.627666574094429	6.32209631120527	2.58038459443079e-10	3.70236807089672e-09	Infected_Linnea_16_48h
Psat0s3418g0040.1	256.792229402549	1.56468223403422	0.247539186769125	6.32094762229935	2.59964136932678e-10	3.72766813963991e-09	Infected_Linnea_16_48h
Psat3g009360.1	1320.69948269416	2.49087579009968	0.394268439463835	6.31771539585318	2.65458305523309e-10	3.80407385761461e-09	Infected_Linnea_16_48h
Psat1g206880.1	4700.38980602004	1.31751418926358	0.208655321183426	6.31430908059792	2.7137110336169e-10	3.88637955076377e-09	Infected_Linnea_16_48h
Psat6g180200.1	1870.59452790512	1.43048224821014	0.226650896392339	6.31139020837551	2.76539953616654e-10	3.95793498452464e-09	Infected_Linnea_16_48h
Psat4g170840.1	280.275161429402	1.79910315517224	0.285096016900326	6.31051662781116	2.78105530347588e-10	3.97786209357606e-09	Infected_Linnea_16_48h
Psat5g268840.1	540.865133553199	3.38926020997725	0.537296649790686	6.30798686591029	2.8268819768907e-10	4.04089225052802e-09	Infected_Linnea_16_48h
Psat3g096080.1	1343.4727735961	1.84598856385571	0.292670319759545	6.30739927906716	2.83763119438971e-10	4.05373362349749e-09	Infected_Linnea_16_48h
Psat2g030560.1	409.76021232628	1.80493260281073	0.28621973354173	6.30610817946129	2.86139076049076e-10	4.08513356272304e-09	Infected_Linnea_16_48h
Psat4g088680.1	2771.35721671528	1.04989289142766	0.16656563430281	6.30317829858587	2.9160310774604e-10	4.16055472002849e-09	Infected_Linnea_16_48h
Psat3g039880.1	655.590722453597	-2.32276641386312	0.368545534557348	-6.30252220164042	2.92840576323195e-10	4.17561559667801e-09	mock_Linnea_48h
Psat7g233720.1	3394.19305896187	1.29294452851609	0.205181212974156	6.30147619157969	2.94824075004501e-10	4.19886972603255e-09	Infected_Linnea_16_48h
Psat0s2919g0040.1	189.334918974001	3.84060286946451	0.609477360988934	6.30146928383487	2.94837217335213e-10	4.19886972603255e-09	Infected_Linnea_16_48h
Psat6g202040.1	15414.1480222652	1.03374513503097	0.164221353953051	6.29482774406129	3.07741406855855e-10	4.37992528034089e-09	Infected_Linnea_16_48h
Psat1g132920.1	72.8611077400348	-2.86774509668927	0.455664716119024	-6.29354214896066	3.1030219939879e-10	4.41090253349722e-09	mock_Linnea_48h
Psat2g086600.1	3109.72252528914	1.14706961190959	0.182259161763419	6.29361838829556	3.10149758689279e-10	4.41090253349722e-09	Infected_Linnea_16_48h
Psat0s1971g0080.1	533.551725837224	2.50427499836342	0.398166520860897	6.28951674025429	3.18455767258741e-10	4.52400312435576e-09	Infected_Linnea_16_48h
Psat2g163960.1	35.1371739594639	6.86749655989198	1.092086244663	6.28841961287699	3.20714065058673e-10	4.55326703249966e-09	Infected_Linnea_16_48h
Psat5g304200.1	2782.25909743373	1.71820861978888	0.273265085535124	6.28769905392115	3.2220574384402e-10	4.56879386128917e-09	Infected_Linnea_16_48h
Psat7g253440.1	217.303700108274	-1.55646896077131	0.247538948157591	-6.28777399417732	3.22050289760198e-10	4.56879386128917e-09	mock_Linnea_48h
Psat5g057560.1	420.795540055098	-2.3426080622381	0.372768449652325	-6.28435175890828	3.29224509150433e-10	4.66543645467067e-09	mock_Linnea_48h
Psat5g002560.1	1053.17865858585	-1.46586757331133	0.233286673389514	-6.2835461280885	3.30935955243364e-10	4.68679625201845e-09	mock_Linnea_48h
Psat7g017680.1	68.1894412263544	4.19435971674125	0.667714220349941	6.28166899686969	3.34957418796952e-10	4.74082457664712e-09	Infected_Linnea_16_48h
Psat3g098040.1	36.031136386376	7.78221625755641	1.239262942074	6.27971352434075	3.39197452090586e-10	4.7978779467921e-09	Infected_Linnea_16_48h
Psat3g126600.1	194.918715496118	3.51053256614534	0.559085590343423	6.27906107182796	3.40623783680598e-10	4.81508633125338e-09	Infected_Linnea_16_48h
Psat7g083120.1	493.756550121988	1.83537957803455	0.292397521427375	6.27700114923995	3.4516553352919e-10	4.8762862481413e-09	Infected_Linnea_16_48h
Psat7g024600.1	187.811635337211	3.16679350460499	0.504738063900034	6.27413252754441	3.5158894746538e-10	4.9639775319574e-09	Infected_Linnea_16_48h
Psat1g039320.1	95.3908574426399	-3.12097038381104	0.497582463710006	-6.27226763688754	3.55827249936914e-10	5.02072905765319e-09	mock_Linnea_48h
Psat6g127720.1	293.45729662121	4.19558405803783	0.668945197676698	6.27193987281684	3.56577289497818e-10	5.02822164312126e-09	Infected_Linnea_16_48h
Psat6g094640.1	580.639963979457	-1.80309074351021	0.28765790755177	-6.26817722083897	3.65298900920606e-10	5.14804595975098e-09	mock_Linnea_48h
Psat0s1978g0160.1	864.845015154865	1.2160524658943	0.194022180627652	6.26759508608981	3.66666727823523e-10	5.16415219057953e-09	Infected_Linnea_16_48h
Psat7g082320.1	1868.1006238659	1.24245988429537	0.198239773990341	6.26746015335911	3.66984488860575e-10	5.16545855963962e-09	Infected_Linnea_16_48h
Psat3g167080.1	140.813816939177	1.97919356109417	0.315809952239303	6.26703986704778	3.67975969670819e-10	5.17624040179718e-09	Infected_Linnea_16_48h
Psat6g048520.1	28.5939485191928	3.45438072489794	0.551296799861508	6.26591833249481	3.7063455518597e-10	5.21044548891875e-09	Infected_Linnea_16_48h
Psat1g147520.1	51.050674109258	2.92285807903532	0.46677975574186	6.26174987899803	3.80681196866352e-10	5.34840773345216e-09	Infected_Linnea_16_48h
Psat7g037840.1	41.1544916655761	4.83165357717101	0.771669898946907	6.26129590355246	3.81791272538772e-10	5.36072308481504e-09	Infected_Linnea_16_48h
Psat0s4202g0040.5	34.7679962584545	4.42297081106109	0.706908249582421	6.25678199918277	3.93002156510166e-10	5.51476192359651e-09	Infected_Linnea_16_48h
Psat7g084200.1	209.202721791871	-1.72189936988749	0.275261700919103	-6.2554992726487	3.96246189118493e-10	5.55688684397876e-09	mock_Linnea_48h
Psat6g083760.1	887.799672523085	1.30907827687999	0.209392895504486	6.25177981194662	4.0580125405379e-10	5.68741110458661e-09	Infected_Linnea_16_48h
Psat7g137400.1	2596.45761731455	-4.40761327174656	0.70517360481509	-6.25039457184777	4.09417026350325e-10	5.73458613418208e-09	mock_Linnea_48h
Psat1g170040.1	580.462108077297	1.06100615765672	0.169757171176077	6.25014042297047	4.1008381485992e-10	5.74042325471901e-09	Infected_Linnea_16_48h
Psat5g205320.1	1692.66800696291	-1.97137818763418	0.315455750506134	-6.24930179421741	4.1229158158758e-10	5.7678109923864e-09	mock_Linnea_48h
Psat5g205800.1	217.99188885148	3.40530214948288	0.544936747382395	6.24898608111907	4.13125727673546e-10	5.77596061522631e-09	Infected_Linnea_16_48h
Psat5g242440.1	125.545617388718	3.52817110473245	0.564664226063279	6.2482639095629	4.1503997707619e-10	5.79919218121613e-09	Infected_Linnea_16_48h
Psat0s3829g0080.1	232.116475212046	2.44047767990151	0.390596273241024	6.24808234766636	4.15522600861296e-10	5.80240410460631e-09	Infected_Linnea_16_48h
Psat6g135360.1	34.6806207899511	6.85034368604114	1.09664271602698	6.24665042308327	4.19348156640428e-10	5.85226482188103e-09	Infected_Linnea_16_48h
Psat7g021920.1	225.953956465976	-1.38864103875713	0.222466790994037	-6.24201496570494	4.31969609482451e-10	6.02474260321301e-09	mock_Linnea_48h
Psat1g196000.1	206.99572053041	3.66997584689056	0.587980279985605	6.24166485137973	4.32937822091748e-10	6.03458019536142e-09	Infected_Linnea_16_48h
Psat1g018480.1	505.582439456024	1.8892946197128	0.30306640411598	6.23392957468749	4.54877641320788e-10	6.33270225094078e-09	Infected_Linnea_16_48h
Psat2g136480.1	377.682424928643	1.62192193677731	0.260345542786182	6.22988171573718	4.66787474988107e-10	6.49456973533452e-09	Infected_Linnea_16_48h
Psat3g058240.1	175.950890136429	2.28350207543533	0.366711102633793	6.22697829172544	4.75516977109901e-10	6.61201892399273e-09	Infected_Linnea_16_48h
Psat3g117360.1	3357.2033181364	1.02260852110818	0.164262718839017	6.22544499650202	4.8019110045474e-10	6.67297039536287e-09	Infected_Linnea_16_48h
Psat4g217480.1	395.280768422942	-1.23493895333376	0.19855351556245	-6.21967810459309	4.98175845467537e-10	6.91870712909754e-09	mock_Linnea_48h
Psat3g164440.1	30.4133303719152	-3.01708433797692	0.485137987244091	-6.21902307653948	5.00259736968028e-10	6.94344787277812e-09	mock_Linnea_48h
Psat5g045720.1	181.932953195466	-1.70532431984576	0.274215691959464	-6.21891587479921	5.00601595265045e-10	6.94399445468256e-09	mock_Linnea_48h
Psat3g073000.1	954.491988410584	7.68044889944341	1.23513882485704	6.21828797287818	5.02608510548021e-10	6.96762293276022e-09	Infected_Linnea_16_48h
Psat5g194640.1	508.182753715642	-1.93420403607433	0.311145052769831	-6.21640620301024	5.08670211144783e-10	7.04740014318092e-09	mock_Linnea_48h
Psat0s409g0040.1	800.052074505756	1.6900677929026	0.271940982392064	6.21483300544229	5.13792621232998e-10	7.11407551607113e-09	Infected_Linnea_16_48h
Psat1g105280.1	352.725031976447	3.91177878153119	0.629532558486996	6.21378311382761	5.17239092259657e-10	7.15747910850208e-09	Infected_Linnea_16_48h
Psat1g021000.1	948.456109670858	1.60536922535619	0.25858761375833	6.20822166237446	5.3587530677241e-10	7.4081010147872e-09	Infected_Linnea_16_48h
Psat2g168960.2	24.9999965455003	8.22354571813175	1.32462933531099	6.20818631968548	5.35995808928063e-10	7.4081010147872e-09	Infected_Linnea_16_48h
Psat4g209680.1	228.658225221194	2.41815374267722	0.389536799084402	6.20776714385148	5.37427022036895e-10	7.42341284290072e-09	Infected_Linnea_16_48h
Psat3g207000.1	36073.355655858	1.05802926539737	0.170517092004803	6.20482822547531	5.47566779971408e-10	7.5589239734237e-09	Infected_Linnea_16_48h
Psat4g017680.1	964.872598370198	-1.38597128211517	0.223406032793597	-6.20382209371965	5.51080810774989e-10	7.60286188278932e-09	mock_Linnea_48h
Psat3g012160.1	176.96641656387	1.84659770997099	0.29777140127697	6.20139376062308	5.59652940367474e-10	7.71648801922889e-09	Infected_Linnea_16_48h
Psat3g198800.1	840.549297147839	2.3412107376313	0.37778675359103	6.19717529896708	5.74854657987983e-10	7.92133156268315e-09	Infected_Linnea_16_48h
Psat7g002360.1	1012.1024527186	2.26238182401707	0.365165250180829	6.19550141448766	5.80997707581906e-10	8.00117838809707e-09	Infected_Linnea_16_48h
Psat6g010360.1	70.2990716198588	4.59297802255938	0.741353290961254	6.19539709145154	5.81382679726465e-10	8.00167996311778e-09	Infected_Linnea_16_48h
Psat2g058680.1	287.833485353171	-1.60530248407649	0.259139068180782	-6.19475286125745	5.83765533840703e-10	8.02966168986281e-09	mock_Linnea_48h
Psat1g038280.1	4301.19649829613	-1.25295129927011	0.202278526623817	-6.19418838065922	5.8586124421707e-10	8.05366262484508e-09	mock_Linnea_48h
Psat6g036120.1	748.95565433294	1.10965150618046	0.179369264547767	6.18640829563615	6.15504632675346e-10	8.45104058153584e-09	Infected_Linnea_16_48h
Psat6g138240.1	156.216987052659	1.89541868328788	0.306444082508375	6.18520242836171	6.20228282608508e-10	8.51080734240497e-09	Infected_Linnea_16_48h
Psat7g081800.1	64.0304384816962	-3.55912983803485	0.575607852116208	-6.1832544934017	6.27933589985355e-10	8.61139272717669e-09	mock_Linnea_48h
Psat0s1717g0320.1	344.49672023841	3.24668423571414	0.525127689287986	6.18265671748575	6.30316841436813e-10	8.63891565902383e-09	Infected_Linnea_16_48h
Psat2g046720.1	1521.64793609305	2.1008289976451	0.339907116963113	6.18059726555559	6.38595366528602e-10	8.74715622279063e-09	Infected_Linnea_16_48h
Psat6g121080.1	25.362438050676	3.36236072022673	0.544103044400844	6.17963960104157	6.42481000769734e-10	8.7951319825109e-09	Infected_Linnea_16_48h
Psat2g065200.1	310.468826170953	-1.37265144755864	0.222131841339956	-6.17944478053417	6.43274285616824e-10	8.80074360840609e-09	mock_Linnea_48h
Psat3g137000.1	1023.05211165652	2.37428916555766	0.384396961575161	6.17665955482172	6.54720409196805e-10	8.95200502318705e-09	Infected_Linnea_16_48h
Psat3g203600.1	796.351313472675	2.72965589016933	0.441962391013397	6.17621758247433	6.56554905829387e-10	8.97174462686027e-09	Infected_Linnea_16_48h
Psat7g043280.1	92.0036993805738	-1.80827039065854	0.292861905094839	-6.1744814166696	6.63809881614332e-10	9.06548688412863e-09	mock_Linnea_48h
Psat4g165160.1	8467.15998693157	1.8927718546347	0.306749012397626	6.17042526018366	6.81065635658435e-10	9.29561462414429e-09	Infected_Linnea_16_48h
Psat7g003280.1	294.671741632146	-1.54871614133224	0.251066410656878	-6.16855172812744	6.89183046281849e-10	9.39523467547055e-09	mock_Linnea_48h
Psat0s1116g0120.1	1180.75098199525	-4.2738475679643	0.69350026108563	-6.16271947940419	7.15061180865987e-10	9.74223117456407e-09	mock_Linnea_48h
Psat0s1279g0080.1	69.624434804623	4.70316297101075	0.763347735310059	6.1612326249981	7.21808641335214e-10	9.82832798287811e-09	Infected_Linnea_16_48h
Psat1g103520.1	69.4366309109115	3.57419307633662	0.58036216878496	6.15855627498861	7.34110982985522e-10	9.98399634857739e-09	Infected_Linnea_16_48h
Psat3g005800.1	49.1371615657416	2.72444616420349	0.442436214396314	6.15782812426621	7.37493305135728e-10	1.00240579076382e-08	Infected_Linnea_16_48h
Psat7g247240.1	187.396759316449	-2.74797914038607	0.446546528985512	-6.15384727461453	7.562551491049e-10	1.02729878449711e-08	mock_Linnea_48h
Psat1g211400.1	4079.79435217854	2.25396319611627	0.366292516290184	6.15345139710865	7.58146183931448e-10	1.02925854195827e-08	Infected_Linnea_16_48h
Psat5g120760.1	1561.28983010342	1.46108310265944	0.237479377585805	6.15246307916368	7.62887353126401e-10	1.03508303579922e-08	Infected_Linnea_16_48h
Psat2g171760.1	163.32445058176	-2.85360579277745	0.464036594982812	-6.14952748044182	7.77141212037332e-10	1.05379981126645e-08	mock_Linnea_48h
Psat5g160040.1	874.013196113123	1.17667898242137	0.191429935879221	6.14678669256711	7.90683451459913e-10	1.07153010597197e-08	Infected_Linnea_16_48h
Psat5g190640.1	2995.50699683361	1.86998027315137	0.304226486280486	6.14667150126867	7.91257623699463e-10	1.0716755909893e-08	Infected_Linnea_16_48h
Psat0s3013g0160.2	39.0820913809545	3.24454693955387	0.527877355572701	6.14640295762227	7.92597761998035e-10	1.07285771357246e-08	Infected_Linnea_16_48h
Psat0s4468g0120.1	155.184911720446	1.61629369017624	0.263172519914255	6.14157470051527	8.17073843329829e-10	1.10533672488644e-08	Infected_Linnea_16_48h
Psat7g017640.1	118.345166598428	4.02640725086637	0.655636359342543	6.14122019545096	8.18899720882425e-10	1.10715435172543e-08	Infected_Linnea_16_48h
Psat4g018200.1	4608.70784390722	1.66499484576075	0.271215338802924	6.13901430910812	8.30350884915689e-10	1.12197558946495e-08	Infected_Linnea_16_48h
Psat7g235080.1	95.7266445054588	2.08905383649718	0.34035716428901	6.13782830416134	8.36572061415551e-10	1.12971675375981e-08	Infected_Linnea_16_48h
Psat6g214520.1	38.5704147510066	6.392518819747	1.04194170443433	6.13519815220131	8.50531129993239e-10	1.14789201359523e-08	Infected_Linnea_16_48h
Psat1g102600.1	770.09830218397	2.55885981249247	0.417167867284031	6.13388521304843	8.57584069912404e-10	1.15673075751933e-08	Infected_Linnea_16_48h
Psat4g050800.1	70.1647774797319	-2.13797993422829	0.348755874249628	-6.1303051563742	8.77106752225475e-10	1.18236874403055e-08	mock_Linnea_48h
Psat2g156760.1	4084.69080123308	-1.35695844339913	0.221432309759139	-6.12809596248691	8.89369424377111e-10	1.19819564996628e-08	mock_Linnea_48h
Psat7g106440.1	53.2534197395312	4.72504758568422	0.771098214765488	6.12768580604384	8.91664428803406e-10	1.20058300833078e-08	Infected_Linnea_16_48h
Psat6g072360.2	233.257782363679	1.73200830820109	0.282689512646065	6.12689268869205	8.96118660547122e-10	1.20587315886168e-08	Infected_Linnea_16_48h
Psat5g060080.1	85.1306359519681	-3.1897003134159	0.52079799554038	-6.12464014978834	9.08887822942907e-10	1.22233964565321e-08	mock_Linnea_48h
Psat2g018840.1	65.5885026325201	2.64147248716468	0.431762745042757	6.11787959357888	9.48286722796323e-10	1.27308878919504e-08	Infected_Linnea_16_48h
Psat5g271400.1	285.921513688653	1.66488826188928	0.272133083276587	6.11791937181391	9.48050104719557e-10	1.27308878919504e-08	Infected_Linnea_16_48h
Psat7g145280.1	942.36317205424	-2.39388860216824	0.391330251513242	-6.11731036103461	9.51679078520474e-10	1.27689635333691e-08	mock_Linnea_48h
Psat2g174160.1	1832.20393795164	1.00591603929576	0.164458262349064	6.11654303607257	9.56270705265456e-10	1.28230762738196e-08	Infected_Linnea_16_48h
Psat5g143800.1	1518.46463995015	1.25391362280191	0.205240850632829	6.1094739128963	9.99600927174324e-10	1.33962863310805e-08	Infected_Linnea_16_48h
Psat6g219680.1	483.274789264702	-1.5275095626413	0.250033216366451	-6.10922654533455	1.00115132959224e-09	1.34092363322339e-08	mock_Linnea_48h
Psat7g186320.1	34184.6415183894	3.08490326499377	0.505026212828319	6.10840227028467	1.00633450442984e-09	1.34707995441375e-08	Infected_Linnea_16_48h
Psat5g236520.1	41.675866441268	3.10452864901935	0.508263182707969	6.1081124005063	1.00816346402284e-09	1.34874176244594e-08	Infected_Linnea_16_48h
Psat2g096840.1	1360.74705812155	-1.36536446630843	0.223591056485874	-6.1065254029724	1.01823436422697e-09	1.36142145017813e-08	mock_Linnea_48h
Psat2g088080.1	122.951336820509	1.94397924227556	0.318451375942516	6.10447744658659	1.03137552582572e-09	1.37818905392206e-08	Infected_Linnea_16_48h
Psat1g077840.1	356.450043450478	1.38225636105644	0.226790299274386	6.09486545711593	1.09529532569099e-09	1.46275129679395e-08	Infected_Linnea_16_48h
Psat6g019200.1	3296.85314050147	1.24931795488471	0.205016642756813	6.09373921104848	1.10303303712088e-09	1.47222845541767e-08	Infected_Linnea_16_48h
Psat5g269400.1	40.8768549621304	3.10017355384841	0.50884757346505	6.09253873952362	1.11133938298409e-09	1.48245312116013e-08	Infected_Linnea_16_48h
Psat4g094560.1	354.779840134905	-1.40378526783296	0.230520378405998	-6.08963631562575	1.13167471235317e-09	1.50870246059766e-08	mock_Linnea_48h
Psat6g182720.1	164.850331707111	1.54869721243007	0.25432152638645	6.08952468332066	1.13246404643336e-09	1.50887853244172e-08	Infected_Linnea_16_48h
Psat6g060560.1	600.795894790237	1.69424886327524	0.278238483049074	6.08919673766485	1.13478600339225e-09	1.51109525985358e-08	Infected_Linnea_16_48h
Psat2g181720.1	731.048439096681	2.32655593044979	0.382102544200512	6.08882606452603	1.13741607253894e-09	1.51371946534935e-08	Infected_Linnea_16_48h
Psat1g024160.1	4366.69989292916	1.47305061089226	0.2419349417508	6.08862283485095	1.13886058706808e-09	1.51476375998389e-08	Infected_Linnea_16_48h
Psat4g116120.1	222.294496749637	1.50495360186576	0.247260097384364	6.0865202990126	1.15391033877388e-09	1.53389227835738e-08	Infected_Linnea_16_48h
Psat7g227000.1	196.00568785617	1.6609066306993	0.272964331077713	6.084702071299	1.16708123998457e-09	1.55050254781978e-08	Infected_Linnea_16_48h
Psat1g014080.1	60434.8497186324	1.60122930237856	0.263168109240042	6.08443518100456	1.16902683785992e-09	1.55218907557838e-08	Infected_Linnea_16_48h
Psat0s785g0040.1	189.735932409464	3.45112977102088	0.567218622579611	6.08430265446107	1.16999411485348e-09	1.5525754274388e-08	Infected_Linnea_16_48h
Psat0s1629g0080.1	200.956103588516	-1.57974840441495	0.259653223605975	-6.08407006266261	1.1716936290489e-09	1.55393244610488e-08	mock_Linnea_48h
Psat4g138120.1	4052.98597774737	1.09646217995777	0.180232604342778	6.08359505182782	1.17517194364659e-09	1.55764562992465e-08	Infected_Linnea_16_48h
Psat3g099640.1	223.529463086059	-1.45372474256186	0.239003980590852	-6.0824289995842	1.1837532208817e-09	1.56811440806585e-08	mock_Linnea_48h
Psat7g125680.3	29.2286530387077	3.47954321132892	0.572403113207445	6.07883348472967	1.21059992079834e-09	1.60182953209034e-08	Infected_Linnea_16_48h
Psat5g228800.1	387.109992108445	1.90766454030147	0.314051238380932	6.0743735644422	1.24472661686854e-09	1.64603622946147e-08	Infected_Linnea_16_48h
Psat3g035760.1	215.516824995745	2.10258596000917	0.346160644112936	6.07401793290861	1.24748787818684e-09	1.64837064121705e-08	Infected_Linnea_16_48h
Psat7g135280.1	1113.35786879327	-1.30315372518704	0.21454758354384	-6.07396132672247	1.24792794112264e-09	1.64837064121705e-08	mock_Linnea_48h
Psat0s2235g0120.1	215.333697044187	2.63559162008424	0.433961630170119	6.07332869279493	1.25285641751882e-09	1.65392896934902e-08	Infected_Linnea_16_48h
Psat6g017280.1	296.812971637007	3.60101766898764	0.592965198552642	6.07289884427838	1.25621593352663e-09	1.65741087275694e-08	Infected_Linnea_16_48h
Psat3g165840.1	251.152274217185	-2.46836423524672	0.406574109448643	-6.0711299069045	1.27013387671926e-09	1.67481122388536e-08	mock_Linnea_48h
Psat7g229520.1	2004.56585720893	1.14854842175249	0.189229657101845	6.06960050207317	1.28228825893426e-09	1.68986748337278e-08	Infected_Linnea_16_48h
Psat4g057480.1	331.050559503075	3.02170723683503	0.497877848680768	6.06917388440092	1.28569882151494e-09	1.69339000834873e-08	Infected_Linnea_16_48h
Psat6g026120.1	62.7778851702207	4.79431857571418	0.790686330127802	6.06348989862928	1.33199151194648e-09	1.7533560286557e-08	Infected_Linnea_16_48h
Psat5g251040.1	441.362193117734	1.09584346927466	0.180764402899289	6.06227471614088	1.34209721587232e-09	1.76564617677827e-08	Infected_Linnea_16_48h
Psat5g084440.1	738.150412921052	1.00681310897541	0.166161748104993	6.05923517571107	1.36770302671809e-09	1.7983023129649e-08	Infected_Linnea_16_48h
Psat2g190200.1	5147.17725767556	7.60579043235142	1.25540092953001	6.05845531371306	1.374349153452e-09	1.80600649775602e-08	Infected_Linnea_16_48h
Psat5g244080.1	893.956194670061	1.16524102125008	0.192439553451575	6.0551014609546	1.40329187490096e-09	1.84298464371289e-08	Infected_Linnea_16_48h
Psat6g029000.1	927.194738779153	3.37241146959481	0.557044839274714	6.054111324298	1.41194944719465e-09	1.85223562624272e-08	Infected_Linnea_16_48h
Psat7g071560.1	2490.60977319317	1.24523698502343	0.205682014241841	6.05418509544193	1.41130261502037e-09	1.85223562624272e-08	Infected_Linnea_16_48h
Psat3g133440.1	43.0785836411685	8.0409645927314	1.32824769015906	6.05381409830907	1.41455848066942e-09	1.85459846034997e-08	Infected_Linnea_16_48h
Psat6g113840.1	708.864518379005	-1.27365802710257	0.210479953490303	-6.05120823138748	1.43763473821662e-09	1.88377743637209e-08	mock_Linnea_48h
Psat7g229760.1	261.715629598865	-1.29864804945211	0.214635669603956	-6.05047638096855	1.4441813644647e-09	1.89127618847781e-08	mock_Linnea_48h
Psat4g104680.1	3776.85762644332	1.49761592567496	0.247537091897141	6.05006673625002	1.44785843627489e-09	1.89501061126355e-08	Infected_Linnea_16_48h
Psat1g012680.1	17.1584352975536	7.68437180914556	1.27060424904295	6.04780899712372	1.46828878160267e-09	1.92041593693738e-08	Infected_Linnea_16_48h
Psat5g141520.1	1104.59735002756	-3.0747902049112	0.508419934531662	-6.04773730546894	1.4689421027408e-09	1.92041593693738e-08	mock_Linnea_48h
Psat5g176360.1	9101.32357403437	-2.30500657828767	0.381381559306575	-6.04383332659978	1.50494981961457e-09	1.96637068917995e-08	mock_Linnea_48h
Psat4g039520.1	260.916879331975	-1.75459994007136	0.290337866821002	-6.04330382145121	1.50989939580241e-09	1.97171561032059e-08	mock_Linnea_48h
Psat7g009800.1	46.9809536864294	-3.51789189561691	0.582366614674529	-6.04068263353829	1.53463568058098e-09	2.00287841495722e-08	mock_Linnea_48h
Psat6g015720.1	452.89528012507	-2.02499675550859	0.335312339960564	-6.03913579722937	1.54941809280061e-09	2.02102222479679e-08	mock_Linnea_48h
Psat5g169320.1	71.8716545317241	-2.83449121189073	0.469732911698501	-6.03426147348613	1.59691315435327e-09	2.08179076005042e-08	mock_Linnea_48h
Psat7g230520.1	33715.3070122044	2.09467382410353	0.34719770427785	6.03308661979871	1.60857134378369e-09	2.09579865716471e-08	Infected_Linnea_16_48h
Psat2g024680.1	23.9878013958954	5.28713710337528	0.876745217873818	6.03041453273854	1.63539642566351e-09	2.12954031446155e-08	Infected_Linnea_16_48h
Psat7g261080.1	4433.37674248755	1.16263208967071	0.192854792930544	6.02853614371633	1.6545139947782e-09	2.1532130259707e-08	Infected_Linnea_16_48h
Psat1g166720.1	181.522646171184	-1.73181149444144	0.287387966138076	-6.02604040006807	1.68025199318063e-09	2.18546997209336e-08	mock_Linnea_48h
Psat4g193800.1	509.801116834222	2.18180437385777	0.362129348260371	6.02493110359298	1.69181675880984e-09	2.19926598708932e-08	Infected_Linnea_16_48h
Psat5g245600.1	19.4637995939047	7.85937300280059	1.30521631012	6.02150995345593	1.72797394487173e-09	2.24245889499267e-08	Infected_Linnea_16_48h
Psat7g103960.1	981.495008992458	1.06508728853416	0.176952511393798	6.01905720435848	1.75435867951124e-09	2.27541311895704e-08	Infected_Linnea_16_48h
Psat2g036520.1	237.404267790315	-1.95169122268784	0.324276311620921	-6.01860559265692	1.75925937213106e-09	2.28048093766306e-08	mock_Linnea_48h
Psat4g105080.1	395.45538095577	2.24129653661286	0.372404445520311	6.01844731869781	1.76098004659339e-09	2.28142319016052e-08	Infected_Linnea_16_48h
Psat2g158040.1	29.9128296640893	7.51836698693398	1.2501322157299	6.01405746714902	1.80936320213952e-09	2.34146285408776e-08	Infected_Linnea_16_48h
Psat2g130280.1	36.1086431006599	2.75567072803285	0.458266630578292	6.01324762519898	1.81842938025091e-09	2.35186948069972e-08	Infected_Linnea_16_48h
Psat0s3644g0040.1	148.447010697068	5.04561999550576	0.839207104436434	6.01236568283597	1.82835307316057e-09	2.36337283223802e-08	Infected_Linnea_16_48h
Psat5g308240.1	215.422215960495	-2.30272591237104	0.38301232315292	-6.01214575399355	1.8308359400959e-09	2.36525046014528e-08	mock_Linnea_48h
Psat3g002200.1	4626.19582841343	1.12650070980838	0.187390706028292	6.01150790070826	1.8380555231073e-09	2.37324188098843e-08	Infected_Linnea_16_48h
Psat1g182240.1	1429.030939388	2.39218494458129	0.398224099838655	6.00713253052869	1.88833157676459e-09	2.43678628486704e-08	Infected_Linnea_16_48h
Psat0s1048g0040.1	357.629821051126	2.60761061778972	0.434119135535832	6.0066705296719	1.89371784753849e-09	2.44236408010906e-08	Infected_Linnea_16_48h
Psat1g153320.2	148.658778706461	1.96496703455149	0.32716121998074	6.00611232183071	1.90024572632552e-09	2.4494071386443e-08	Infected_Linnea_16_48h
Psat4g045040.1	21.982706760553	3.93072695133743	0.654495616569005	6.00573457152101	1.90467570429573e-09	2.45373962646e-08	Infected_Linnea_16_48h
Psat3g025200.1	89.4123168188024	3.13245130116131	0.521792615290138	6.0032495849324	1.93406963479572e-09	2.49020956848038e-08	Infected_Linnea_16_48h
Psat7g239760.1	862.50444098198	1.25671383928152	0.209353831086231	6.00282226869732	1.9391685287223e-09	2.49537510728015e-08	Infected_Linnea_16_48h
Psat6g160480.1	741.93482540564	1.11655484317291	0.186132258735889	5.998717528901	1.9888196873766e-09	2.55783381305909e-08	Infected_Linnea_16_48h
Psat5g290120.1	439.734782080353	-1.31984485396501	0.220094062973102	-5.99673083469914	2.01329352286404e-09	2.58785998904758e-08	mock_Linnea_48h
Psat5g210800.1	579.51789275907	-1.90865724077441	0.318542413560548	-5.99184648424098	2.07471731478922e-09	2.66532095106974e-08	mock_Linnea_48h
Psat3g114640.1	53.328396666284	-6.66293356008507	1.11204215169299	-5.99161960717164	2.07761437111292e-09	2.66754995065097e-08	mock_Linnea_48h
Psat1g128480.1	9316.64576486226	-1.75696664149805	0.293290097045139	-5.9905419896521	2.0914286700417e-09	2.68378580090259e-08	mock_Linnea_48h
Psat5g298240.1	2764.27618443051	-3.52109839799236	0.587917536893362	-5.98910251359117	2.11002141397245e-09	2.70613193299249e-08	mock_Linnea_48h
Psat5g091760.1	1222.26560117217	-1.15065690919306	0.192199065021468	-5.98679764162504	2.14012770825914e-09	2.74321115569542e-08	mock_Linnea_48h
Psat3g203800.1	934.741914873707	-1.70251324041208	0.284521076493347	-5.98378602174271	2.18009680564555e-09	2.79288406066991e-08	mock_Linnea_48h
Psat4g168480.1	3236.61325607533	-1.99683788491085	0.333744386365736	-5.9831354967649	2.18882534624615e-09	2.80250214577651e-08	mock_Linnea_48h
Psat3g060240.1	60.1424964832868	3.17281477171077	0.530349286941884	5.98250030655448	2.19738097385294e-09	2.81188823950624e-08	Infected_Linnea_16_48h
Psat7g139080.1	1700.83817106257	-2.93802272985734	0.491236736930315	-5.98086932222684	2.21949883424087e-09	2.83860917758594e-08	mock_Linnea_48h
Psat5g273640.1	2245.87713694503	-1.84139697973812	0.307943568112672	-5.97965721779381	2.23607656497863e-09	2.85821880301862e-08	mock_Linnea_48h
Psat1g050760.1	283.177731197867	3.27536754369004	0.547854868426798	5.9785314185406	2.25158191484952e-09	2.87643661765167e-08	Infected_Linnea_16_48h
Psat3g020000.1	1281.28008172372	-1.5939675517838	0.266629191782192	-5.97821844310996	2.25591101901951e-09	2.88036425270472e-08	mock_Linnea_48h
Psat4g196960.1	38.319654314158	-4.62945371250459	0.774442546773079	-5.97778845157003	2.26187192451691e-09	2.88636985942939e-08	mock_Linnea_48h
Psat1g173520.1	62.8752803830794	-4.26380162902167	0.713292647745185	-5.97763294280424	2.26403149370615e-09	2.88752061116733e-08	mock_Linnea_48h
Psat3g130080.1	88.9435046712267	3.48015837654823	0.582283262107943	5.97674465851825	2.27640576227662e-09	2.90169056549608e-08	Infected_Linnea_16_48h
Psat4g221080.1	1484.51247068442	-4.33139310974249	0.725090516380521	-5.97358952005575	2.32089335734198e-09	2.95675631545504e-08	mock_Linnea_48h
Psat7g045640.1	113.789771171671	4.79775347081872	0.803424089409776	5.97163258366241	2.348910563138e-09	2.99078978358064e-08	Infected_Linnea_16_48h
Psat4g007000.1	17.2210225326181	7.68817832248474	1.28789257410374	5.9695804425575	2.37864462302655e-09	3.02697032210757e-08	Infected_Linnea_16_48h
Psat5g145360.1	1302.28317264241	4.08328810560551	0.684073364521653	5.96907922070726	2.38596249130191e-09	3.03460060458826e-08	Infected_Linnea_16_48h
Psat1g211440.1	1932.07073872046	2.06950418675352	0.347073230747579	5.9627306384186	2.48057155552861e-09	3.15318279071264e-08	Infected_Linnea_16_48h
Psat0s2176g0120.1	36.4287835747477	-7.55615287355816	1.26726369950538	-5.9625734379572	2.48295997393381e-09	3.15447217053671e-08	mock_Linnea_48h
Psat5g018280.1	8578.28102972028	1.29361556131279	0.217018955257515	5.9608413457607	2.50942519157832e-09	3.18633153335528e-08	Infected_Linnea_16_48h
Psat6g166200.1	255.402682300989	-2.90119832915698	0.486743191354562	-5.96042919693074	2.51576290188326e-09	3.19261298720476e-08	mock_Linnea_48h
Psat4g033360.1	194.113237914675	1.4734071836563	0.247311596360464	5.95769549564009	2.55819604277567e-09	3.24287722551082e-08	Infected_Linnea_16_48h
Psat5g068680.1	22.726140465263	4.39211467425169	0.737206840870163	5.95777796780542	2.55690575331756e-09	3.24287722551082e-08	Infected_Linnea_16_48h
Psat5g075400.1	1984.21003102581	1.33219499536914	0.223743668190046	5.95411260638483	2.61486723001556e-09	3.31288669974985e-08	Infected_Linnea_16_48h
Psat1g113960.1	680.789143627234	-4.43563973035056	0.74520759990488	-5.95222020134622	2.64529126847086e-09	3.34958365418012e-08	mock_Linnea_48h
Psat7g189120.1	243.397209998078	2.73256631963303	0.459199197847286	5.95072102138513	2.66963793044027e-09	3.37854895088849e-08	Infected_Linnea_16_48h
Psat5g051440.1	381.449642616067	-2.55240245538753	0.428944981308724	-5.95041920667792	2.67456571876489e-09	3.38226112635623e-08	mock_Linnea_48h
Psat0s2545g0040.1	4606.50361869143	1.25698670527433	0.211245454589375	5.95036095672546	2.67551779651649e-09	3.38226112635623e-08	Infected_Linnea_16_48h
Psat7g148560.1	223.932610368953	1.30510746016357	0.219382435506223	5.94900615973219	2.69775488430761e-09	3.40849526026691e-08	Infected_Linnea_16_48h
Psat7g242040.1	132.160575771423	4.95442829486787	0.83349642381085	5.94415063260332	2.77893972983978e-09	3.50913747953421e-08	Infected_Linnea_16_48h
Psat5g010560.1	1545.55092330077	1.21883520392501	0.205166362202379	5.94071655236902	2.83778914940704e-09	3.58148023655511e-08	Infected_Linnea_16_48h
Psat2g063760.2	52.8538281089165	3.53745732293196	0.595477476598053	5.94053925119279	2.84086025972633e-09	3.58338620783173e-08	Infected_Linnea_16_48h
Psat6g118640.1	23.9798488587292	-3.83891958444684	0.646259296821115	-5.9402156430555	2.84647396275819e-09	3.58849548396704e-08	mock_Linnea_48h
Psat5g190680.1	533.965841881595	1.78397375946083	0.300430652449541	5.93805507166235	2.88423166450301e-09	3.63410023721162e-08	Infected_Linnea_16_48h
Psat7g150760.1	3067.60950824321	1.68514315032505	0.283949639115144	5.93465501691203	2.94463998824827e-09	3.7081788376421e-08	Infected_Linnea_16_48h
Psat4g134880.1	92.9053136827641	-2.04094482933074	0.344144958540628	-5.93048010345848	3.02050184550981e-09	3.80162614404434e-08	mock_Linnea_48h
Psat4g136120.1	288.386250251391	2.89037681246089	0.487408930759945	5.9300858684603	3.02776299721551e-09	3.80867699326446e-08	Infected_Linnea_16_48h
Psat1g140200.2	22.5034561981853	5.60856826186437	0.9464849359217	5.92568148631195	3.1100488850095e-09	3.91004338735833e-08	Infected_Linnea_16_48h
Psat7g211720.1	66.8433214345142	-1.97776709645592	0.333846164502059	-5.92418696619091	3.13846226133468e-09	3.94360580916586e-08	mock_Linnea_48h
Psat1g103800.1	206.907514452835	-4.49991588181515	0.759886121768325	-5.92182927534382	3.1838005755847e-09	3.99838675129638e-08	mock_Linnea_48h
Psat1g081000.1	148.303507330448	-1.88804699664477	0.318848662555711	-5.92145183081922	3.19111778911893e-09	4.00538496909804e-08	mock_Linnea_48h
Psat7g263200.1	925.603385088447	2.33317009915503	0.394075418852072	5.92061820539702	3.20733667755834e-09	4.0213450631735e-08	Infected_Linnea_16_48h
Psat3g048200.1	329.293682210495	1.04177948200632	0.176017668647349	5.91860743306129	3.24678893029771e-09	4.06858807166182e-08	Infected_Linnea_16_48h
Psat6g059840.1	174.759296824492	-1.56133844969859	0.263859551405603	-5.91730881592574	3.27251905955066e-09	4.09859356519937e-08	mock_Linnea_48h
Psat0s4081g0040.1	332.611902891393	2.3997749629575	0.4056797892309	5.91544125850357	3.30987022150661e-09	4.14311290485972e-08	Infected_Linnea_16_48h
Psat1g181240.1	142.864251602183	2.08858255891272	0.353098238048647	5.91501835425462	3.31838576737775e-09	4.15150855922022e-08	Infected_Linnea_16_48h
Psat1g007520.1	706.342303529595	2.49008604566661	0.420986890232522	5.91487788204348	3.32121901407468e-09	4.15279002756603e-08	Infected_Linnea_16_48h
Psat6g043760.1	410.282368176918	2.14034104817685	0.362024664719835	5.9121415106709	3.37688221951463e-09	4.2200917318126e-08	Infected_Linnea_16_48h
Psat5g096360.1	189.596579942501	1.24781586487826	0.21107708080925	5.91165966524763	3.38677750684736e-09	4.23015512647959e-08	Infected_Linnea_16_48h
Psat5g170840.1	402.682476059304	-1.45341403276861	0.246017776002718	-5.9077602292956	3.46790257882655e-09	4.32912667221974e-08	mock_Linnea_48h
Psat0s1940g0120.1	2625.15611821847	1.3636026409571	0.230827921882995	5.90744234854006	3.47459863808862e-09	4.33512831166307e-08	Infected_Linnea_16_48h
Psat2g181960.1	2349.77581799248	1.00047770716199	0.169449881599866	5.90426914268663	3.54213492527561e-09	4.41699030307182e-08	Infected_Linnea_16_48h
Psat5g039320.1	2714.68269386108	2.19223008718005	0.371381970681303	5.90289852562951	3.57169980424961e-09	4.451439327153e-08	Infected_Linnea_16_48h
Psat7g085280.1	384.105453218877	-2.8711998866783	0.486449051550751	-5.90236506274439	3.58327168471448e-09	4.46101779099731e-08	mock_Linnea_48h
Psat0s4061g0040.1	24.0137633078508	4.4281313807059	0.750734859821551	5.89839584878004	3.67052538770807e-09	4.56716809352923e-08	Infected_Linnea_16_48h
Psat5g165120.1	1649.6769062216	1.13419844808188	0.192421063251654	5.89435703615532	3.7614308965822e-09	4.67774480459575e-08	Infected_Linnea_16_48h
Psat6g116360.1	1844.40526362863	1.66322124402906	0.282212699412311	5.89350248054962	3.78094422631569e-09	4.6994659774515e-08	Infected_Linnea_16_48h
Psat0ss9348g0120.1	1331.37138269717	1.9564387536455	0.332102579748193	5.89106761871261	3.83708493953115e-09	4.76666444571519e-08	Infected_Linnea_16_48h
Psat7g049440.1	194.698776631798	1.23656942441472	0.209936542740737	5.89020571774318	3.85715161393667e-09	4.78900106009433e-08	Infected_Linnea_16_48h
Psat5g285240.1	3969.94539827956	2.10034111786792	0.356630387112003	5.88940593334323	3.87586344429311e-09	4.80963227516956e-08	Infected_Linnea_16_48h
Psat1g020160.1	380.145030449568	1.58383379338709	0.269063753014034	5.88646287597302	3.94548330078064e-09	4.89337980205408e-08	Infected_Linnea_16_48h
Psat7g040920.1	624.207152302577	2.27675059592317	0.386847163340185	5.88540077757025	3.97090557957471e-09	4.92225050703546e-08	Infected_Linnea_16_48h
Psat0s471g0280.1	567.617420015863	-1.48279729701616	0.252068809272091	-5.88251002295006	4.04090858646981e-09	5.00632155529344e-08	mock_Linnea_48h
Psat6g048240.2	51.8480229240184	2.08030270198374	0.353664518940392	5.88213572629932	4.05005998641997e-09	5.01495291845972e-08	Infected_Linnea_16_48h
Psat4g080000.1	34.1320696741584	-3.31492806796945	0.563573474981371	-5.88198028319028	4.0538664320948e-09	5.01696019846902e-08	mock_Linnea_48h
Psat2g090320.1	361.700677374779	2.38867123078646	0.406150521678784	5.88124624563603	4.07188842526041e-09	5.03654863031807e-08	Infected_Linnea_16_48h
Psat2g169840.1	65.8314196301543	-2.00187530768857	0.340707938608247	-5.87563446823694	4.21226877129855e-09	5.20738040833069e-08	mock_Linnea_48h
Psat7g240720.1	129.363672491212	-2.45100106433485	0.417186090624059	-5.8750785786469	4.22642822056072e-09	5.22207280190595e-08	mock_Linnea_48h
Psat3g103680.1	113.771840893231	-1.61872453579524	0.275758958581019	-5.87007052871377	4.35609788049445e-09	5.37650209905974e-08	mock_Linnea_48h
Psat5g288240.1	452.359774252761	-1.61548881303504	0.275392362476881	-5.86613513354299	4.46070294233541e-09	5.49969696279238e-08	mock_Linnea_48h
Psat7g019640.1	1946.86904368487	1.23054538483491	0.209786685101508	5.86569821740354	4.47246608953135e-09	5.51124015122766e-08	Infected_Linnea_16_48h
Psat5g296080.1	406.953557249994	2.12617403047788	0.362735827461745	5.86149442517395	4.58719880206414e-09	5.64958813835764e-08	Infected_Linnea_16_48h
Psat1g041240.1	318.35684629442	1.7753250051512	0.302902235883884	5.8610495230275	4.59950766129257e-09	5.66171031529724e-08	Infected_Linnea_16_48h
Psat0ss1196g0360.1	28.0097678407399	7.4245313611455	1.26684453192289	5.86064917521973	4.61061133002537e-09	5.67233677938866e-08	Infected_Linnea_16_48h
Psat4g081880.1	76.6434302829063	-2.4961153345065	0.426056827212558	-5.85864414105774	4.66661468997895e-09	5.73816140534798e-08	mock_Linnea_48h
Psat1g028960.2	60.9585536335198	2.41890412586593	0.412937814993623	5.85779271850724	4.69059581744915e-09	5.76147716325201e-08	Infected_Linnea_16_48h
Psat4g016520.1	1498.72827094736	1.58154303649976	0.269986934148309	5.85785027519513	4.68897090619123e-09	5.76147716325201e-08	Infected_Linnea_16_48h
Psat6g069360.1	106.539874450927	1.97527206258534	0.33722702160298	5.8573955704856	4.70182284342427e-09	5.77217898483909e-08	Infected_Linnea_16_48h
Psat7g077360.1	3903.78273841529	1.29485661741953	0.221096203090457	5.85653032173404	4.72637328418807e-09	5.79921707563364e-08	Infected_Linnea_16_48h
Psat1g097640.2	177.31532823458	1.79940106501865	0.307284691505809	5.85581096214365	4.74687921163028e-09	5.82126634943356e-08	Infected_Linnea_16_48h
Psat3g076240.1	71.1731288745072	2.84742697369651	0.486290010010641	5.85540914902654	4.75837087634832e-09	5.83224347081305e-08	Infected_Linnea_16_48h
Psat3g097720.1	104.572506424251	-4.19966823179881	0.71727525864471	-5.85503010341396	4.76923621211327e-09	5.84244160733641e-08	mock_Linnea_48h
Psat1g023040.1	782.386960359907	1.2784729690422	0.218413113098843	5.85346250920212	4.81442821204608e-09	5.8946575180769e-08	Infected_Linnea_16_48h
Psat4g119040.1	485.649745955462	-2.28161171295524	0.390280869888024	-5.84607622097864	5.03303497767428e-09	6.15246986062132e-08	mock_Linnea_48h
Psat1g086760.1	1283.99596277918	-3.47719509427669	0.595093387018147	-5.84310827532463	5.12356915193824e-09	6.25980718579277e-08	mock_Linnea_48h
Psat5g264200.1	637.531692098331	-1.19083918372356	0.20383470769864	-5.8421806431717	5.15218923058465e-09	6.29142596630488e-08	mock_Linnea_48h
Psat5g003880.1	37.2901528917787	2.87906233195406	0.492885404171762	5.84124079874509	5.18134470535143e-09	6.32366456144353e-08	Infected_Linnea_16_48h
Psat7g100560.1	94.3294370563021	2.20502571422028	0.377577342692896	5.83993122705391	5.22223752520127e-09	6.37018633719689e-08	Infected_Linnea_16_48h
Psat5g227000.1	1285.09942698103	-2.1236651405049	0.363726812004347	-5.83862687713963	5.26327935038116e-09	6.41546126255315e-08	mock_Linnea_48h
Psat7g029360.1	430.683217835741	3.44710876430953	0.59040249093013	5.83857422227148	5.26494272712033e-09	6.41546126255315e-08	Infected_Linnea_16_48h
Psat0s2833g0040.1	207.769841634551	-2.52497240102784	0.432594964538952	-5.83680488218093	5.32113480544358e-09	6.48049292989752e-08	mock_Linnea_48h
Psat5g033440.1	776.436402014555	-1.39415141965878	0.239034128187214	-5.83243669107729	5.46237329560248e-09	6.64897686888368e-08	mock_Linnea_48h
Psat5g083080.1	68.5959332417621	-2.45484630200278	0.420966124893184	-5.8314580600177	5.49451229233315e-09	6.68455318998898e-08	mock_Linnea_48h
Psat0s3467g0080.1	2426.89887006945	1.24569751338182	0.213722059225985	5.82858651976886	5.58988137320066e-09	6.7969759896487e-08	Infected_Linnea_16_48h
Psat2g063040.1	28.3337364909855	6.55730528850308	1.12510113363781	5.82819187756145	5.60311337989381e-09	6.80945864807952e-08	Infected_Linnea_16_48h
Psat6g159760.1	565.901153216141	4.78312893888596	0.821001211188898	5.8259706242814	5.6781604024097e-09	6.8933647994775e-08	Infected_Linnea_16_48h
Psat4g058160.1	1572.37846422688	1.23849384013845	0.212712182301226	5.82239261870103	5.80110721079878e-09	7.03890159821922e-08	Infected_Linnea_16_48h
Psat1g122040.1	100.871430035339	1.46034655837665	0.250960730861316	5.81902416909863	5.91921757836125e-09	7.17841933156044e-08	Infected_Linnea_16_48h
Psat1g145600.1	1384.88120818169	-1.79850917179254	0.309086497320732	-5.81878919778974	5.92754326242622e-09	7.18472073260395e-08	mock_Linnea_48h
Psat7g111240.1	3962.55244653259	1.06652328933668	0.183406473184546	5.81507986505761	6.06049439572254e-09	7.34199313153574e-08	Infected_Linnea_16_48h
Psat6g099920.1	1149.68385318039	-1.23070218902288	0.21169767467474	-5.81348940612493	6.11838456844063e-09	7.40821490177698e-08	mock_Linnea_48h
Psat4g124000.1	5980.34635126033	-1.99476503041284	0.343352265301499	-5.80967487912516	6.25942795188554e-09	7.5710056634055e-08	mock_Linnea_48h
Psat0s4431g0080.1	636.400126487477	1.53112163590782	0.263793017918848	5.80425383502323	6.46532689142752e-09	7.81592993399166e-08	Infected_Linnea_16_48h
Psat5g284440.1	1205.74156109189	1.01238348765185	0.174503199498841	5.80151819886017	6.57171625647269e-09	7.94036263683388e-08	Infected_Linnea_16_48h
Psat0s4431g0040.1	565.863046357984	1.52374483902647	0.262655015326685	5.80131636599919	6.57963266751855e-09	7.94574577318376e-08	Infected_Linnea_16_48h
Psat2g185280.1	830.604559184881	1.57916724037559	0.272267104610824	5.80006623507766	6.62887310132178e-09	8.00100104032829e-08	Infected_Linnea_16_48h
Psat5g016440.1	241.013045931339	-1.4936112417051	0.257630660489118	-5.79749024774243	6.73146939931896e-09	8.12056452969865e-08	mock_Linnea_48h
Psat3g193320.1	208.944683301123	3.2326811142453	0.558343674101033	5.7897693914955	7.04831272103323e-09	8.49832537482983e-08	Infected_Linnea_16_48h
Psat5g158680.1	40.4635403639866	4.23252365067791	0.731193495012516	5.788513819595	7.10119072888792e-09	8.55758716866562e-08	Infected_Linnea_16_48h
Psat0ss5882g0200.1	436.02801350428	-4.75579928548881	0.822292345300199	-5.78358695988175	7.3124359379431e-09	8.80753367404826e-08	mock_Linnea_48h
Psat2g145960.1	51.2529797787733	-4.10245088063687	0.709343299819704	-5.78344911649917	7.31843316325204e-09	8.81013477340205e-08	mock_Linnea_48h
Psat5g030680.1	856.941806826469	-2.45618842435365	0.424852949260319	-5.78126720934841	7.41400204767399e-09	8.92050550358762e-08	mock_Linnea_48h
Psat2g162600.1	168.807197790256	-2.78005852886347	0.48119828814832	-5.77736579147298	7.5879203169151e-09	9.12196787857125e-08	mock_Linnea_48h
Psat5g263800.1	12060.2478087716	1.16593427645632	0.201811844565668	5.77733323316874	7.58938826853295e-09	9.12196787857125e-08	Infected_Linnea_16_48h
Psat7g134560.1	451.732119173221	1.23394051584191	0.213644264919376	5.77567816438961	7.66437503875794e-09	9.20727670145296e-08	Infected_Linnea_16_48h
Psat5g069840.1	856.90745307116	1.57703466166073	0.273148690000019	5.77353917260455	7.76235496300412e-09	9.32010370741034e-08	Infected_Linnea_16_48h
Psat3g135200.1	1437.20142084643	2.18739974932554	0.378928075025305	5.77259879511293	7.80581487855929e-09	9.36738589477709e-08	Infected_Linnea_16_48h
Psat1g015840.1	77.2550483328004	1.71671772116078	0.297456966269926	5.7713145625339	7.86554856236045e-09	9.43413784462428e-08	Infected_Linnea_16_48h
Psat5g022240.5	38.0264443331057	2.74558469524599	0.47581323472799	5.77029913179185	7.91309386219624e-09	9.48620865767307e-08	Infected_Linnea_16_48h
Psat5g085840.1	61.4374173873195	-1.87695669948118	0.325435799994634	-5.76751758568703	8.04476928690392e-09	9.63902758452262e-08	mock_Linnea_48h
Psat4g151320.1	651.93423091185	-1.81718180460049	0.31512629633786	-5.76651909319624	8.09255453210209e-09	9.6912245380004e-08	mock_Linnea_48h
Psat5g165160.1	808.678425253037	2.49146306785844	0.432074652085817	5.76627917382109	8.10407750549817e-09	9.69996388392709e-08	Infected_Linnea_16_48h
Psat2g052600.1	107.351512145763	-2.92682973089313	0.507605740842374	-5.76595080669506	8.11987435590573e-09	9.70369367977761e-08	mock_Linnea_48h
Psat7g174880.1	797.238128493588	2.75560668619585	0.47791019502204	5.76595083113631	8.11987317899037e-09	9.70369367977761e-08	Infected_Linnea_16_48h
Psat0s713g0120.1	76.9490292561926	1.96267862889579	0.340383895997352	5.76607369495254	8.11395903319506e-09	9.70369367977761e-08	Infected_Linnea_16_48h
Psat0s3603g0040.1	284.50495699345	1.58783798744963	0.27560165854167	5.76135134981257	8.34431341889435e-09	9.96672232869707e-08	Infected_Linnea_16_48h
Psat7g260360.1	385.477549472222	2.14484381228742	0.372603612191599	5.75636881154148	8.59425132085525e-09	1.02545856326858e-07	Infected_Linnea_16_48h
Psat0s2294g0040.1	16.2505070122522	7.59789238894085	1.32016212989553	5.75527218731998	8.65023038996454e-09	1.0316017613632e-07	Infected_Linnea_16_48h
Psat0s4178g0080.1	159.464031794193	2.50677874084849	0.435599914102672	5.75477326714447	8.67581580226404e-09	1.03411580151908e-07	Infected_Linnea_16_48h
Psat7g203160.1	118.213123193709	-4.78882199736152	0.832361324811207	-5.7532971014093	8.7519475190089e-09	1.0426489838811e-07	mock_Linnea_48h
Psat6g187080.1	16861.9603211538	2.58608376990152	0.44958844124416	5.75211356133839	8.81345612193528e-09	1.04943211717463e-07	Infected_Linnea_16_48h
Psat4g021000.1	1774.36724014455	1.1649863571056	0.202586670515565	5.75055779405827	8.89494899197555e-09	1.0585865422954e-07	Infected_Linnea_16_48h
Psat7g024640.1	69.9048617994399	3.31260256488375	0.5760886054037	5.7501615789856	8.91581994384519e-09	1.05997140575274e-07	Infected_Linnea_16_48h
Psat0s4427g0120.1	141.336957222851	-1.89022860131576	0.328721970245089	-5.75023506918762	8.91194519471223e-09	1.05997140575274e-07	mock_Linnea_48h
Psat6g169800.1	1699.86264243232	1.15606618223197	0.201117330516703	5.7482176163628	9.01891150073338e-09	1.07167262589201e-07	Infected_Linnea_16_48h
Psat2g111600.1	146.356895363901	1.48769499221313	0.258899006522426	5.74623677470258	9.12515050760519e-09	1.08373554166111e-07	Infected_Linnea_16_48h
Psat6g211760.1	191.091648414065	1.75358800333632	0.305207734626751	5.74555558194109	9.16196544612755e-09	1.08754519517451e-07	Infected_Linnea_16_48h
Psat5g027600.1	1091.83059963786	1.19299214438264	0.207698772675273	5.74385745768382	9.25436998447532e-09	1.09794610715039e-07	Infected_Linnea_16_48h
Psat2g057360.1	138.463008346532	-1.51035822960933	0.263000263662204	-5.74280119942853	9.31230331052311e-09	1.10424869369669e-07	mock_Linnea_48h
Psat5g205840.1	291.720862249284	2.68122459773271	0.46694444776567	5.74206334514174	9.35298190791426e-09	1.10849977108925e-07	Infected_Linnea_16_48h
Psat5g199960.1	62.3079079344737	-3.29222478127117	0.573406666321717	-5.74151814869907	9.3831500142737e-09	1.11150141835749e-07	mock_Linnea_48h
Psat1g045800.1	2059.55668341352	1.37841112070573	0.240098995025929	5.74101162129759	9.41126314433124e-09	1.11425666840852e-07	Infected_Linnea_16_48h
Psat1g101760.1	100.817236780639	2.00473678144777	0.349240703992536	5.74027242108244	9.45243699393594e-09	1.11855461891643e-07	Infected_Linnea_16_48h
Psat4g162880.1	32.40420300039	-7.38317787884347	1.28640489612907	-5.73938882000548	9.5018838342114e-09	1.12382662123643e-07	mock_Linnea_48h
Psat7g263600.1	620.729726593259	-2.01630271037214	0.351375412427933	-5.73831474558764	9.56232832346927e-09	1.13039326118375e-07	mock_Linnea_48h
Psat0s236g0040.1	50.206753405114	2.75536111340248	0.480197835127395	5.73797071090813	9.58176809103996e-09	1.13210833796194e-07	Infected_Linnea_16_48h
Psat1g050240.1	86.9460769398304	-2.84544479372053	0.496122431808543	-5.7353681496478	9.73007613279283e-09	1.14856590915144e-07	mock_Linnea_48h
Psat0s4113g0040.1	81.3767668340163	2.96729927570207	0.517370134409305	5.73535091871879	9.73106544103995e-09	1.14856590915144e-07	Infected_Linnea_16_48h
Psat3g124240.1	493.173937624034	-1.24579131690664	0.217224386914537	-5.73504354000904	9.74872992858257e-09	1.15005957333232e-07	mock_Linnea_48h
Psat5g139840.1	780.614332338886	-1.81026516219231	0.315656572538371	-5.73491990879503	9.75584357229521e-09	1.15030765736611e-07	mock_Linnea_48h
Psat4g225680.1	453.017940258916	2.02728833704191	0.353507162990192	5.73478715365706	9.76348781731599e-09	1.15061801756737e-07	Infected_Linnea_16_48h
Psat1g188520.2	133.582333026657	1.67654258619887	0.292469008906654	5.73237688487525	9.90329148753674e-09	1.1664949342195e-07	Infected_Linnea_16_48h
Psat1g173720.1	366.604969589141	-1.31791602941333	0.229922384111114	-5.73200401739233	9.92509211579726e-09	1.16846328052491e-07	mock_Linnea_48h
Psat6g201600.1	197.470385307481	-1.7209975950486	0.300261425184597	-5.73166397911604	9.94501396452784e-09	1.17020853707671e-07	mock_Linnea_48h
Psat2g172320.1	228.89682642444	3.00360681989139	0.524519381536142	5.72639815728989	1.02585298359862e-08	1.20586313079741e-07	Infected_Linnea_16_48h
Psat4g081040.1	146.12506741683	3.28964694750608	0.57456006890273	5.7255056965384	1.03126085181041e-08	1.21159955859834e-07	Infected_Linnea_16_48h
Psat7g244600.1	157.113248944846	1.386860336157	0.242375186513068	5.72195675683255	1.05304114036378e-08	1.23655577797091e-07	Infected_Linnea_16_48h
Psat2g118840.1	185.516680268576	-1.93066015453163	0.337443443135572	-5.72143330625028	1.05629122190234e-08	1.23973811764888e-07	mock_Linnea_48h
Psat3g037040.1	1900.51305887059	1.28401546171591	0.2244494983169	5.72073215286503	1.06065993130976e-08	1.24422943500655e-07	Infected_Linnea_16_48h
Psat1g154960.1	760.736917703254	1.25743244680656	0.219865079081194	5.71910942866102	1.0708381731537e-08	1.25552767829875e-07	Infected_Linnea_16_48h
Psat1g212440.1	369.802825150502	-2.07199898635564	0.362355769042115	-5.71813439546707	1.07699947810007e-08	1.26210704536719e-07	mock_Linnea_48h
Psat1g215000.1	292.483106002698	-1.67893962923413	0.293659732229744	-5.71729605719525	1.08232453299464e-08	1.26737378650819e-07	mock_Linnea_48h
Psat4g111640.1	4208.2584639397	1.88411964343806	0.329549803201655	5.71725312876352	1.08259789839376e-08	1.26737378650819e-07	Infected_Linnea_16_48h
Psat3g070600.1	2489.95374213562	-2.08724439094321	0.365108483614941	-5.71677866884219	1.08562370034854e-08	1.27026826141189e-07	mock_Linnea_48h
Psat2g072880.1	312.552275820509	-1.55708935508575	0.272398674430308	-5.7162148763838	1.08922989483849e-08	1.27383854792701e-07	mock_Linnea_48h
Psat2g184600.1	2404.71340347198	1.34714767804834	0.235758518359562	5.71409969583272	1.10286331396311e-08	1.28912592151991e-07	Infected_Linnea_16_48h
Psat1g049720.1	463.408166300699	1.17925062636956	0.206439656902719	5.71232603300278	1.11442318521072e-08	1.30197521948511e-07	Infected_Linnea_16_48h
Psat0s2694g0160.1	31.0716480467627	-2.97840875920187	0.52152325637787	-5.71097975551039	1.1232760911333e-08	1.31165052004818e-07	mock_Linnea_48h
Psat7g099120.1	2865.54949307059	1.524715578246	0.267062001340553	5.70921947185482	1.13495459221027e-08	1.32451934264485e-07	Infected_Linnea_16_48h
Psat7g011960.1	52.3474887066665	-3.83909010868898	0.67255353224676	-5.70822979081525	1.14157230395495e-08	1.3309840214268e-07	mock_Linnea_48h
Psat6g212000.1	14.157565637721	7.40638444623347	1.29829210932504	5.7047134408634	1.1653897897392e-08	1.35806362451994e-07	Infected_Linnea_16_48h
Psat5g009480.1	21.1733395021208	-7.73949109713608	1.35746681100128	-5.70142196804604	1.18812121024233e-08	1.38385076730255e-07	mock_Linnea_48h
Psat5g149560.1	22.9410671712564	4.16662682734126	0.730910681989368	5.70059643402759	1.19388971279388e-08	1.38986440855016e-07	Infected_Linnea_16_48h
Psat3g076400.3	664.257768701995	1.36630328710721	0.239729171959169	5.69936180874942	1.20256759839555e-08	1.39925718988174e-07	Infected_Linnea_16_48h
Psat0s1670g0080.1	712.218004087696	1.32609779856197	0.232706332535592	5.69858922235878	1.20802906720785e-08	1.40489986301371e-07	Infected_Linnea_16_48h
Psat2g169560.1	2341.32443607855	-2.13077540615751	0.373959221358728	-5.69788170596687	1.21305168798285e-08	1.41002671397581e-07	mock_Linnea_48h
Psat6g185320.1	26.4731718992513	4.2025709520319	0.737801827101008	5.69607013382545	1.22600461039187e-08	1.42436173283229e-07	Infected_Linnea_16_48h
Psat7g171040.1	674.431134059212	-2.13052347601422	0.374080233178801	-5.69536502345976	1.23108246948021e-08	1.42953769609799e-07	mock_Linnea_48h
Psat5g273040.1	1793.30772716086	2.57730228494595	0.452672143976351	5.69352967537714	1.24439575767518e-08	1.44426660308135e-07	Infected_Linnea_16_48h
Psat7g028920.1	1108.14112193684	1.25444938455382	0.220394293241947	5.69184149961948	1.25676492703155e-08	1.45788541838622e-07	Infected_Linnea_16_48h
Psat3g056920.1	151.45263749668	2.19579040535362	0.385994282614048	5.68866043943238	1.28039781043866e-08	1.48455012799193e-07	Infected_Linnea_16_48h
Psat0s3111g0200.1	90.5257317358792	-1.65401922228863	0.291006780937384	-5.68378240864608	1.31747882219975e-08	1.52677240389903e-07	mock_Linnea_48h
Psat7g006720.1	157.573260599948	1.86180672350304	0.327575656606815	5.68359304469851	1.31893913678784e-08	1.52769352993131e-07	Infected_Linnea_16_48h
Psat7g107240.1	731.97337129776	1.4624328258459	0.257328653547883	5.68313246769376	1.32249752730713e-08	1.53104264923801e-07	Infected_Linnea_16_48h
Psat6g157040.1	16.1478186059656	7.58851407902222	1.33544510529502	5.68238563227636	1.32828736619693e-08	1.53697041662212e-07	Infected_Linnea_16_48h
Psat6g161680.1	1137.79141221805	1.38467480698954	0.243838214667228	5.6786620131682	1.3575241629667e-08	1.57000917930612e-07	Infected_Linnea_16_48h
Psat4g131440.1	782.859269717167	1.76708104555581	0.311202361481398	5.67823790649943	1.36089352148031e-08	1.57232171980993e-07	Infected_Linnea_16_48h
Psat6g021680.1	1856.36548140017	1.22474039333663	0.215694115143046	5.67813541192072	1.36170901823546e-08	1.5724725317722e-07	Infected_Linnea_16_48h
Psat4g114840.1	73.3277960881201	-1.70612916769374	0.300504751143925	-5.67754473498026	1.36641799130597e-08	1.57711703501313e-07	mock_Linnea_48h
Psat0s61g0040.1	130.336128139768	-3.18891251924873	0.561956185080252	-5.67466397543667	1.38961153266339e-08	1.60308100278158e-07	mock_Linnea_48h
Psat4g191760.1	33.981344325606	6.17717416858322	1.08863509585722	5.67423757702683	1.39307687936675e-08	1.60627151781127e-07	Infected_Linnea_16_48h
Psat2g037080.1	20.5111889486716	7.94363231567494	1.40016371874087	5.67335962884287	1.40023843623237e-08	1.61290887007459e-07	Infected_Linnea_16_48h
Psat6g164760.1	430.914898494009	-1.61445158582074	0.284732854846464	-5.67005724257319	1.4274981679242e-08	1.64285414932437e-07	mock_Linnea_48h
Psat7g087840.1	76.014707708128	2.09963262335246	0.370303158350544	5.67003703858466	1.42766651910185e-08	1.64285414932437e-07	Infected_Linnea_16_48h
Psat0s1712g0040.1	487.229815170469	-2.05970727962632	0.363295286025684	-5.66951281465485	1.43204140110918e-08	1.64706284795909e-07	mock_Linnea_48h
Psat3g196000.1	323.691133977459	1.68867323735308	0.297892525912743	5.66873315192779	1.43857213043892e-08	1.65374563838188e-07	Infected_Linnea_16_48h
Psat1g157800.1	496.408419017856	1.2631888523048	0.222840425506452	5.66858032798103	1.43985562451901e-08	1.65439267127542e-07	Infected_Linnea_16_48h
Psat6g196360.1	2019.66037549579	1.30744208136323	0.230715588255889	5.66689962844268	1.45404459481071e-08	1.66986001816255e-07	Infected_Linnea_16_48h
Psat5g117960.1	897.972045513044	1.87127820342166	0.33022159140347	5.66673485966975	1.45544291048645e-08	1.67063014480187e-07	Infected_Linnea_16_48h
Psat5g096520.1	274.209204670608	-1.45254242992666	0.256376861531379	-5.66565337156557	1.46465347365836e-08	1.67952296677198e-07	mock_Linnea_48h
Psat7g263240.1	3893.54791478131	2.08592619099628	0.368435913202416	5.66157129706921	1.49993162906059e-08	1.71911784365172e-07	Infected_Linnea_16_48h
Psat5g269160.1	98.0085656886922	4.1804304340575	0.738537369410194	5.660418290541	1.51004474294995e-08	1.72984516785938e-07	Infected_Linnea_16_48h
Psat2g169880.1	4212.58055994863	1.03474376038623	0.182922722614085	5.65672621530594	1.542875826408e-08	1.76569293852685e-07	Infected_Linnea_16_48h
Psat5g115560.1	1176.51106585894	1.55271611301754	0.274514460884953	5.65622702721032	1.54736762644521e-08	1.76995110116107e-07	Infected_Linnea_16_48h
Psat4g125200.1	672.665525159636	-2.09183103929239	0.369839024617062	-5.65605817681979	1.54888985077756e-08	1.77080997531377e-07	mock_Linnea_48h
Psat6g044920.1	353.453681194504	-1.45028982749422	0.256476298358206	-5.65467388908072	1.56142447961828e-08	1.78425195513175e-07	mock_Linnea_48h
Psat0s3788g0080.1	287.783620630049	1.47908545124385	0.261604633591179	5.65389622859389	1.56850930457122e-08	1.79145612462894e-07	Infected_Linnea_16_48h
Psat1g100040.1	68.2620777733192	1.87213113347096	0.331231326168219	5.6520352562311	1.58559056775728e-08	1.80955434310052e-07	Infected_Linnea_16_48h
Psat3g058480.1	1152.57938144384	1.31770920264408	0.233140410614168	5.65199829224285	1.58593167152426e-08	1.80955434310052e-07	Infected_Linnea_16_48h
Psat0s1812g0040.1	19.6884840298523	7.87571116931243	1.39348349042577	5.65181519797272	1.58762231698489e-08	1.81058348390571e-07	Infected_Linnea_16_48h
Psat7g236800.1	7411.68429188151	1.39913694301823	0.247592050686689	5.65097683523265	1.59538592689791e-08	1.81853399820235e-07	Infected_Linnea_16_48h
Psat5g154400.1	3138.63779468104	1.84825530693119	0.327337444564864	5.64633022472609	1.63908871389249e-08	1.86742231289478e-07	Infected_Linnea_16_48h
Psat4g147280.1	359.675234749598	1.28615699872589	0.22781201643353	5.64569428277356	1.64515966169005e-08	1.87340924372115e-07	Infected_Linnea_16_48h
Psat6g222200.1	1629.74647026066	1.14723259775604	0.203209181809574	5.64557461203254	1.64630452370712e-08	1.87378348789015e-07	Infected_Linnea_16_48h
Psat7g256400.1	17.29535096239	7.6874697081036	1.36233857692093	5.64284814240401	1.67259864816053e-08	1.90276745123e-07	Infected_Linnea_16_48h
Psat3g044680.7	755.145315202687	1.29176390137979	0.228971499936618	5.64159252019297	1.68484462569855e-08	1.91574928539681e-07	Infected_Linnea_16_48h
Psat7g124160.1	4780.63153631501	1.03138745515378	0.182847371353563	5.64070157267636	1.69358672760808e-08	1.92473616364845e-07	Infected_Linnea_16_48h
Psat3g005000.1	51.5554348962854	-2.83340277452672	0.50235886099027	-5.64019666925233	1.69856044968169e-08	1.92943355978934e-07	mock_Linnea_48h
Psat7g027160.1	608.078626651113	2.46448633990985	0.43699671851527	5.63959919031688	1.70446444485691e-08	1.93518250546885e-07	Infected_Linnea_16_48h
Psat2g159800.1	1934.70937526616	1.29602263255342	0.22981464174272	5.63942585522612	1.70618098387607e-08	1.93617384314596e-07	Infected_Linnea_16_48h
Psat4g083160.1	6220.88595081691	-2.10740758237332	0.373897215247193	-5.63632863908883	1.73713725058225e-08	1.97032904454628e-07	mock_Linnea_48h
Psat6g244040.1	4210.15699007335	-2.64336155869227	0.469545444180624	-5.62961815827015	1.80609010484066e-08	2.04752644626307e-07	mock_Linnea_48h
Psat0s909g0040.1	1359.96710390227	-2.21579260179587	0.393698454428214	-5.62814655956413	1.82156289828112e-08	2.06404834431588e-07	mock_Linnea_48h
Psat2g027080.1	542.701701162678	1.75324068195957	0.311570247616713	5.62711200883458	1.83251742022167e-08	2.07543672501376e-07	Infected_Linnea_16_48h
[truncated: 4,024 more rows]

## Sheet: Linnea_51_6h
Gene	baseMean	log2FoldChange	lfcSE	stat	pvalue	padj	association
Psat1g131280.1	5231.12867716433	-1.76622460565586	0.226915793127549	-7.78361250802434	7.04824149353027e-15	1.46596374823936e-10	mock_Linnea_6h
Psat6g097160.1	149.431610931482	-7.19739288591028	0.97461769448395	-7.38483707677935	1.52640181013532e-13	1.58738156245023e-09	mock_Linnea_6h
Psat7g035680.1	987.147670084724	1.36082806898894	0.200296872268983	6.79405551156815	1.09024402800482e-11	7.55866184615744e-08	Infected_Linnea_51_6h
Psat5g140720.1	885.318718693186	-2.60057477201036	0.396563637969649	-6.5577741452165	5.46168435979231e-11	2.839939324983e-07	mock_Linnea_6h
Psat6g231920.1	72.9103814013373	3.51317429284113	0.539168732555867	6.51590880685409	7.22508619218441e-11	3.00549135422487e-07	Infected_Linnea_51_6h
Psat6g015880.1	39.5696326224102	-4.43605360769307	0.700627870074024	-6.33154031857794	2.42725723090162e-10	8.41408719092046e-07	mock_Linnea_6h
Psat7g179600.1	142.298494750519	3.00288873885648	0.512257868752199	5.86206463977053	4.57146985481019e-09	1.18852501887746e-05	Infected_Linnea_51_6h
Psat6g125800.1	1401.61616581364	2.46323933923851	0.432073591477514	5.70097175070396	1.19126378362307e-08	2.75301060395291e-05	Infected_Linnea_51_6h
Psat6g138840.1	295.557329571996	-2.78792809961599	0.49411886593292	-5.64222152164187	1.67869918311104e-08	3.49152643095266e-05	mock_Linnea_6h
Psat3g038920.1	127.814828295418	1.98592308508746	0.364135452221389	5.45380317399045	4.93037735111302e-08	8.79950747687759e-05	Infected_Linnea_51_6h
Psat5g265680.1	402.195005361778	3.30341333875995	0.606287015401913	5.44859654724766	5.07688300988178e-08	8.79950747687759e-05	Infected_Linnea_51_6h
Psat6g136120.1	588.798940721752	3.14822257675844	0.597904594167002	5.2654263029113	1.39864419347172e-07	0.000223772312153987	Infected_Linnea_51_6h
Psat5g228840.1	263.117792182688	1.64697863410417	0.321027315880239	5.13033798880401	2.89222393669249e-07	0.000429681183280479	Infected_Linnea_51_6h
Psat7g109400.1	609.718174656068	1.8568794025003	0.36291626784323	5.1165504746743	3.11174041324801e-07	0.000431473925700969	Infected_Linnea_51_6h
Psat2g030800.1	257.605780953979	1.90031893146592	0.376577577780163	5.04628805216671	4.50476096130969e-07	0.000585590770214252	Infected_Linnea_51_6h
Psat7g236240.1	5850.1822540286	-1.39109798094918	0.281840760839507	-4.93575867736652	7.98397804143034e-07	0.000976816231080645	mock_Linnea_6h
Psat5g185360.1	35.4244711416884	2.24994700101067	0.462396200871706	4.86584231611136	1.13970359985943e-06	0.00131692750963758	Infected_Linnea_51_6h
Psat7g243680.1	183.19673918293	-3.74569313928116	0.776604081784484	-4.82316952374792	1.41294783254082e-06	0.00154673168257982	mock_Linnea_6h
Psat1g012720.1	61.2318272659593	3.006354404528	0.626152020018926	4.80131710576792	1.57625432306901e-06	0.00163922568327561	Infected_Linnea_51_6h
Psat2g119520.1	229.213442430573	-1.78593048530489	0.372779689948033	-4.79084706989766	1.66078677054817e-06	0.00164489066860149	mock_Linnea_6h
Psat1g161880.1	13582.4972368324	1.40439908766831	0.29458682199744	4.76735204292511	1.86662981664998e-06	0.00176472879802286	Infected_Linnea_51_6h
Psat7g199960.1	15.4593135309758	-6.17760685997862	1.30776603618659	-4.72378597473929	2.31494044377653e-06	0.00203517787113601	mock_Linnea_6h
Psat5g009480.1	62.811914432389	-1.67485755967458	0.366736748233701	-4.5669204619966	4.9494170376658e-06	0.00395934326793888	mock_Linnea_6h
Psat1g112600.1	1788.40668575181	1.32367754316617	0.291768237002512	4.53674312449156	5.71296213354864e-06	0.00440088516354364	Infected_Linnea_51_6h
Psat6g175400.1	29.0344073210693	-3.51890113060489	0.781162535150783	-4.50469777064469	6.64674712377534e-06	0.00493734619383583	mock_Linnea_6h
Psat0s2407g0200.1	567.365638400001	-1.30916543290241	0.292025107108853	-4.48305779548747	7.35809902210342e-06	0.00527727936416307	mock_Linnea_6h
Psat5g277000.1	935.92817841604	-1.01057836913799	0.227537683516921	-4.44136704530894	8.93891706630084e-06	0.00619735120206637	mock_Linnea_6h
Psat5g172880.1	1744.97438363653	-2.0357189826024	0.459836020171367	-4.42705419606701	9.55287367898258e-06	0.00640936192416641	mock_Linnea_6h
Psat2g106360.1	474.58651598962	-1.70914836737338	0.387672829446294	-4.40873911595643	1.0397418108298e-05	0.00655320906771183	mock_Linnea_6h
Psat6g223880.1	239.10305856961	-1.62313205927625	0.367751016261956	-4.41367117288959	1.01632290735971e-05	0.00655320906771183	mock_Linnea_6h
Psat6g153600.1	881.504208516976	-3.67328725908122	0.843817624197498	-4.35317674547821	1.34178886577303e-05	0.00797367617691807	mock_Linnea_6h
Psat7g064920.1	195.590467892852	-1.34290623298543	0.308434820294218	-4.35393848108468	1.33713244609382e-05	0.00797367617691807	mock_Linnea_6h
Psat7g123960.1	1304.42928264442	3.09738942328968	0.715135294520681	4.33119361751779	1.48303200058157e-05	0.00856821738336001	Infected_Linnea_51_6h
Psat2g159960.1	355.497652241609	-2.06320244539758	0.484120017226736	-4.26175818388292	2.02824848483775e-05	0.011401497361119	mock_Linnea_6h
Psat7g193360.1	80.4267299730206	1.654368828876	0.394775240668051	4.1906600476677	2.78144135112617e-05	0.0148336406825829	Infected_Linnea_51_6h
Psat4g100080.1	5275.66979511463	-1.16645853125144	0.282043957020756	-4.13573310902598	3.53823230383959e-05	0.0175218318303713	mock_Linnea_6h
Psat5g266320.1	430.684723419434	2.01561502765222	0.487154205943573	4.13752976585341	3.51064918154577e-05	0.0175218318303713	Infected_Linnea_51_6h
Psat7g070240.1	1489.68869358423	1.6005991912253	0.388069758280201	4.12451410364629	3.71518228000862e-05	0.0179702502888138	Infected_Linnea_51_6h
Psat5g291320.1	406.903072067797	-1.73878807053919	0.423205517418913	-4.10861389790917	3.98040887694664e-05	0.018815573689003	mock_Linnea_6h
Psat2g177840.1	253.636541008349	-2.20837148221955	0.538655127210198	-4.09978736052722	4.13529914807207e-05	0.0191133526623891	mock_Linnea_6h
Psat7g061000.1	428.827826718808	1.41089269861509	0.345656346106346	4.0817786640058	4.46923492018867e-05	0.0202077428489139	Infected_Linnea_51_6h
Psat6g088280.1	108.313471991824	3.99296627394778	0.980353700022772	4.07298536625611	4.64143416646422e-05	0.0205398274953807	Infected_Linnea_51_6h
Psat4g209040.1	77.6514147515508	-1.50550886065073	0.372244647728286	-4.04440700447532	5.2455724216161e-05	0.0227297209994153	mock_Linnea_6h
Psat2g149200.1	3703.06426358184	-1.96828525453812	0.490038962653018	-4.0165893011487	5.90464952610161e-05	0.0245621610986775	mock_Linnea_6h
Psat4g033160.1	377.333594245015	-1.11055227604014	0.277622994950704	-4.00021718747519	6.3284376413011e-05	0.0253550086299116	mock_Linnea_6h
Psat5g085840.1	515.907509349638	-1.09295845339805	0.273251881451992	-3.99982041327711	6.33905691982981e-05	0.0253550086299116	mock_Linnea_6h
Psat1g035200.1	56.6889630048189	-1.53682950803854	0.386321637106358	-3.97810880992781	6.94655831718521e-05	0.0267558271183584	mock_Linnea_6h
Psat1g118880.1	413.944264909819	1.59573084551727	0.400827028541924	3.98109591392081	6.85982600509194e-05	0.0267558271183584	Infected_Linnea_51_6h
Psat5g024080.1	163.892085649475	2.4619498191719	0.62869555497301	3.9159650481028	9.00432934930928e-05	0.0328367758774814	Infected_Linnea_51_6h
Psat5g289880.1	4544.02060251721	-1.46724527375392	0.375071187790331	-3.91191144912503	9.15684889126363e-05	0.0328367758774814	mock_Linnea_6h
Psat4g222400.1	197.688363472861	2.54505331854564	0.652343256614066	3.90140204982808	9.56371586782636e-05	0.0334682836741096	Infected_Linnea_51_6h
Psat7g179640.1	4027.36042806114	2.44767177339955	0.627751749822736	3.8991078465185	9.65477677026094e-05	0.0334682836741096	Infected_Linnea_51_6h
Psat2g018840.1	43.1412222219851	1.31229286341849	0.337654735596862	3.88649328758498	0.0001017027375009	0.0341179876980843	Infected_Linnea_51_6h
Psat7g166360.1	54.0749782419329	-1.84336651477205	0.475669272513463	-3.87531131668774	0.000106488467548153	0.0351564069291117	mock_Linnea_6h
Psat4g106160.1	592.786054420148	-2.50436334365631	0.647742763306799	-3.8662930495298	0.000110502148424648	0.0359114716419413	mock_Linnea_6h
Psat4g191080.1	8098.52989797209	-1.06182496864322	0.276785666173803	-3.83627152128775	0.000124916299222653	0.0393656682959387	mock_Linnea_6h
Psat3g033760.1	194.651722573239	-1.19598559846554	0.312464729355037	-3.82758591964663	0.000129406218617695	0.04017193941835	mock_Linnea_6h
Psat7g051200.1	70.9553348044555	-1.09965299986107	0.287939529951626	-3.8190414495912	0.000133971252252552	0.0404235677605621	mock_Linnea_6h
Psat7g010200.1	191.702331491099	-2.73673014454756	0.719414468377239	-3.8041077360047	0.000142316235126124	0.0422862196341178	mock_Linnea_6h
Psat1g030160.1	177.219579055042	-1.95980027651842	0.519091330445159	-3.77544405304891	0.000159722871984674	0.0461399446445728	mock_Linnea_6h
Psat1g083080.1	257.402102994824	-1.0977162669578	0.291720975528698	-3.76289797114647	0.000167955735567703	0.0477035195183729	mock_Linnea_6h
Psat0s558g0080.1	435.947628004165	-1.0238147778866	0.272270816675442	-3.76028099664839	0.000169722604180951	0.0477035195183729	mock_Linnea_6h
Psat7g195200.1	25.789286260998	-3.04995581017177	0.811832592029524	-3.75687776041006	0.000172046482786596	0.0477119306063787	mock_Linnea_6h
Psat1g038760.1	302.739545464707	-2.63063242913091	0.702712393395506	-3.74354067731707	0.000181445212226249	0.0490114151830358	mock_Linnea_6h

## Sheet: Linnea_51_20h
Gene	baseMean	log2FoldChange	lfcSE	stat	pvalue	padj	association
Psat1g148600.1	1098.82243803947	-2.57084624876138	0.288309017815903	-8.91698174492401	4.79168643155975e-19	7.66046909813458e-15	mock_Linnea_20h
Psat1g213200.1	690.834532476844	2.14745380200665	0.348960917353576	6.15385189347952	7.5623311280398e-10	6.04494938719862e-06	Infected_Linnea_51_20h
Psat0s521g0080.1	204.684200058733	-2.35618368922095	0.39493156670832	-5.96605561023975	2.43057475874879e-09	1.29525328893723e-05	mock_Linnea_20h
Psat6g154240.1	4450.0333691505	1.68452560556732	0.300933179318979	5.59767324221096	2.17247720332232e-08	8.6828482623785e-05	Infected_Linnea_51_20h
Psat6g191000.1	144.547824863567	2.16946108912156	0.393864923995146	5.50813478670747	3.62655692400264e-08	0.00011595553108806	Infected_Linnea_51_20h
Psat6g021120.1	118.575109261686	-1.5014555427214	0.286867981940797	-5.23395999986943	1.65916372927282e-07	0.000378929293426922	mock_Linnea_20h
Psat3g029760.1	65.0326885220585	-1.48791058349851	0.287771463915806	-5.17045909713211	2.335195841615e-07	0.000466659698998737	mock_Linnea_20h
Psat6g054800.1	77.6493579335876	1.5411427485895	0.306505124333279	5.02811413656411	4.95327035454622e-07	0.000879865923979226	Infected_Linnea_51_20h
Psat6g016320.1	313.758034689503	1.13310576022051	0.245719406093204	4.6113808357111	4.00002938065892e-06	0.00639484697085941	Infected_Linnea_51_20h
Psat2g094320.1	44.5246408564175	2.71060012817366	0.598839721419255	4.52642006069591	5.99912773652017e-06	0.00871891410215891	Infected_Linnea_51_20h
Psat1g150520.1	143.543517407497	-2.31008401842312	0.51965259168754	-4.44543923262513	8.77124724305299e-06	0.0116854941395573	mock_Linnea_20h
Psat7g214360.1	120.49522674094	1.50585696610322	0.347699945350078	4.33090941267495	1.48494767652929e-05	0.0182614296189798	Infected_Linnea_51_20h
Psat3g187120.1	176.15902172391	1.81203972492925	0.422202177644153	4.29187678528863	1.77169257272528e-05	0.0202171216932571	Infected_Linnea_51_20h
Psat6g027680.1	245.679959280869	1.09801979897444	0.256745026478957	4.2766935509243	1.89689638705734e-05	0.0202171216932571	Infected_Linnea_51_20h
Psat1g017200.1	93.6170318428492	1.47482277353861	0.349117062690326	4.22443624546307	2.39539649235264e-05	0.023934502327026	Infected_Linnea_51_20h
Psat1g177520.1	2811.96689326438	1.00566166550838	0.240546825580267	4.18073139432392	2.90572947941814e-05	0.0258077206596988	Infected_Linnea_51_20h
Psat4g196960.1	512.590323524317	-1.33727229413759	0.319048284907257	-4.19144172652838	2.77187387466468e-05	0.0258077206596988	mock_Linnea_20h
Psat6g217920.1	765.042876459431	1.45080714193348	0.354256659740425	4.09535601390395	4.2152013716462e-05	0.0354675917518462	Infected_Linnea_51_20h

## Sheet: Linnea_51_48h
Gene	baseMean	log2FoldChange	lfcSE	stat	pvalue	padj	association
395	170.382242166175	-10.8267959919158	1.19404387598667	-9.06733513705216	1.2196331969214e-19	1.81852643750521e-15	mock_Linnea_48h
Psat0s1163g0320.1	210.757319602394	-2.84221957986353	0.31477522576931	-9.02936237411044	1.72674969140693e-19	1.81852643750521e-15	mock_Linnea_48h
Psat5g265680.1	133.846619644432	4.69002805637739	0.523815238564918	8.95359224223131	3.44098087067251e-19	2.41591266929917e-15	Infected_Linnea_51_48h
Psat1g054400.3	124.736954972628	10.4494914209578	1.19862118141926	8.71792655005881	2.83342659632476e-18	1.49201160995971e-14	Infected_Linnea_51_48h
Psat1g165640.1	87.3953819906747	3.42622303240792	0.402117834142034	8.52044535582007	1.58940945183553e-17	6.69554625680234e-14	Infected_Linnea_51_48h
Psat6g146560.1	136.08384223777	6.72985212397072	0.81271429744846	8.28071087847142	1.22442135161777e-16	4.29833115485417e-13	Infected_Linnea_51_48h
Psat7g035720.1	79.1235764193202	4.80050330153173	0.583268045590479	8.23035538775637	1.86658823521158e-16	5.61656399975163e-13	Infected_Linnea_51_48h
Psat1g198520.1	157.150936801865	8.95145638467688	1.13933298671938	7.8567517038648	3.94223227034112e-15	1.03794047887744e-11	Infected_Linnea_51_48h
Psat4g106120.1	1384.25543281965	7.50194658740483	0.974096477226848	7.70144104079105	1.34540250156847e-14	3.14869032117074e-11	Infected_Linnea_51_48h
Psat5g299880.1	1717.5108423377	1.10271037382481	0.147770679132027	7.46230835712397	8.50196243615415e-14	1.79076834792715e-10	Infected_Linnea_51_48h
Psat5g299400.1	160.490355249752	1.84526041572094	0.25553152675392	7.2212632200877	5.15068436662294e-13	9.86262407401627e-10	Infected_Linnea_51_48h
Psat0s2845g0080.1	1054.55091207213	1.28211111483708	0.180883589504534	7.08804551230414	1.36019243453947e-12	2.3874777707254e-09	Infected_Linnea_51_48h
Psat3g173560.1	48.5469201122059	4.4890660751895	0.635274956091094	7.06633565851728	1.59078364414132e-12	2.57743660742682e-09	Infected_Linnea_51_48h
Psat7g027320.1	935.422944818845	2.00038617929836	0.287928346247726	6.94751387061168	3.71779522377781e-12	5.2205280532288e-09	Infected_Linnea_51_48h
Psat0ss1494g0120.1	91.2365211403765	8.17143331213673	1.17528371482638	6.95273252666811	3.58277600738276e-12	5.2205280532288e-09	Infected_Linnea_51_48h
Psat4g190560.1	349.749623783914	2.67059902338403	0.38899604575055	6.86536290679057	6.63224306705684e-12	8.73093348258864e-09	Infected_Linnea_51_48h
Psat1g046920.1	424.549338665141	1.36680200596258	0.204145860995778	6.69522271622667	2.15343407029294e-11	2.51987676792112e-08	Infected_Linnea_51_48h
Psat5g091920.1	1299.97099726512	1.47674655712376	0.220565530571585	6.69527352391301	2.15268598378063e-11	2.51987676792112e-08	Infected_Linnea_51_48h
Psat2g158080.1	8434.18245699621	2.32736211671098	0.34821872104864	6.68362145981775	2.33108480528044e-11	2.58419153966431e-08	Infected_Linnea_51_48h
Psat6g037240.1	235.504976797611	2.2927935496906	0.346616084982609	6.61479270301502	3.72072763648702e-11	3.91848431036631e-08	Infected_Linnea_51_48h
Psat6g099840.1	81.1887753936994	5.30509525653657	0.81600045577293	6.50133859485592	7.96084211560618e-11	7.984724641953e-08	Infected_Linnea_51_48h
Psat7g070240.1	598.107385781503	2.85755574782738	0.445887239448095	6.40869595497815	1.46769553971347e-10	1.40518505240841e-07	Infected_Linnea_51_48h
Psat6g159600.1	247.2074263953	3.21181341868505	0.506174017988693	6.34527515151281	2.22028257893355e-10	1.87063247840309e-07	Infected_Linnea_51_48h
Psat7g027400.1	740.719556843187	1.18834726103761	0.187248002555838	6.34638150910712	2.20438183090081e-10	1.87063247840309e-07	Infected_Linnea_51_48h
Psat7g061000.1	187.502705970503	2.86013205560981	0.450348222577696	6.3509344818528	2.14010850384265e-10	1.87063247840309e-07	Infected_Linnea_51_48h
Psat5g091000.1	1655.483948388	1.5940267515469	0.252519691145048	6.3124849563961	2.74590161772107e-10	2.18356589916281e-07	Infected_Linnea_51_48h
Psat7g027360.1	1260.98489149148	1.65767451441162	0.262725983160647	6.30951874066456	2.79904473614375e-10	2.18356589916281e-07	Infected_Linnea_51_48h
Psat5g035400.1	180.210740672003	2.472339268855	0.399924781864141	6.18201067043374	6.32902466384378e-10	4.59683608601867e-07	Infected_Linnea_51_48h
Psat1g012720.1	53.2964631571522	3.25287305239563	0.528943626557552	6.14975375271244	7.7603336509647e-10	5.44853025634231e-07	Infected_Linnea_51_48h
Psat1g198680.1	346.334270986146	5.35119272501864	0.88454058219749	6.04968594173997	1.45128472423503e-09	9.86077746663306e-07	Infected_Linnea_51_48h
Psat2g162760.1	75.0036175627024	4.05372710268361	0.671721004338376	6.03483749429036	1.59122736630372e-09	1.04737568801423e-06	Infected_Linnea_51_48h
Psat5g143400.1	648.414488663753	5.23554537971081	0.872419955987462	6.00117563081748	1.9589395699967e-09	1.25033770190425e-06	Infected_Linnea_51_48h
Psat7g036280.1	621.020409450103	4.37138660170095	0.734597757244341	5.95072140990343	2.66963159272713e-09	1.65383677169446e-06	Infected_Linnea_51_48h
Psat7g228880.1	32.574628405164	2.88831632258023	0.48585385538381	5.94482536378875	2.76751745429411e-09	1.6654920039942e-06	Infected_Linnea_51_48h
Psat1g148720.1	53.3753083289448	4.29729900190004	0.726037184216999	5.91884147990918	3.24217264198315e-09	1.89694117661364e-06	Infected_Linnea_51_48h
Psat4g018680.1	127.267729915163	3.85518687201658	0.655698911187386	5.87950781409007	4.11488175590207e-09	2.34247984931258e-06	Infected_Linnea_51_48h
Psat4g094720.1	32.6820073768472	3.41923887184308	0.585985916444117	5.83501885607034	5.3784484263672e-09	2.98121734748875e-06	Infected_Linnea_51_48h
Psat4g061160.1	2344.80654133388	1.84129595362285	0.317578613185772	5.79792176542367	6.71417590335643e-09	3.53551717630991e-06	Infected_Linnea_51_48h
Psat7g246400.1	783.63600526754	2.07917020491731	0.358487781039592	5.79983562867289	6.63799534921624e-09	3.53551717630991e-06	Infected_Linnea_51_48h
Psat1g038120.1	218.171066036613	2.89227424891115	0.502489949710734	5.75588477058324	8.61891646871099e-09	4.42781067269414e-06	Infected_Linnea_51_48h
Psat7g109400.1	408.312252204563	5.76144099102709	1.00695898558081	5.72162429009349	1.05510428364287e-08	5.29134798246898e-06	Infected_Linnea_51_48h
Psat7g050880.1	78.8604129568247	4.53494316682374	0.794398646874025	5.70864915828952	1.13876354905531e-08	5.57808758924465e-06	Infected_Linnea_51_48h
Psat4g016000.1	29.7790287151387	4.97930288024403	0.875264589743144	5.68891160295341	1.27851626176088e-08	6.12031545942486e-06	Infected_Linnea_51_48h
Psat3g180640.1	420.86321438967	2.54011374138732	0.448508741224839	5.66346540861273	1.48346086600839e-08	6.94358582682994e-06	Infected_Linnea_51_48h
Psat7g248720.1	243.09477549205	3.16573613219836	0.563778195869702	5.61521562094965	1.96317281851401e-08	8.9891976252958e-06	Infected_Linnea_51_48h
Psat3g154800.1	68.2461367565339	2.47718439448087	0.442824379170088	5.59405604344423	2.21825298980648e-08	9.94107717538169e-06	Infected_Linnea_51_48h
Psat5g003080.1	413.671218520007	1.26387047650692	0.226857859776577	5.57119985946995	2.52990904533672e-08	1.11015571295682e-05	Infected_Linnea_51_48h
Psat1g157200.1	1219.39796835703	1.9670586765991	0.36384111834318	5.40636716805534	6.43158849603216e-08	2.76466425493725e-05	Infected_Linnea_51_48h
Psat3g183160.1	39.6432115918642	7.82895600546054	1.45149381835997	5.39372328454448	6.90124722504496e-08	2.90721940602244e-05	Infected_Linnea_51_48h
Psat1g197400.1	269.681173520453	2.83102683780874	0.526748977835669	5.37452744463026	7.67837880665638e-08	3.17117044714909e-05	Infected_Linnea_51_48h
Psat4g080720.1	22.0961130788068	6.08551286148238	1.14467765962967	5.31635505444492	1.05866479980407e-07	4.2882032073602e-05	Infected_Linnea_51_48h
Psat2g002320.1	134.728781408649	3.31287426914243	0.623712532727492	5.31154032556512	1.08702510087299e-07	4.32000183012979e-05	Infected_Linnea_51_48h
Psat5g017480.1	24.3412041215463	4.55097083345931	0.859735577990823	5.29345411538603	1.20027368306626e-07	4.68173418267123e-05	Infected_Linnea_51_48h
Psat7g260760.1	252.004578572594	1.70026210865212	0.326440333915821	5.20849273818771	1.90380800906427e-07	7.29089238089466e-05	Infected_Linnea_51_48h
Psat4g215000.1	58.5969323428556	3.26969994070802	0.629564340203737	5.19359139631367	2.06275603746571e-07	7.62242638897197e-05	Infected_Linnea_51_48h
Psat5g233760.1	879.113356852931	2.11404746839681	0.406876559555395	5.19579567500002	2.03846057936851e-07	7.62242638897197e-05	Infected_Linnea_51_48h
Psat1g198760.1	775.521259065155	7.265206910388	1.40034282003879	5.18816307437258	2.12378588010984e-07	7.71263827461267e-05	Infected_Linnea_51_48h
Psat5g236480.1	34.6074657560859	5.14063139855779	0.995530137612235	5.16371248276574	2.42099473078478e-07	8.64295118890167e-05	Infected_Linnea_51_48h
Psat7g137440.1	100.29626172738	1.27581588073878	0.249627250981982	5.11088383067146	3.20655122443166e-07	0.000112565980733673	Infected_Linnea_51_48h
Psat7g117880.1	41.4948042814612	5.09882232872205	1.00208465809834	5.08821513982469	3.61449194119996e-07	0.000122793618963701	Infected_Linnea_51_48h
Psat7g246360.1	999.187956872722	1.3037303357757	0.257114009805241	5.07063126106295	3.96498337185694e-07	0.000132562610732417	Infected_Linnea_51_48h
Psat6g137360.1	28.6300021234931	3.72881033457611	0.737786791697131	5.05404864459383	4.3254136359468e-07	0.000140163365252227	Infected_Linnea_51_48h
Psat1g201000.1	32.3423924127358	5.27035282057267	1.05133460521073	5.01301183700338	5.35845990830013e-07	0.000168455583654516	Infected_Linnea_51_48h
Psat3g013560.1	72.9417880695647	2.43799359825948	0.486178553710018	5.01460539477771	5.31424166074762e-07	0.000168455583654516	Infected_Linnea_51_48h
Psat6g020680.1	177.826776160401	1.62636113046104	0.32583816566138	4.99131563412741	5.99694072848935e-07	0.000180447946520245	Infected_Linnea_51_48h
Psat7g087960.1	3565.38036206248	1.72792788962472	0.346183857449691	4.99135893381694	5.99559629793348e-07	0.000180447946520245	Infected_Linnea_51_48h
Psat7g248760.1	1689.90300397291	1.86394953921954	0.373353867029336	4.99244739059603	5.96189562576935e-07	0.000180447946520245	Infected_Linnea_51_48h
Psat2g172120.1	199.39963278572	1.6673685456027	0.335601191333754	4.96830341685083	6.75412235260642e-07	0.000189682772150599	Infected_Linnea_51_48h
Psat6g207920.1	986.775393673703	2.09487239035473	0.421475374374411	4.97033164384543	6.68384764116746e-07	0.000189682772150599	Infected_Linnea_51_48h
Psat7g237320.1	124.556240176897	2.367701123691	0.475766811674638	4.97660001830939	6.47108460596395e-07	0.000189682772150599	Infected_Linnea_51_48h
Psat0s4693g0040.1	51.4560674943496	4.4320510365032	0.891238421675423	4.97291289144768	6.59543015606852e-07	0.000189682772150599	Infected_Linnea_51_48h
Psat4g094680.1	63.7708452490138	3.59701258894201	0.724655514734881	4.96375521306561	6.91430800925344e-07	0.000191626407366981	Infected_Linnea_51_48h
Psat6g088280.1	145.851616968943	4.96843182646609	1.0104686055831	4.91695813112277	8.78993418200462e-07	0.000240444654124108	Infected_Linnea_51_48h
Psat1g147560.1	64.1201421567423	9.48922051851254	1.9360785992942	4.90125789416392	9.52249516917057e-07	0.000257143994549025	Infected_Linnea_51_48h
Psat7g118080.1	614.095531770787	4.03171641754731	0.828597418917002	4.86571201587481	1.14045479601215e-06	0.000304068346435491	Infected_Linnea_51_48h
Psat4g082560.1	24.3416363461086	5.59037654882739	1.15302407233067	4.8484473854282	1.24431523582705e-06	0.000323568047064507	Infected_Linnea_51_48h
Psat7g178640.1	121.264368886897	5.70438250119769	1.17653432262428	4.84846246429424	1.24422067381892e-06	0.000323568047064507	Infected_Linnea_51_48h
Psat1g085360.1	302.124990190818	1.78895024900841	0.370616407570171	4.82695912125718	1.38633563951773e-06	0.000356102287501974	Infected_Linnea_51_48h
Psat7g027280.1	990.579146214497	1.44467817844588	0.300434379948463	4.80863135135764	1.51967160132928e-06	0.000385648710106006	Infected_Linnea_51_48h
Psat5g044960.1	275.589688081316	1.47285354218847	0.310632055801209	4.74147311805783	2.12169813280083e-06	0.000528552430973145	Infected_Linnea_51_48h
Psat0s1877g0080.1	82.6616590796955	2.39723540259545	0.505703320756957	4.74039877572323	2.13297994742997e-06	0.000528552430973145	Infected_Linnea_51_48h
Psat5g292240.1	63.6750285288753	1.68747464889603	0.357995561220003	4.71367478173565	2.43288853608009e-06	0.000595859665528545	Infected_Linnea_51_48h
Psat3g182240.1	25.5863512442383	6.26484356285738	1.33168824442262	4.70443708510291	2.54567351621442e-06	0.000602466531146341	Infected_Linnea_51_48h
Psat5g299840.1	7329.21001668394	1.39419605200311	0.296166448476106	4.70747466222728	2.50804443486471e-06	0.000602466531146341	Infected_Linnea_51_48h
Psat7g179640.1	2231.30275276071	5.15758733265347	1.09610641621128	4.70537098987234	2.53404711863001e-06	0.000602466531146341	Infected_Linnea_51_48h
Psat2g008600.1	310.580112332545	2.62441162679374	0.558398693056723	4.69988855530354	2.60303504619352e-06	0.000609196968644156	Infected_Linnea_51_48h
Psat3g034960.1	45.9712355719027	3.52599823323401	0.751278840102214	4.69332828907345	2.68795616545619e-06	0.000622158469373667	Infected_Linnea_51_48h
Psat7g177240.1	13.2921454769533	4.75344276080299	1.01579507304409	4.67952925441752	2.87534332231813e-06	0.000658297352152031	Infected_Linnea_51_48h
Psat6g146200.1	937.668450171606	5.08074794233322	1.09521198520519	4.63905436661318	3.5000697906962e-06	0.000784276276611	Infected_Linnea_51_48h
Psat1g149760.1	190.542670422145	2.55965871924109	0.554926381346584	4.61260953755672	3.97644867356591e-06	0.00088164145696125	Infected_Linnea_51_48h
Psat2g152360.1	290.036381259944	1.03714890725983	0.226096864374434	4.58718837224666	4.49255296005297e-06	0.000985694197891623	Infected_Linnea_51_48h
Psat5g043960.1	66.947141807011	3.26876350713442	0.714459436745538	4.57515617964834	4.75864861041e-06	0.00103331356372233	Infected_Linnea_51_48h
Psat3g070000.1	350.249215911213	2.59328951298651	0.56719768431662	4.57210878092883	4.82840145677515e-06	0.00103776142738832	Infected_Linnea_51_48h
Psat3g097520.1	75.0265077313072	2.58742822517287	0.568646997198416	4.55014840124101	5.36080939645198e-06	0.00112684165521207	Infected_Linnea_51_48h
Psat4g038280.1	25.181444529698	3.74390486436428	0.823423932292805	4.54675255058408	5.44799873776624e-06	0.00112684165521207	Infected_Linnea_51_48h
Psat5g242400.1	384.645654643532	1.74576436537222	0.38391160808395	4.54730810064611	5.43364255773018e-06	0.00112684165521207	Infected_Linnea_51_48h
Psat4g028800.1	14.6382542577216	5.48469951071114	1.22518887619204	4.47661549765121	7.58356500018787e-06	0.00153589066922074	Infected_Linnea_51_48h
Psat4g024520.1	263.927280608504	1.16249063409228	0.260311100174026	4.46577434967283	7.97796636238304e-06	0.00157046640645677	Infected_Linnea_51_48h
Psat5g291720.1	108.916467037377	1.82706051576088	0.408986099919024	4.46729244862508	7.921580436576e-06	0.00157046640645677	Infected_Linnea_51_48h
Psat7g055960.1	162.4547256567	1.81969286376589	0.407187305257015	4.46893319185701	7.86106765704457e-06	0.00157046640645677	Infected_Linnea_51_48h
Psat5g244640.1	97.7737097590827	2.87482830449335	0.645070723322505	4.45660948567972	8.32660840710289e-06	0.00162391993406304	Infected_Linnea_51_48h
Psat4g094760.1	21.0382229325781	2.98418091316366	0.671600973543906	4.44338384058129	8.85549754543253e-06	0.00170493224073837	Infected_Linnea_51_48h
Psat5g076440.1	190.204589172486	1.67243766649959	0.37648760327429	4.44221178055932	8.90388579410437e-06	0.00170493224073837	Infected_Linnea_51_48h
Psat7g246240.1	64.682237005944	3.14031796729015	0.709513683263486	4.42601466520831	9.599000105252e-06	0.00180521195729395	Infected_Linnea_51_48h
Psat6g043800.1	23.0012722513293	2.36396835372724	0.534753480641365	4.42066940993442	9.8395609907865e-06	0.00183407675353041	Infected_Linnea_51_48h
Psat0s2891g0040.1	54.634341860902	1.91332045790117	0.43318823440581	4.41683385174486	1.00157156842348e-05	0.00185053525839507	Infected_Linnea_51_48h
Psat4g090880.1	47.313966294168	2.32259368293967	0.526284151193822	4.41319328668953	1.01856982561865e-05	0.00186557706408745	Infected_Linnea_51_48h
Psat5g239240.1	747.837153010261	1.06816611018786	0.24229794859291	4.40848185628889	1.0409773922308e-05	0.00189018162177219	Infected_Linnea_51_48h
Psat2g114240.1	155.488558508977	4.37734134326682	0.994262363995707	4.40260187027025	1.06960339410685e-05	0.00192556036667286	Infected_Linnea_51_48h
Psat7g109520.1	18.2951346127046	3.98597476572924	0.906521224413691	4.39700103911769	1.09756819739054e-05	0.00195915923234211	Infected_Linnea_51_48h
Psat2g058520.1	655.233026227634	1.13181081515336	0.258957640241057	4.37064075074125	1.23882468867152e-05	0.0021927196989486	Infected_Linnea_51_48h
Psat7g170320.1	1250.17976626199	1.63066299041882	0.373653065496283	4.36410976115767	1.27641481419069e-05	0.0022404271026082	Infected_Linnea_51_48h
Psat0s3079g0040.1	53.5253451212859	1.99787028056963	0.459331779446002	4.34951459918418	1.36439200834873e-05	0.00236447606958448	Infected_Linnea_51_48h
Psat0s3302g0040.1	23.2602472967905	3.75526580839578	0.863539805095968	4.34868871849914	1.3695393841775e-05	0.00236447606958448	Infected_Linnea_51_48h
Psat1g160440.1	40.8950217632467	1.73006370203773	0.398895359127247	4.33713670127167	1.44350853263998e-05	0.002471920343333	Infected_Linnea_51_48h
Psat7g248920.1	67.4487809373715	3.45992390862377	0.79884076130818	4.33118097649124	1.48311715701951e-05	0.00251926586115338	Infected_Linnea_51_48h
Psat5g143080.1	369.578277408614	1.63541769909761	0.377848942216321	4.32823151364367	1.50311422233952e-05	0.00253280758921099	Infected_Linnea_51_48h
Psat4g224520.1	284.065525148142	1.27207795394932	0.296803395565022	4.2859279002778	1.81978005586183e-05	0.00301811238713526	Infected_Linnea_51_48h
Psat6g037280.1	185.409276610876	1.81209599237555	0.423057403982252	4.28333359803713	1.84113805307329e-05	0.00302967896967834	Infected_Linnea_51_48h
Psat7g179600.1	62.5093923713724	3.14111432779477	0.735694799937393	4.26958886764195	1.95833611734842e-05	0.00319755299532633	Infected_Linnea_51_48h
Psat1g109760.1	137.882154390708	1.59044852337217	0.375692511105372	4.23337829836617	2.30206783632901e-05	0.00370140876615251	Infected_Linnea_51_48h
Psat6g038440.1	44.1112886252676	1.74285874691327	0.414619307964751	4.20351564298458	2.628009809586e-05	0.00419346747115985	Infected_Linnea_51_48h
Psat4g084040.1	139.061539032332	2.07083902656778	0.494379893289407	4.18876061643454	2.80482073862206e-05	0.00438634621003533	Infected_Linnea_51_48h
Psat6g208880.1	308.958947508785	2.26747163648165	0.541391120031855	4.18823204257253	2.81135991242829e-05	0.00438634621003533	Infected_Linnea_51_48h
Psat5g091040.1	1600.51164016588	1.36424124591979	0.326884274269072	4.17346857376452	2.99997057869772e-05	0.0046462044337581	Infected_Linnea_51_48h
Psat7g098120.1	20.552246791891	2.45974196962642	0.590137360214505	4.16808379786758	3.07171015871998e-05	0.00472258620971671	Infected_Linnea_51_48h
Psat3g067480.1	1657.63540413541	1.78838017234457	0.433093032854757	4.12932103884555	3.6383607503203e-05	0.00555324583217366	Infected_Linnea_51_48h
Psat1g086480.1	214.096856993402	2.38756139518669	0.579072703801323	4.12307708429968	3.73844521937841e-05	0.00563755955198547	Infected_Linnea_51_48h
Psat6g136120.1	1438.73913115017	3.99247412638344	0.968449435555802	4.12254267471602	3.74713163973777e-05	0.00563755955198547	Infected_Linnea_51_48h
Psat7g118440.1	1026.90681762538	-1.17554818721904	0.285364319728167	-4.11946450887357	3.79753909239453e-05	0.00567287701440468	mock_Linnea_48h
Psat3g002720.1	352.748178315319	1.01381652933237	0.247533695907429	4.09567079591261	4.20947750687326e-05	0.00624395948783602	Infected_Linnea_51_48h
Psat3g013600.1	165.86560446237	1.53709066251283	0.375532913140835	4.09309173371012	4.25659222108625e-05	0.00625438184119834	Infected_Linnea_51_48h
Psat3g118040.1	104.487701532513	4.69682823632624	1.15267326254899	4.07472645452001	4.606846559084e-05	0.00661845556907613	Infected_Linnea_51_48h
Psat1g021680.1	19.0353951836101	2.65215388046285	0.65225371987832	4.066138374738	4.77985616255377e-05	0.00675692015784363	Infected_Linnea_51_48h
Psat1g049080.1	4155.43269813312	1.75216164680198	0.431540440609647	4.06024901009663	4.9020407797373e-05	0.00683785993004018	Infected_Linnea_51_48h
Psat4g061200.1	3989.53110869811	1.25054092260454	0.308379426881338	4.05520217496785	5.00909584947223e-05	0.00694122275509432	Infected_Linnea_51_48h
Psat7g035680.1	390.39629579514	2.23808738736136	0.552219953784312	4.05289119312687	5.05885342691839e-05	0.00696435488439098	Infected_Linnea_51_48h
Psat5g083080.1	197.705276861808	1.13010083646702	0.279528543355291	4.04288171398161	5.2798259859715e-05	0.00717899793473908	Infected_Linnea_51_48h
Psat0s4615g0040.1	138.935982348057	4.900188522094	1.21209477096073	4.0427437189668	5.28293538377514e-05	0.00717899793473908	Infected_Linnea_51_48h
Psat5g022400.1	15.1115834450803	6.42962589932915	1.5919714369669	4.03878219798918	5.37294257130939e-05	0.00725450572945447	Infected_Linnea_51_48h
Psat0s744g0040.1	62.2622172463618	1.66283020179608	0.41312772900641	4.02497843898123	5.6980535921695e-05	0.00764446514725262	Infected_Linnea_51_48h
Psat5g133000.1	163.364578672962	1.05355764501021	0.262526631290099	4.01314578956372	5.99148824905974e-05	0.00798726056898388	Infected_Linnea_51_48h
Psat1g044200.3	89.409473667177	1.2432448021225	0.310313333986741	4.00641759781946	6.16466181431092e-05	0.00816643218835414	Infected_Linnea_51_48h
Psat2g037120.1	26.3266826138448	5.68633692249388	1.42095503919755	4.00177117898474	6.28700847289462e-05	0.00827645371653621	Infected_Linnea_51_48h
Psat6g056160.1	35.4096844525276	1.85053894920997	0.462625531805203	4.00007959350842	6.33211830228247e-05	0.0082840625963339	Infected_Linnea_51_48h
Psat2g177360.1	124.177875626203	1.63331658589312	0.409125888317395	3.99221030135842	6.54602793120597e-05	0.00851104853796242	Infected_Linnea_51_48h
Psat7g028600.1	151.343508792502	2.31183361825345	0.579726676921371	3.9877992686664	6.6689051884635e-05	0.00861761656347281	Infected_Linnea_51_48h
Psat4g208080.1	9.45450615540674	5.74490004867172	1.44299844895318	3.9812239942734	6.85613012254421e-05	0.00869943787778004	Infected_Linnea_51_48h
Psat6g128520.1	211.887977478021	1.44478558622487	0.364231997612825	3.96666299417401	7.28859368193059e-05	0.00919279333667689	Infected_Linnea_51_48h
Psat4g102320.1	427.846534577064	1.01281843940278	0.256874860923844	3.94284764091045	8.05198114042408e-05	0.00999413354623293	Infected_Linnea_51_48h
Psat5g050400.1	1192.92214327374	1.2322933130186	0.31257307528109	3.94241670339144	8.06646692559525e-05	0.00999413354623293	Infected_Linnea_51_48h
Psat7g178760.1	19.8908199868616	4.04440645966394	1.02623460403918	3.94101547905855	8.11373895649162e-05	0.00999413354623293	Infected_Linnea_51_48h
Psat6g028960.1	27.8443299329547	-5.30689326114286	1.35535580599702	-3.91549823128476	9.02177061089622e-05	0.0110479973475178	mock_Linnea_48h
Psat3g033760.1	157.751999771835	2.20014985092199	0.563679630539178	3.90319204690344	9.49323164670132e-05	0.0115581467152873	Infected_Linnea_51_48h
Psat4g005960.1	10.9657893855439	4.43994377910125	1.1380943198257	3.90120897869101	9.57134783172979e-05	0.0115862815735474	Infected_Linnea_51_48h
Psat7g243960.1	46.549375563123	1.70957422521664	0.439188449441464	3.89257556156311	9.91855925084779e-05	0.0119379779143204	Infected_Linnea_51_48h
Psat3g049360.1	6.2251995143256	6.12611391936657	1.57682917145021	3.88508408538155	0.000102294477439253	0.012242207831267	Infected_Linnea_51_48h
Psat7g041800.1	266.061181642505	1.31606215007795	0.339064168497222	3.88145452204789	0.000103833571174328	0.0123561949697451	Infected_Linnea_51_48h
Psat2g013360.1	596.56759014101	1.53808976350141	0.399381086468024	3.85118328237247	0.000117548481153314	0.0139096834749003	Infected_Linnea_51_48h
Psat7g159800.1	592.934916110699	1.18117939621149	0.307311243146901	3.84359317321448	0.000121245936884214	0.0142670568077777	Infected_Linnea_51_48h
Psat1g194560.1	110.621948803151	1.68084622844349	0.437548005926764	3.84151271557807	0.00012227840042187	0.0143086108226992	Infected_Linnea_51_48h
Psat2g113320.1	5036.15249886662	1.06023048744695	0.277532830140244	3.82019844971565	0.000133344342723035	0.0154526612193864	Infected_Linnea_51_48h
Psat4g130240.1	179.58283663917	1.26060598866666	0.330012873184524	3.81986913571643	0.000133522496412113	0.0154526612193864	Infected_Linnea_51_48h
Psat3g139280.1	155.896934835773	-1.35380461660931	0.355256384745942	-3.81078194436243	0.000138527919592199	0.0159225321128911	mock_Linnea_48h
Psat4g103520.1	491.01665187575	2.9215597402204	0.766859264029391	3.80977302780348	0.000139094426661538	0.0159225321128911	Infected_Linnea_51_48h
Psat3g028840.1	36.5549494673059	2.0009376433218	0.525829648129434	3.80529635489337	0.000141634505452259	0.0160389655287147	Infected_Linnea_51_48h
Psat3g076120.1	126.984566159422	-2.20127662959603	0.579018177579085	-3.80174010909247	0.000143683401203824	0.0160978908487029	mock_Linnea_48h
Psat1g029320.1	57.3510314467613	2.007193255646	0.528475458743129	3.79808224287217	0.000145819943821956	0.016250822628158	Infected_Linnea_51_48h
Psat6g026680.1	9.71527117497212	6.76666640638852	1.79016016640176	3.77992234068619	0.000156877281501026	0.0173910851592427	Infected_Linnea_51_48h
Psat1g042560.1	184.209328209045	1.04662834637407	0.277282542174493	3.77459157062772	0.000160270029747973	0.0175821231071956	Infected_Linnea_51_48h
Psat4g209040.1	65.4752356178461	1.20573930591601	0.319328969969318	3.7758531774673	0.000159460904053269	0.0175821231071956	Infected_Linnea_51_48h
Psat5g082200.1	10.3565655753993	3.93690718371534	1.04848721589411	3.7548451941382	0.000173448648013074	0.0187351224261507	Infected_Linnea_51_48h
Psat3g157040.1	1144.58529439675	-1.17330552217849	0.312859279303523	-3.75026601349484	0.000176647073518718	0.0188868898960648	mock_Linnea_48h
Psat5g236440.1	93.5340410060618	5.5842160456408	1.48877832846039	3.75087139494814	0.000176221073204444	0.0188868898960648	Infected_Linnea_51_48h
Psat1g209720.1	136.752705424131	1.09772120250566	0.29344029632601	3.7408672777719	0.000183386348276369	0.0194103851946993	Infected_Linnea_51_48h
Psat6g135480.1	13.4562152530796	2.73721062555763	0.731999094104912	3.73936340577674	0.000184486861763884	0.0194292338466634	Infected_Linnea_51_48h
Psat2g113200.1	151.779790744684	1.03732995297158	0.278722330820242	3.72173248522592	0.000197860579832144	0.0206313732326953	Infected_Linnea_51_48h
Psat7g102120.1	169.631976347788	1.43164744481641	0.384854804878106	3.71996770384574	0.000199248254851793	0.0206737240982429	Infected_Linnea_51_48h
Psat5g234360.1	51.5350691056729	2.28881093919282	0.615737402995903	3.717186787836	0.000201453503055312	0.0208000741904609	Infected_Linnea_51_48h
Psat0s909g0040.1	1750.18328053766	-1.0972172939002	0.295762645704142	-3.70978996109527	0.000207431264869531	0.0213128035704729	mock_Linnea_48h
Psat4g187200.1	3995.2255616449	3.07600562430988	0.831107300579655	3.70109325494376	0.000214672556837668	0.0219497478867564	Infected_Linnea_51_48h
Psat0s2956g0120.1	251.558008177123	1.76236804395265	0.476556703284749	3.69812874691558	0.000217194724928816	0.0221003501989162	Infected_Linnea_51_48h
Psat2g087920.1	48.2765232599856	1.64179177806603	0.446228307298508	3.67926407001281	0.000233907969220527	0.0234609693128189	Infected_Linnea_51_48h
Psat5g087480.1	82.3957186540742	1.43242745121002	0.389287998695404	3.67960855718755	0.000233592236808789	0.0234609693128189	Infected_Linnea_51_48h
Psat4g097760.1	445.098916892942	1.37751841305384	0.375214784563751	3.67127967693339	0.000241339071841138	0.0239779475008957	Infected_Linnea_51_48h
Psat4g119680.1	47.5961839893189	1.77950012930013	0.485023218830306	3.66889678723344	0.000243599393141995	0.0240888921021119	Infected_Linnea_51_48h
Psat4g145360.1	31.0655000940121	2.91166457607335	0.794621871811653	3.6642139857478	0.000248099304209165	0.0244192319839142	Infected_Linnea_51_48h
Psat6g225480.1	25.9749319309358	2.69867658011996	0.737116588053195	3.66112582983305	0.000251109386911817	0.0246005442629004	Infected_Linnea_51_48h
Psat6g207880.1	120.882394835687	2.31978609517513	0.634593671371083	3.6555455874041	0.000256635596405371	0.0250255350328071	Infected_Linnea_51_48h
Psat5g148840.1	519.374613906684	6.14415616893126	1.6844513702209	3.64757111873494	0.000264731048431367	0.025695991120322	Infected_Linnea_51_48h
Psat1g211480.1	52.734929144478	5.90461015690357	1.62216529391204	3.63995591513607	0.000272684722985537	0.0262262936997459	Infected_Linnea_51_48h
Psat7g245520.1	5.74400605663046	6.00939245239856	1.65047302280472	3.64101222459639	0.00027156823999626	0.0262262936997459	Infected_Linnea_51_48h
Psat6g038160.1	50.9051370644825	2.07088330648381	0.572473714012222	3.61742950950512	0.000297543327975663	0.0284870687143245	Infected_Linnea_51_48h
Psat1g196000.1	90.614491508493	2.21814219444205	0.613715038301387	3.61428685303415	0.000301175468511202	0.0286205547707835	Infected_Linnea_51_48h
Psat0s992g0080.1	122.057117687445	2.1476711214584	0.5942849304591	3.61387444201095	0.000301655184879358	0.0286205547707835	Infected_Linnea_51_48h
Psat6g196040.1	137.272399202595	2.24413754741896	0.622566010412683	3.60465799591497	0.000312564256258192	0.0295226050653197	Infected_Linnea_51_48h
Psat1g132040.1	904.813058189963	1.2021939028629	0.335744530586545	3.5806805274316	0.000342700468225174	0.031659210360644	Infected_Linnea_51_48h
Psat3g136760.1	13.8108807763968	2.37058328182409	0.661891934919142	3.58152616274692	0.000341592922384868	0.031659210360644	Infected_Linnea_51_48h
Psat5g165160.1	176.755354553019	-1.49200378962511	0.416506189847139	-3.58218875492027	0.0003407274526611	0.031659210360644	mock_Linnea_48h
Psat5g268920.1	101.645384252263	1.283418323943	0.358411567453114	3.58085073275682	0.00034247727716082	0.031659210360644	Infected_Linnea_51_48h
Psat4g130200.1	69.8021506972984	1.18101989864707	0.330876872841794	3.56936369865827	0.000357849341018116	0.0327712203037591	Infected_Linnea_51_48h
Psat0s2210g0040.1	31.4488065444399	1.59265531555795	0.446082458892542	3.57031594452722	0.000356550913173523	0.0327712203037591	Infected_Linnea_51_48h
Psat7g243840.1	52.8213644640318	2.15959503727146	0.606929728344424	3.55822912672672	0.000373363557393296	0.0340439680059523	Infected_Linnea_51_48h
Psat0s3383g0160.1	300.819399379207	1.29181315495471	0.363179765484698	3.55695244538379	0.000375182040376276	0.0340623246398513	Infected_Linnea_51_48h
Psat6g040040.1	2448.00696850167	1.07379623392502	0.302096014697659	3.55448659261423	0.000378717820377714	0.0342357658824712	Infected_Linnea_51_48h
Psat2g027040.1	310.132389473848	1.72273942735853	0.485493286430011	3.54843099896681	0.000387533521018135	0.0348829852701067	Infected_Linnea_51_48h
Psat2g133280.1	6.47115516180062	6.18041387352979	1.74327259117836	3.54529400898351	0.000392175383114643	0.0351505961469946	Infected_Linnea_51_48h
Psat4g107760.1	564.842747328022	1.82011427577892	0.516990632068239	3.52059430651091	0.000430580847434882	0.0379062170315045	Infected_Linnea_51_48h
Psat5g284840.1	10.3975399915424	3.25383640849964	0.924069505109095	3.52120310269896	0.000429593438965338	0.0379062170315045	Infected_Linnea_51_48h
Psat0s3139g0080.1	74.0626874046963	1.64259952677394	0.467274383019077	3.5152783599243	0.00043929327438784	0.0383935030640294	Infected_Linnea_51_48h
Psat3g157080.1	2638.14553770688	-1.10711147792179	0.315873918172282	-3.50491577249489	0.00045675176028957	0.0395907914690503	mock_Linnea_48h
Psat4g136280.1	25.0873724438566	1.78883218010318	0.511701181703978	3.49585313472664	0.000472548712047701	0.0404605427717916	Infected_Linnea_51_48h
Psat0s4667g0040.1	107.829531688896	1.95868114121733	0.560196894378299	3.49641556544339	0.000471553700509166	0.0404605427717916	Infected_Linnea_51_48h
Psat6g101640.1	35.6943701175401	2.13383633466708	0.61299565914988	3.48099746354868	0.000499550221879636	0.0424275254977854	Infected_Linnea_51_48h
Psat4g182840.1	125.707306072278	1.17510792994619	0.337800101308132	3.47870804477434	0.000503837177057682	0.0426197689171323	Infected_Linnea_51_48h
Psat6g021120.1	141.890192237565	-1.53059225427543	0.441386042831049	-3.46769518233566	0.000524942367665039	0.0441527909071578	mock_Linnea_48h
Psat3g133800.1	1195.84415020568	1.26751684901421	0.366221817302827	3.46106318391759	0.00053804651415215	0.0448302783299739	Infected_Linnea_51_48h
Psat1g188880.1	8.525929960983	3.63628366240015	1.05104383957498	3.45968790785224	0.000540801796209902	0.0448460954077526	Infected_Linnea_51_48h
Psat3g160600.1	72.8090543323169	2.61259352097617	0.756533021641518	3.45337671488205	0.000553615292388681	0.0457286231513051	Infected_Linnea_51_48h

## Sheet: PI180693_16_6h
Gene	baseMean	log2FoldChange	lfcSE	stat	pvalue	padj	association
Psat6g084080.1	360.242353515053	-1.40521534695144	0.244151791026093	-5.75549882737195	8.63863217516368e-09	0.000198723094557465	mock_PI_6h
Psat7g220080.1	1063.6091214835	-1.71463106576144	0.335247141949612	-5.11452851108617	3.14525583040873e-07	0.00361767325613612	mock_PI_6h
Psat4g042160.1	40.0629608481235	1.87934547580304	0.382862460044545	4.90867001059436	9.16961186759398e-07	0.00703125838007106	Infected_PI_16_6h
Psat4g129880.1	411.286648140113	1.13624248481297	0.24652736963015	4.60899123094368	4.04627396566967e-06	0.0232701215765662	Infected_PI_16_6h

## Sheet: PI180693_16_20h
Gene	baseMean	log2FoldChange	lfcSE	stat	pvalue	padj	association
Psat1g157240.1	27307.77787464	3.5211692192261	0.499614027375294	7.04777893792224	1.81796145741748e-12	1.40439530717286e-08	Infected_PI_16_20h
Psat2g026840.1	352.150635855454	-4.8107149779361	0.68445788064971	-7.02850403792504	2.08759583862778e-12	1.40439530717286e-08	mock_PI_20h
Psat7g242440.1	36.028593597739	-4.91530746515976	0.691672976660663	-7.10640379343782	1.19105614628159e-12	1.40439530717286e-08	mock_PI_20h
Psat6g088280.1	131.69978632941	4.71777190484439	0.722479746212967	6.529971157771	6.57823578405958e-11	3.31904886484726e-07	Infected_PI_16_20h
Psat2g058640.1	39.9245792339231	-3.78377451577665	0.604974063812618	-6.25444087954921	3.98942549215731e-10	8.99301668906795e-07	mock_PI_20h
Psat2g160560.1	99.3155751199617	-1.73253334339205	0.275422668299411	-6.29045297574645	3.16540929503667e-10	8.99301668906795e-07	mock_PI_20h
Psat3g159000.1	157.811641226221	-1.54444648439424	0.245545699627573	-6.28985352517578	3.17765658198363e-10	8.99301668906795e-07	mock_PI_20h
Psat4g092080.1	60.9107919071596	-2.18459688153274	0.345382663739503	-6.3251492066215	2.52988007749694e-10	8.99301668906795e-07	mock_PI_20h
Psat4g020480.1	35.38556805433	-5.66116721866659	0.919428996761003	-6.15726417005549	7.40123362030191e-10	1.49371696924933e-06	mock_PI_20h
Psat7g109400.1	400.450489978737	3.1720032561185	0.526133986003239	6.02888872512216	1.65090902238052e-09	3.02896780815305e-06	Infected_PI_16_20h
Psat4g114560.1	835.239928644311	-1.44910598800003	0.248191518904158	-5.83866037968694	5.2622212650621e-09	8.56529286071923e-06	mock_PI_20h
Psat6g235360.1	210.815674722284	2.55629539747805	0.438414753651483	5.83076955368655	5.51723353430532e-09	8.56529286071923e-06	Infected_PI_16_20h
Psat2g181840.1	1637.53608203267	3.00153706593319	0.523779325036571	5.73053750398343	1.00112888960478e-08	1.44319880357169e-05	Infected_PI_16_20h
Psat4g107760.1	90.6568416771097	2.32542629464926	0.408071984859947	5.69856883325956	1.20817352513883e-08	1.62555720562346e-05	Infected_PI_16_20h
Psat7g102360.1	58.8028324345082	-4.62159278326236	0.846311549103488	-5.46086460495321	4.73821313149689e-08	5.9766635887419e-05	mock_PI_20h
Psat4g048880.1	264.754864151859	-1.18875165411339	0.221246104204424	-5.37298344026444	7.74444437191791e-08	8.68324312855818e-05	mock_PI_20h
Psat5g266320.1	174.510933119103	2.96917635368686	0.551582102571908	5.38301794028891	7.32472346500736e-08	8.68324312855818e-05	Infected_PI_16_20h
Psat4g010240.1	38.8497887432462	-2.6667906102995	0.51113191545289	-5.21742143207118	1.81431141410842e-07	0.000177785444614148	mock_PI_20h
Psat4g015080.1	59.7119806694964	-2.59145468084461	0.497035731629855	-5.21381968323855	1.84991296050793e-07	0.000177785444614148	mock_PI_20h
Psat1g089600.1	20.1340288626515	-3.8795959097729	0.756821240506052	-5.12617207622079	2.95692373682605e-07	0.00027125743116647	mock_PI_20h
Psat5g222320.1	2234.11041568257	2.65425010907057	0.522577756316279	5.07914865680608	3.79129969317406e-07	0.000317847454557852	Infected_PI_16_20h
Psat5g233760.1	463.779883840287	4.31518345759868	0.850791057925601	5.07196616302005	3.93726407885556e-07	0.000317847454557852	Infected_PI_16_20h
Psat7g170840.1	1044.59981338735	1.39210849990444	0.274209604523956	5.07680430202734	3.83835848113997e-07	0.000317847454557852	Infected_PI_16_20h
Psat5g221280.1	191.0815781695	3.3273782852295	0.676897645456933	4.91562987042655	8.84974598342943e-07	0.000686944513221434	Infected_PI_16_20h
Psat1g086560.1	131.143911350278	2.12694519735399	0.434930096781332	4.89031504854295	1.00674714016781e-06	0.00071804276816086	Infected_PI_16_20h
Psat2g035240.1	154.158293622196	-2.78549837739709	0.569961170671384	-4.88717218072228	1.02294626579407e-06	0.00071804276816086	mock_PI_20h
Psat2g131200.1	63.1152788967002	-2.20152193357333	0.450625532579936	-4.88547979287614	1.03177288061961e-06	0.00071804276816086	mock_PI_20h
Psat6g137320.1	36.7329898601074	6.75029538166295	1.38521402222006	4.87310644664451	1.09856991472379e-06	0.000739044600631854	Infected_PI_16_20h
Psat5g291320.1	322.28841331372	-3.3299697923888	0.705518008181084	-4.71989340282595	2.35968267054905e-06	0.00153622953732326	mock_PI_20h
Psat5g196480.1	133.754371541472	2.50769679794331	0.534723649606654	4.68970616838809	2.73597644518248e-06	0.00172554614427103	Infected_PI_16_20h
Psat1g209120.1	178.020122062701	-4.20135401850601	0.905744349055454	-4.63856498015953	3.50836633442012e-06	0.00214563179882627	mock_PI_20h
Psat6g068960.1	32.5293840929417	5.28760591530505	1.14387075858302	4.62255536792907	3.79041596416634e-06	0.00221894753486684	Infected_PI_16_20h
Psat7g109520.1	17.6682202240517	4.13770829658192	0.895720285069124	4.61942010865882	3.84814011100681e-06	0.00221894753486684	Infected_PI_16_20h
Psat6g048560.1	59.849998384718	2.66925044230608	0.582096004829844	4.58558454302799	4.52718035100337e-06	0.00253798760677639	Infected_PI_16_20h
Psat4g061200.1	5860.50422874193	1.9556277855014	0.429108017906787	4.55742541246621	5.17844709257253e-06	0.00256432889336333	Infected_PI_16_20h
Psat4g202960.1	173.370244550288	-1.69547402489326	0.372127000671182	-4.55617039837272	5.20946807194016e-06	0.00256432889336333	mock_PI_20h
Psat5g289880.1	3705.89601911989	-3.02130517359754	0.662729036089594	-4.55888456528875	5.14260265067685e-06	0.00256432889336333	mock_PI_20h
Psat6g217920.1	1247.06139634194	4.64959710476537	1.01636310218066	4.57474016401166	4.76811371211811e-06	0.00256432889336333	Infected_PI_16_20h
Psat0s2485g0280.1	265.302875913128	-1.85850749920007	0.40752112417429	-4.56051818900367	5.10275419038418e-06	0.00256432889336333	mock_PI_20h
Psat1g012400.1	68.5843258817178	5.19424966524978	1.14153781046734	4.55022130464805	5.35895231116897e-06	0.00257510417961934	Infected_PI_16_20h
Psat5g284600.1	102.047603155923	-1.38578037915483	0.308332468254654	-4.49443546117337	6.97547546572017e-06	0.00327393129881778	mock_PI_20h
Psat2g179200.1	20.6016933489258	-3.83013592824787	0.855822188944314	-4.47538750189741	7.62728514870094e-06	0.00349849701979733	mock_PI_20h
Psat3g147280.1	145.737781074496	3.81574694390195	0.855124926879333	4.46220993443265	8.11186945048717e-06	0.00363808331666071	Infected_PI_16_20h
Psat5g129840.1	98.4565042942535	-2.30225793900169	0.516672792199166	-4.45593027881798	8.35301779092326e-06	0.00366479576209594	mock_PI_20h
Psat1g183960.1	175.23941895255	2.07034075298078	0.467816058920155	4.42554442820899	9.61993544485313e-06	0.00413084121591544	Infected_PI_16_20h
Psat1g122280.1	131.359565518234	-1.61421026689143	0.366076302555887	-4.40949128807646	1.0361372641453e-05	0.00435652547187092	mock_PI_20h
Psat6g159360.1	11.7833597971131	3.80184715739084	0.867170392535209	4.38419852674626	1.16413574158615e-05	0.00479481378299828	Infected_PI_16_20h
Psat5g222120.1	62.198958041004	4.18825671520062	0.959691621158356	4.36416930487041	1.27606723660998e-05	0.00504972332730641	Infected_PI_16_20h
Psat2g189960.1	396.217235419737	-2.14573085992793	0.493133455395021	-4.3512173762559	1.35383748359899e-05	0.00525445155653747	mock_PI_20h
Psat2g082120.1	148.533974579717	-1.08252754459417	0.249653641235503	-4.33611758769823	1.45021384828411e-05	0.00552230488416411	mock_PI_20h
Psat7g068360.1	149.505651689301	1.18380164472311	0.273503966177713	4.32827962704542	1.50278596537378e-05	0.00561652339873585	Infected_PI_16_20h
Psat7g094360.1	960.483093893519	3.15125651130515	0.734577346354187	4.28989067923929	1.78761090367133e-05	0.00655955695598088	Infected_PI_16_20h
Psat6g146200.1	903.863829633054	3.81013774740464	0.888999994715873	4.28586925765098	1.82026022223402e-05	0.00656008782234409	Infected_PI_16_20h
Psat1g049080.1	5043.82722154053	1.64761267059348	0.386030183128239	4.26809286580098	1.97151256089907e-05	0.00661318825635751	Infected_PI_16_20h
Psat3g081520.1	582.207488535669	1.71601620886547	0.401293767241238	4.27620947283211	1.90102361704429e-05	0.00661318825635751	Infected_PI_16_20h
Psat5g265680.1	89.3458027624856	3.32949885293517	0.780181916712887	4.26759295699038	1.97593443299451e-05	0.00661318825635751	Infected_PI_16_20h
Psat5g294760.1	157.967682672188	2.46051596598113	0.576349478004495	4.26913888167335	1.96229064606606e-05	0.00661318825635751	Infected_PI_16_20h
Psat6g197680.1	165.714777703538	2.75594857323525	0.646174662033793	4.26502110831935	1.99883303754736e-05	0.00661318825635751	Infected_PI_16_20h
Psat1g157000.2	560.130119230987	1.68828005506323	0.397296678512678	4.24941900189924	2.14325689358702e-05	0.00697664687522149	Infected_PI_16_20h
Psat3g059440.1	26.5087728380821	4.93323263969665	1.16284464439952	4.24238324823185	2.21158600244002e-05	0.00708479820654676	Infected_PI_16_20h
Psat3g134080.1	466.708297776179	1.23578077071273	0.291786436969951	4.23522348586749	2.2832451024053e-05	0.00713125603480922	Infected_PI_16_20h
Psat5g017480.1	16.0663761426293	5.0610420020811	1.19536246065029	4.23389738985768	2.29675771609652e-05	0.00713125603480922	Infected_PI_16_20h
Psat6g002920.1	1023.70727530244	3.48220606996563	0.826177878513995	4.2148381850031	2.49957340594586e-05	0.00752931201176111	Infected_PI_16_20h
Psat3g079680.1	472.349073326978	-1.52055210092499	0.361360693023813	-4.20785140796923	2.57810295862938e-05	0.00765165792809679	mock_PI_20h
Psat2g048600.1	1121.97860906781	1.44609552034795	0.345518810004277	4.18528739529418	2.84805528474811e-05	0.00809569743053329	Infected_PI_16_20h
Psat0s992g0120.1	603.15095098419	4.44194844143687	1.06126793296642	4.1855108436386	2.84525484561194e-05	0.00809569743053329	Infected_PI_16_20h
Psat6g166680.1	47.9433813803414	3.35969616769255	0.81226973039564	4.13618289832875	3.53130767867974e-05	0.00963092588798846	Infected_PI_16_20h
Psat1g206040.1	184.584632216691	1.4444068902343	0.349504912979294	4.13272270744837	3.58491126134593e-05	0.00964675721019781	Infected_PI_16_20h
Psat1g157360.1	27043.7814823521	2.45339881419626	0.595002869472194	4.12333946619884	3.73418740185083e-05	0.00972754113564444	Infected_PI_16_20h
Psat6g099400.1	342.551512552339	1.03637265539512	0.251234258009686	4.12512474853315	3.70533862561549e-05	0.00972754113564444	Infected_PI_16_20h
Psat0s2235g0120.1	65.399991621914	2.96645842294332	0.719702896130039	4.12178197266463	3.75952932603442e-05	0.00972754113564444	Infected_PI_16_20h
Psat6g017280.1	39.8817753569429	3.3235356178173	0.808052058248042	4.11302165979645	3.90513729775169e-05	0.00997638999281324	Infected_PI_16_20h
Psat3g062280.1	77.9511463399869	2.97263802289664	0.726564613213305	4.09136086293806	4.28849211416166e-05	0.010685228129384	Infected_PI_16_20h
Psat5g060400.1	229.999685114784	1.26468134680557	0.308945302296742	4.09354451226076	4.24828474788655e-05	0.010685228129384	Infected_PI_16_20h
Psat6g112000.1	187.301861903714	1.25606069201263	0.307752511897849	4.08139866760714	4.47654941291201e-05	0.0110177707623647	Infected_PI_16_20h
Psat5g194680.1	309.796782348632	-2.71101022869619	0.665824544443939	-4.07165859432274	4.66795633611955e-05	0.0110833758559488	mock_PI_20h
Psat6g128280.1	153.568852809957	-1.54456648810882	0.379295037834724	-4.07220325614134	4.65705120545422e-05	0.0110833758559488	mock_PI_20h
Psat7g118080.1	1955.86402151315	2.6401068024745	0.647902077810917	4.07485466228894	4.60430933160969e-05	0.0110833758559488	Infected_PI_16_20h
Psat7g110040.1	132.455760712345	2.25475711668417	0.556628662729545	4.05073843238237	5.1056255112626e-05	0.0119815969846863	Infected_PI_16_20h
Psat3g167760.1	83.4738243688365	3.8714393981226	0.95895978701459	4.03712381952435	5.41105132122154e-05	0.01255239514539	Infected_PI_16_20h
Psat3g073000.1	24.6744059998259	3.23423468043689	0.802547866463962	4.02995860506985	5.57866761677332e-05	0.0127941670274681	Infected_PI_16_20h
Psat1g086480.1	413.218120223081	2.11419133172078	0.529418455730039	3.993422044204	6.51264969011915e-05	0.0145280415624553	Infected_PI_16_20h
Psat7g037160.1	17.0913491786522	5.74468301296585	1.43903333674882	3.99204303768576	6.55064801398983e-05	0.0145280415624553	Infected_PI_16_20h
Psat2g134360.1	377.035886065482	1.53903920109269	0.387213599561801	3.97465172409849	7.04823189483543e-05	0.0149734122212178	Infected_PI_16_20h
Psat3g048200.1	588.857336430622	1.07607510174534	0.270450910141356	3.97881856335002	6.92585673547051e-05	0.0149734122212178	Infected_PI_16_20h
Psat2g159960.1	29.2315069420255	-4.34745098166778	1.09501151538963	-3.97023311679134	7.18023445291585e-05	0.0150949470550779	mock_PI_20h
Psat2g018800.1	69.8477812993452	1.30649251792281	0.330539991478738	3.95260044655396	7.73064608915204e-05	0.016084525708378	Infected_PI_16_20h
Psat3g039680.1	320.424490089771	2.09550045815671	0.531521400892182	3.94245735851712	8.06509926883145e-05	0.0164413973175309	Infected_PI_16_20h
Psat0s3139g0080.1	244.613746699452	3.33118530206937	0.844818200188434	3.9430794712121	8.04419843740722e-05	0.0164413973175309	Infected_PI_16_20h
Psat4g197080.1	152.845670835385	3.56186721109908	0.905921055907215	3.93176335605991	8.43250519109592e-05	0.0170184819766698	Infected_PI_16_20h
Psat1g178840.1	57.4140583254877	-2.95050818976199	0.753624939641995	-3.91508830793685	9.03711252284114e-05	0.0178810789152921	mock_PI_20h
Psat1g021720.1	88.3234079419596	3.02098239271448	0.775800028881483	3.89402201630491	9.85956953190846e-05	0.0193190128439783	Infected_PI_16_20h
Psat5g006440.1	3676.55944999515	-2.12919121156335	0.548689954745454	-3.8804997123578	0.000104242068272886	0.0199464173668652	mock_PI_20h
Psat7g161200.1	236.601002161794	1.49188450980602	0.384576891463241	3.87928797315327	0.000104762671731628	0.0199464173668652	Infected_PI_16_20h
Psat2g165600.1	463.766672635368	3.13505972389852	0.809612114856845	3.8722984332477	0.0001078138283067	0.0203355017092133	Infected_PI_16_20h
Psat5g040720.1	1348.07322536	1.10058163570167	0.284674664739582	3.86610321191904	0.000110588152009595	0.0204760558152078	Infected_PI_16_20h
Psat6g109800.1	135.512264213617	-1.30841049522113	0.33828729519871	-3.86774943603061	0.000109844446280173	0.0204760558152078	mock_PI_20h
Psat1g131520.1	202.248125032168	-2.19604955476316	0.569139849238327	-3.85854119633707	0.000114065842595272	0.0207615488670906	mock_PI_20h
Psat4g077800.1	227.532680821966	1.71400940663746	0.444241766707989	3.85828063700305	0.000114187490052872	0.0207615488670906	Infected_PI_16_20h
Psat5g228840.1	121.271352501926	1.89073299224079	0.491359478636264	3.84796279393733	0.000119104136102605	0.0212722095117059	Infected_PI_16_20h
Psat4g065520.1	885.831637932236	1.16290935638732	0.302502570207758	3.84429578759821	0.000120899112748751	0.0214033850306604	Infected_PI_16_20h
Psat7g229880.1	665.764550439694	1.33051809015637	0.348529842000879	3.81751554620971	0.000134802295465738	0.0234085172104602	Infected_PI_16_20h
Psat6g052880.1	213.119240787111	-1.89468033693727	0.499484157072962	-3.79327414114659	0.000148673861649442	0.0250044656317419	mock_PI_20h
Psat7g177240.1	11.9082349231561	4.16946412541249	1.10292982921402	3.78035303332377	0.000156606140696317	0.0261208688556451	Infected_PI_16_20h
Psat0s1478g0280.1	89.6229328819186	2.51510020739952	0.665752796971748	3.77782897622021	0.00015820145473997	0.0261706701603449	Infected_PI_16_20h
Psat2g115400.1	1554.00687901861	1.06619032092172	0.282711795678365	3.77129761552185	0.000162400842458469	0.0264320467943292	Infected_PI_16_20h
Psat6g083120.1	47.5731543088878	-1.41912603137041	0.37610412052364	-3.7732264921602	0.000161149867446729	0.0264320467943292	mock_PI_20h
Psat1g084600.1	53.5322545956311	-3.38480792814265	0.899944237771464	-3.76113073019331	0.00016914699274083	0.0273097968599634	mock_PI_20h
Psat6g002960.1	36.7787816557896	3.60068036680747	0.960474038530665	3.74885756653642	0.000177641932625174	0.0282296809782777	Infected_PI_16_20h
Psat7g101920.1	25.3486782018513	2.32500494965698	0.620155366277274	3.74906850135594	0.000177492603732143	0.0282296809782777	Infected_PI_16_20h
Psat0s4023g0080.1	71.3545522403024	2.02220455445163	0.540279271017805	3.74288754525433	0.000181917655443703	0.0286832978294126	Infected_PI_16_20h
Psat7g225880.1	87.6175609870932	3.32899022667368	0.890367816846446	3.73889325701875	0.000184832182224606	0.0289169232686589	Infected_PI_16_20h
Psat4g197120.1	72.5096636027192	3.85766235313923	1.03464577350191	3.72848606927802	0.000192633555430222	0.0299056185822519	Infected_PI_16_20h
Psat7g130680.1	84.0611004350202	-1.7506539404331	0.473462170378078	-3.69755822104043	0.000217683303062942	0.033282457745578	mock_PI_20h
Psat6g018120.1	103.00475623263	1.53760770376816	0.416462705877078	3.69206577700619	0.000222439913447458	0.0337540025052376	Infected_PI_16_20h
Psat6g128320.1	255.17327404511	-2.79241931229728	0.759966652992415	-3.67439716111484	0.000238411643664044	0.035907640241998	mock_PI_20h
Psat7g135520.1	36.6205291570079	3.21382614083774	0.875264213140322	3.67183542133751	0.000240814750285262	0.0360009132611641	Infected_PI_16_20h
Psat6g105240.1	17.6978574153883	4.44219709457632	1.21222958866391	3.6644849590517	0.000247836802985692	0.0365097982325345	Infected_PI_16_20h
Psat7g057680.1	134.802882014672	-1.0924944960612	0.298980992799403	-3.65406003181677	0.000258125873555198	0.0374783912236763	mock_PI_20h
[truncated: 12 more rows]

## Sheet: PI180693_16_48h
Gene	baseMean	log2FoldChange	lfcSE	stat	pvalue	padj	association
[truncated: 1,384 more rows]

[truncated: 3 more sheets: PI180693_51_6h, PI180693_51_20h, PI180693_51_48h]
