# Supplementary material for: Transcriptomic analysis identifies candidate genes for Aphanomyces root rot disease resistance in pea
Source: BMC Plant Biol. 2024 Feb 28;24:144. doi: 10.1186/s12870-024-04817-y (PMC10900555; doi:10.1186/s12870-024-04817-y)
Supplement: Supplementary file 9 — Additonal file 9: Table S5. DEGs at 6 hpi, 20 hpi, 48hpi and resistance DEGs. [file 12870_2024_4817_MOESM9_ESM.xlsx]

## Sheet: 6hpi
Table S5. DEGs at 6 hpi, 20 hpi, 48hpi and resistance DEGs.
gene id	GO terms (pea genome database*)	Domains	GO terms (domains)	Closest characterized blast hit (qcov > 80%, ID > 60%)	differential expression	time point	cultivar	Linnea_16	Linnea_51	PI_16	PI_51	norm_read_count
Psat7g220080.1	P:phenylpropanoid biosynthetic process; C:apoplast	IPR004265 (PFAM); mobidb-lite (MOBIDB_LITE); mobidb-lite (MOBIDB_LITE); PTHR46215:SF5 (PANTHER); PTHR46215 (PANTHER); SIGNAL_PEPTIDE_C_REGION (PHOBIUS); SIGNAL_PEPTIDE (PHOBIUS); SIGNAL_PEPTIDE_H_REGION (PHOBIUS); SIGNAL_PEPTIDE_N_REGION (PHOBIUS); NON_CYTOPLASMIC_DOMAIN (PHOBIUS); TMhelix (TMHMM)	no GO terms	None	down	6h	PI	Not_significant	Not_significant	-1.71463	Not_significant	151.134		*https://urgi.versailles.inra.fr/download/pea/
Psat6g084080.1	P:cell-cell junction assembly; P:cell wall modification; F:4 iron, 4 sulfur cluster binding; C:plasma membrane; C:Casparian strip	IPR006702 (PFAM); IPR006459 (TIGRFAM); PTHR11615:SF332 (PANTHER); PTHR11615 (PANTHER); NON_CYTOPLASMIC_DOMAIN (PHOBIUS); TRANSMEMBRANE (PHOBIUS); NON_CYTOPLASMIC_DOMAIN (PHOBIUS); TRANSMEMBRANE (PHOBIUS); CYTOPLASMIC_DOMAIN (PHOBIUS); CYTOPLASMIC_DOMAIN (PHOBIUS); TRANSMEMBRANE (PHOBIUS); TRANSMEMBRANE (PHOBIUS); CYTOPLASMIC_DOMAIN (PHOBIUS); TMhelix (TMHMM); TMhelix (TMHMM); TMhelix (TMHMM); TMh…	no GO terms	casparian strip membrane protein 1 [Pisum sativum] ID 100.0%	down	6h	PI	Not_significant	Not_significant	-1.40522	Not_significant	65.9669
Psat4g129880.1	F:catalytic activity	IPR001509 (PFAM); G3DSA:3.40.50.720 (GENE3D); PTHR10366 (PANTHER); PTHR10366:SF626 (PANTHER); cd08958 (CDD); IPR036291 (SUPERFAMILY)	F:catalytic activity	phenylacetaldehyde reductase-like isoform X5 [Pisum sativum] ID 100.0%	up	6h	PI	Not_significant	Not_significant	1.13624	Not_significant	2965.25
Psat4g042160.1	P:translational initiation; P:RNA-mediated post-transcriptional gene silencing; P:defense response to virus; P:RNA phosphodiester bond hydrolysis, endonucleolytic; F:RNA binding; F:translation initiation factor activity; F:RNA endonuclease activity; F:protein binding; C:cytoplasm; C:membrane; C:ribonucleoprotein complex	IPR014811 (SMART); IPR003100 (SMART); G3DSA:3.40.50.2300 (GENE3D); IPR032473 (PFAM); IPR036397 (G3DSA:3.30.420.GENE3D); IPR036397 (G3DSA:3.30.420.GENE3D); IPR003100 (PFAM); G3DSA:2.170.260.10 (GENE3D); IPR014811 (PFAM); IPR032474 (PFAM); IPR032472 (PFAM); PTHR22891 (PANTHER); PTHR22891:SF122 (PANTHER); PTHR22891:SF122 (PANTHER); PTHR22891 (PANTHER); IPR003100 (PROSITE_PROFILES); cd02846 (CDD); IP…	F:nucleic acid binding; F:protein binding	protein argonaute PNH1-like isoform X3 [Abrus precatorius] ID 65.3%	up	6h	PI	Not_significant	Not_significant	1.87935	Not_significant	208.326
Psat6g097160.1	P:sterol metabolic process; F:monooxygenase activity; F:iron ion binding; F:oxidoreductase activity, acting on paired donors, with incorporation or reduction of molecular oxygen; F:lyase activity; F:heme binding; C:membrane	IPR002403 (PRINTS); IPR036396 (G3DSA:1.10.630.GENE3D); IPR001128 (PFAM); PTHR24286:SF276 (PANTHER); PTHR24286 (PANTHER); IPR036396 (SUPERFAMILY)	P:obsolete oxidation-reduction process; F:monooxygenase activity; F:iron ion binding; F:oxidoreductase activity, acting on paired donors, with incorporation or reduction of molecular oxygen; F:heme binding	allene oxide synthase 3-like [Pisum sativum] ID 100.0%	down	6h	Linnea	Not_significant	-7.19739	Not_significant	Not_significant	54.276
Psat7g199960.1	P:phenylpropanoid biosynthetic process; C:apoplast	IPR004265 (PFAM); PTHR21495:SF140 (PANTHER); PTHR21495 (PANTHER); SIGNAL_PEPTIDE_C_REGION (PHOBIUS); SIGNAL_PEPTIDE (PHOBIUS); SIGNAL_PEPTIDE_N_REGION (PHOBIUS); SIGNAL_PEPTIDE_H_REGION (PHOBIUS); NON_CYTOPLASMIC_DOMAIN (PHOBIUS); SignalP-TM (SIGNALP_GRAM_POSITIVE); SignalP-noTM (SIGNALP_EUK); TMhelix (TMHMM)	no GO terms	pterocarpan synthase 1-like [Pisum sativum] ID 98.3%	down	6h	Linnea	Not_significant	-6.17761	Not_significant	Not_significant	5909.39
Psat6g015880.1	P:peptidyl-serine phosphorylation; P:intracellular signal transduction; F:calcium-dependent protein kinase C activity; F:ATP binding	IPR000719 (SMART); G3DSA:1.10.510.10 (GENE3D); IPR000719 (PFAM); G3DSA:3.30.200.20 (GENE3D); PTHR24356 (PANTHER); PTHR24356 (PANTHER); PTHR24356:SF379 (PANTHER); IPR008271 (PROSITE_PATTERNS); IPR000719 (PROSITE_PROFILES); IPR011009 (SUPERFAMILY)	P:protein phosphorylation; F:protein kinase activity; F:ATP binding	serine/threonine-protein kinase CBK1-like protein, partial [Trifolium pratense] ID 79.3%	down	6h	Linnea	Not_significant	-4.43605	Not_significant	Not_significant	369.559
Psat7g243680.1	C:membrane	IPR036610 (G3DSA:3.90.280.GENE3D); IPR008914 (PFAM); IPR005247 (TIGRFAM); mobidb-lite (MOBIDB_LITE); IPR005247 (PANTHER); PTHR30289:SF1 (PANTHER); IPR005247 (CDD); IPR036610 (SUPERFAMILY)	no GO terms	UPF0098 protein CPn_0877/CP_0992/CPj0877/CpB0906 [Trifolium pratense] ID 84.0%	down	6h	Linnea	Not_significant	-3.74569	Not_significant	Not_significant	721.691
Psat6g153600.1	P:galactose metabolic process; P:response to stress; F:inositol 3-alpha-galactosyltransferase activity; C:cytoplasm	IPR002495 (PFAM); IPR030515 (PTHR11183:PANTHER); PTHR11183 (PANTHER); cd02537 (CDD); IPR029044 (SUPERFAMILY)	P:galactose metabolic process; F:glycosyltransferase activity; F:inositol 3-alpha-galactosyltransferase activity	galactinol synthase 2-like [Pisum sativum] ID 100.0%	down	6h	Linnea	Not_significant	-3.67329	Not_significant	Not_significant	2109.18
Psat6g175400.1	P:response to symbiotic fungus; F:carbohydrate binding; C:membrane	IPR001220 (PFAM); G3DSA:2.60.120.200 (GENE3D); PTHR32401:SF26 (PANTHER); PTHR32401 (PANTHER); IPR013320 (SUPERFAMILY)	F:carbohydrate binding	None	down	6h	Linnea	Not_significant	-3.5189	Not_significant	Not_significant	137.332
Psat7g195200.1	F:O-fucosylpeptide 3-beta-N-acetylglucosaminyltransferase activity; C:membrane	G3DSA:3.90.550.50 (GENE3D); IPR006740 (PFAM); PTHR10811:SF66 (PANTHER); PTHR10811 (PANTHER); CYTOPLASMIC_DOMAIN (PHOBIUS); TRANSMEMBRANE (PHOBIUS); NON_CYTOPLASMIC_DOMAIN (PHOBIUS); TMhelix (TMHMM)	no GO terms	UDP-glucose:O-linked fucose beta-1 [Vigna unguiculata] ID 70.4%	down	6h	Linnea	Not_significant	-3.04996	Not_significant	Not_significant	39.0442
Psat6g138840.1	P:regulation of DNA-templated transcription; F:DNA-binding transcription factor activity; F:sequence-specific DNA binding; C:nucleus; C:membrane	Coil (COILS); IPR001005 (SMART); G3DSA:1.10.10.60 (GENE3D); IPR001005 (PFAM); G3DSA:1.10.10.60 (GENE3D); mobidb-lite (MOBIDB_LITE); mobidb-lite (MOBIDB_LITE); PTHR45675:SF48 (PANTHER); PTHR45675 (PANTHER); IPR017930 (PROSITE_PROFILES); IPR017930 (PROSITE_PROFILES); IPR001005 (CDD); IPR001005 (CDD); IPR009057 (SUPERFAMILY)	no GO terms	MYB-like transcription factor EOBII [Pisum sativum] ID 100.0%	down	6h	Linnea	Not_significant	-2.78793	Not_significant	Not_significant	13.136
Psat7g010200.1	P:cell wall modification; P:negative regulation of catalytic activity; P:pectin catabolic process; F:pectinesterase activity; F:aspartyl esterase activity; F:pectinesterase inhibitor activity; C:extracellular region; C:membrane	IPR006501 (SMART); IPR006633 (SMART); IPR012334 (G3DSA:2.160.20.GENE3D); IPR035513 (G3DSA:1.20.140.GENE3D); IPR006501 (TIGRFAM); IPR006501 (PFAM); IPR000070 (PFAM); PTHR31707:SF152 (PANTHER); PTHR31707 (PANTHER); IPR033131 (PROSITE_PATTERNS); IPR018040 (PROSITE_PATTERNS); NON_CYTOPLASMIC_DOMAIN (PHOBIUS); CYTOPLASMIC_DOMAIN (PHOBIUS); TRANSMEMBRANE (PHOBIUS); cd15798 (CDD); SignalP-TM (SIGNALP_EU…	P:cell wall modification; F:enzyme inhibitor activity; F:pectinesterase activity	pectinesterase-like [Pisum sativum] ID 97.0%	down	6h	Linnea	Not_significant	-2.73673	Not_significant	Not_significant	257.724
Psat1g038760.1	P:response to cold; P:response to water deprivation; P:response to abscisic acid; F:metal ion binding	IPR000167 (PFAM); mobidb-lite (MOBIDB_LITE); mobidb-lite (MOBIDB_LITE); mobidb-lite (MOBIDB_LITE); mobidb-lite (MOBIDB_LITE); mobidb-lite (MOBIDB_LITE); mobidb-lite (MOBIDB_LITE); mobidb-lite (MOBIDB_LITE); IPR000167 (PANTHER); IPR000167 (PANTHER); PTHR33346:SF38 (PANTHER); PTHR33346:SF38 (PANTHER); IPR030513 (PROSITE_PATTERNS)	P:response to water	RecName: Full=Dehydrin DHN3 [Pisum sativum] ID 100.0%	down	6h	Linnea	Not_significant	-2.63063	Not_significant	Not_significant	357.189
Psat5g140720.1	F:acid phosphatase activity; F:metal ion binding	IPR015914 (PFAM); IPR004843 (PFAM); IPR025733 (PFAM); IPR029052 (G3DSA:3.60.21.GENE3D); IPR040974 (PFAM); PTHR45778:SF13 (PANTHER); PTHR45778 (PANTHER); SIGNAL_PEPTIDE_C_REGION (PHOBIUS); SIGNAL_PEPTIDE (PHOBIUS); SIGNAL_PEPTIDE_N_REGION (PHOBIUS); NON_CYTOPLASMIC_DOMAIN (PHOBIUS); SIGNAL_PEPTIDE_H_REGION (PHOBIUS); IPR041792 (CDD); SignalP-noTM (SIGNALP_EUK); IPR008963 (SUPERFAMILY); SSF56300 (S…	F:acid phosphatase activity; F:hydrolase activity; F:metal ion binding	nucleotide pyrophosphatase/phosphodiesterase-like [Pisum sativum] ID 100.0%	down	6h	Linnea	Not_significant	-2.60057	Not_significant	Not_significant	183.213
Psat4g106160.1	P:carbohydrate metabolic process; F:hydrolase activity	IPR000677 (PRINTS); IPR001223 (PFAM); G3DSA:3.20.20.80 (GENE3D); PTHR46476 (PANTHER); PTHR46476:SF13 (PANTHER); IPR017853 (SUPERFAMILY)	P:carbohydrate metabolic process	chitinase 1-like [Pisum sativum] ID 100.0%	down	6h	Linnea	Not_significant	-2.50436	Not_significant	Not_significant	55.5387
Psat2g177840.1	P:proteolysis; P:extracellular matrix organization; P:collagen catabolic process; F:metalloendopeptidase activity; F:zinc ion binding; C:extracellular matrix	IPR021190 (PRINTS); IPR006026 (SMART); IPR001818 (PFAM); IPR002477 (PFAM); IPR024079 (G3DSA:3.40.390.GENE3D); PTHR10201 (PANTHER); PTHR10201:SF245 (PANTHER); TRANSMEMBRANE (PHOBIUS); NON_CYTOPLASMIC_DOMAIN (PHOBIUS); CYTOPLASMIC_DOMAIN (PHOBIUS); IPR033739 (CDD); SSF55486 (SUPERFAMILY); IPR036365 (SUPERFAMILY)	P:proteolysis; F:metalloendopeptidase activity; F:metallopeptidase activity; F:zinc ion binding; C:extracellular matrix	metalloendoproteinase 1-MMP-like [Pisum sativum] ID 100.0%	down	6h	Linnea	Not_significant	-2.20837	Not_significant	Not_significant	3436.06
Psat2g159960.1		mobidb-lite (MOBIDB_LITE); mobidb-lite (MOBIDB_LITE); mobidb-lite (MOBIDB_LITE); PTHR36410 (PANTHER)	no GO terms	plant/MUD21-2 protein [Spatholobus suberectus] ID 66.4%	down	6h	Linnea	Not_significant	-2.0632	Not_significant	Not_significant	438.794
Psat5g172880.1	C:membrane	IPR021924 (PFAM); PTHR31963:SF20 (PANTHER); IPR021924 (PANTHER); TRANSMEMBRANE (PHOBIUS); TRANSMEMBRANE (PHOBIUS); CYTOPLASMIC_DOMAIN (PHOBIUS); CYTOPLASMIC_DOMAIN (PHOBIUS); NON_CYTOPLASMIC_DOMAIN (PHOBIUS); TRANSMEMBRANE (PHOBIUS); CYTOPLASMIC_DOMAIN (PHOBIUS); TRANSMEMBRANE (PHOBIUS); TRANSMEMBRANE (PHOBIUS); NON_CYTOPLASMIC_DOMAIN (PHOBIUS); CYTOPLASMIC_DOMAIN (PHOBIUS); TRANSMEMBRANE (PHOBIU…	no GO terms	extracellular ligand-gated ion channel protein [Senna tora] ID 77.7%	down	6h	Linnea	Not_significant	-2.03572	Not_significant	Not_significant	339.378
Psat2g149200.1	P:fatty acid biosynthetic process; P:oxylipin biosynthetic process; P:lipid oxidation; F:protein binding; F:oxidoreductase activity, acting on single donors with incorporation of molecular oxygen, incorporation of two atoms of oxygen; F:metal ion binding; C:cytoplasm	IPR013819 (PRINTS); IPR001246 (PRINTS); IPR001024 (SMART); IPR013819 (PFAM); G3DSA:4.10.375.10 (GENE3D); G3DSA:3.10.450.60 (GENE3D); IPR001024 (PFAM); IPR027433 (G3DSA:4.10.372.GENE3D); G3DSA:1.20.245.10 (GENE3D); G3DSA:2.60.60.20 (GENE3D); mobidb-lite (MOBIDB_LITE); mobidb-lite (MOBIDB_LITE); PTHR11771:SF115 (PANTHER); IPR000907 (PANTHER); IPR020834 (PROSITE_PATTERNS); IPR020833 (PROSITE_PATTERN…	P:obsolete oxidation-reduction process; F:protein binding; F:oxidoreductase activity; F:oxidoreductase activity, acting on single donors with incorporation of molecular oxygen, incorporation of two atoms of oxygen; F:metal ion binding	seed linoleate 9S-lipoxygenase-like [Pisum sativum] ID 99.9%	down	6h	Linnea	Not_significant	-1.96829	Not_significant	Not_significant	244.876
Psat1g030160.1	P:defense response to other organism; C:plasmodesma; C:membrane	IPR004864 (PFAM); PTHR31415 (PANTHER); PTHR31415:SF59 (PANTHER); CYTOPLASMIC_DOMAIN (PHOBIUS); TRANSMEMBRANE (PHOBIUS); NON_CYTOPLASMIC_DOMAIN (PHOBIUS); TMhelix (TMHMM)	no GO terms	late embryogenesis abundant protein [Medicago truncatula] ID 76.6%	down	6h	Linnea	Not_significant	-1.9598	Not_significant	Not_significant	125.511
Psat7g166360.1	P:regulation of DNA-templated transcription; F:DNA-binding transcription factor activity; F:protein dimerization activity; C:nucleus	IPR011598 (SMART); IPR036638 (G3DSA:4.10.280.GENE3D); IPR011598 (PFAM); mobidb-lite (MOBIDB_LITE); mobidb-lite (MOBIDB_LITE); PTHR45844:SF3 (PANTHER); PTHR45844 (PANTHER); IPR011598 (PROSITE_PROFILES); cd11455 (CDD); cd04873 (CDD); IPR036638 (SUPERFAMILY)	F:protein dimerization activity	transcription factor bHLH30-like [Pisum sativum] ID 98.8%	down	6h	Linnea	Not_significant	-1.84337	Not_significant	Not_significant	728.849
Psat2g119520.1	P:RNA catabolic process; P:RNA phosphodiester bond hydrolysis, endonucleolytic; F:RNA binding; F:ribonuclease T2 activity; C:extracellular region	IPR001568 (PFAM); IPR036430 (G3DSA:3.90.730.GENE3D); IPR001568 (PANTHER); PTHR11240:SF67 (PANTHER); IPR033130 (PROSITE_PATTERNS); IPR018188 (PROSITE_PATTERNS); SIGNAL_PEPTIDE_H_REGION (PHOBIUS); SIGNAL_PEPTIDE_N_REGION (PHOBIUS); SIGNAL_PEPTIDE_C_REGION (PHOBIUS); NON_CYTOPLASMIC_DOMAIN (PHOBIUS); SIGNAL_PEPTIDE (PHOBIUS); IPR033697 (CDD); SignalP-noTM (SIGNALP_EUK); IPR036430 (SUPERFAMILY)	F:RNA binding; F:ribonuclease T2 activity	Ribonuclease pancreatic beta-type, partial [Pisum sativum] ID 98.7%	down	6h	Linnea	Not_significant	-1.78593	Not_significant	Not_significant	849.336
Psat1g131280.1	P:carbohydrate metabolic process; F:chitinase activity; C:extracellular region	IPR001223 (PFAM); G3DSA:3.20.20.80 (GENE3D); PTHR45708 (PANTHER); PTHR45708:SF31 (PANTHER); IPR001579 (PROSITE_PATTERNS); SIGNAL_PEPTIDE_C_REGION (PHOBIUS); SIGNAL_PEPTIDE (PHOBIUS); NON_CYTOPLASMIC_DOMAIN (PHOBIUS); SIGNAL_PEPTIDE_N_REGION (PHOBIUS); SIGNAL_PEPTIDE_H_REGION (PHOBIUS); cd02877 (CDD); SignalP-noTM (SIGNALP_EUK); SignalP-TM (SIGNALP_GRAM_POSITIVE); SignalP-TM (SIGNALP_GRAM_NEGATIVE…	P:carbohydrate metabolic process; F:hydrolase activity, hydrolyzing O-glycosyl compounds	hevamine-A-like [Pisum sativum] ID 100.0%	down	6h	Linnea	Not_significant	-1.76622	Not_significant	Not_significant	128.088
Psat5g291320.1	P:fatty acid biosynthetic process; P:oxylipin biosynthetic process; P:lipid oxidation; F:oxidoreductase activity, acting on single donors with incorporation of molecular oxygen, incorporation of two atoms of oxygen; F:metal ion binding; C:cytoplasm	IPR013819 (PFAM); G3DSA:1.20.245.10 (GENE3D); IPR000907 (PANTHER); PTHR11771:SF118 (PANTHER); IPR013819 (PROSITE_PROFILES); IPR036226 (SUPERFAMILY)	P:obsolete oxidation-reduction process; F:oxidoreductase activity, acting on single donors with incorporation of molecular oxygen, incorporation of two atoms of oxygen; F:metal ion binding	seed linoleate 9S-lipoxygenase-3-like [Pisum sativum] ID 100.0%	down	6h	Linnea	Not_significant	-1.73879	Not_significant	Not_significant	14.0654
Psat2g106360.1	P:proteasome-mediated ubiquitin-dependent protein catabolic process; F:protein binding; C:nucleus; C:cytosol	IPR015915 (G3DSA:2.120.10.GENE3D); PTHR24414:SF44 (PANTHER); PTHR24414 (PANTHER); IPR015915 (SUPERFAMILY)	F:protein binding	F-box/kelch-repeat protein At1g23390-like [Pisum sativum] ID 100.0%	down	6h	Linnea	Not_significant	-1.70915	Not_significant	Not_significant	287.582
Psat5g009480.1		mobidb-lite (MOBIDB_LITE); mobidb-lite (MOBIDB_LITE)	no GO terms	None	down	6h	Linnea	Not_significant	-1.67486	Not_significant	Not_significant	497.802
Psat6g223880.1	F:DNA binding; F:mRNA binding; F:metal ion binding	Coil (COILS); IPR000571 (SMART); IPR000571 (PFAM); G3DSA:4.10.1000.10 (GENE3D); PTHR12547:SF141 (PANTHER); PTHR12547 (PANTHER); IPR000571 (PROSITE_PROFILES); IPR000571 (PROSITE_PROFILES); IPR036855 (SUPERFAMILY); IPR036855 (SUPERFAMILY)	F:metal ion binding	zinc finger CCCH domain-containing protein 15-like [Pisum sativum] ID 100.0%	down	6h	Linnea	Not_significant	-1.62313	Not_significant	Not_significant	137.722
Psat1g035200.1	P:chlorophyll catabolic process; P:defense response to bacterium; P:defense response to fungus; F:chlorophyllase activity; F:pheophytinase b activity; C:membrane	IPR029058 (G3DSA:3.40.50.GENE3D); IPR017395 (PFAM); PTHR33428 (PANTHER); PTHR33428:SF10 (PANTHER); IPR029058 (SUPERFAMILY)	P:chlorophyll catabolic process; F:chlorophyllase activity	chlorophyllase-1-like [Pisum sativum] ID 99.7%	down	6h	Linnea	Not_significant	-1.53683	Not_significant	Not_significant	69.885
Psat4g209040.1	P:proteolysis; P:extracellular matrix organization; P:collagen catabolic process; F:metalloendopeptidase activity; F:zinc ion binding; C:membrane; C:extracellular matrix	IPR021190 (PRINTS); IPR006026 (SMART); IPR002477 (PFAM); IPR001818 (PFAM); IPR024079 (G3DSA:3.40.390.GENE3D); PTHR10201 (PANTHER); PTHR10201:SF245 (PANTHER); SIGNAL_PEPTIDE_H_REGION (PHOBIUS); NON_CYTOPLASMIC_DOMAIN (PHOBIUS); SIGNAL_PEPTIDE_C_REGION (PHOBIUS); SIGNAL_PEPTIDE (PHOBIUS); SIGNAL_PEPTIDE_N_REGION (PHOBIUS); IPR033739 (CDD); SignalP-noTM (SIGNALP_GRAM_NEGATIVE); SignalP-noTM (SIGNALP…	P:proteolysis; F:metalloendopeptidase activity; F:metallopeptidase activity; F:zinc ion binding; C:extracellular matrix	metalloendoproteinase 4-MMP-like [Pisum sativum] ID 100.0%	down	6h	Linnea	Not_significant	-1.50551	Not_significant	Not_significant	1975.36
Psat5g289880.1	P:fatty acid biosynthetic process; P:oxylipin biosynthetic process; P:lipid oxidation; F:protein binding; F:metal ion binding; F:linoleate 9S-lipoxygenase activity; C:cytoplasm	IPR001246 (PRINTS); IPR013819 (PRINTS); IPR001024 (SMART); G3DSA:1.20.245.10 (GENE3D); IPR013819 (PFAM); G3DSA:3.10.450.60 (GENE3D); G3DSA:4.10.375.10 (GENE3D); IPR027433 (G3DSA:4.10.372.GENE3D); IPR001024 (PFAM); G3DSA:2.60.60.20 (GENE3D); G3DSA:1.20.245.10 (GENE3D); mobidb-lite (MOBIDB_LITE); IPR000907 (PANTHER); PTHR11771:SF118 (PANTHER); IPR020834 (PROSITE_PATTERNS); IPR020833 (PROSITE_PATTER…	P:obsolete oxidation-reduction process; F:protein binding; F:oxidoreductase activity; F:oxidoreductase activity, acting on single donors with incorporation of molecular oxygen, incorporation of two atoms of oxygen; F:metal ion binding	seed linoleate 9S-lipoxygenase-3 [Pisum sativum] ID 90.4%	down	6h	Linnea	Not_significant	-1.46725	Not_significant	Not_significant	146.686
Psat7g236240.1	P:modulation of process of another organism; F:nutrient reservoir activity; F:toxin activity	IPR032000 (PFAM); SIGNAL_PEPTIDE_C_REGION (PHOBIUS); SIGNAL_PEPTIDE_H_REGION (PHOBIUS); NON_CYTOPLASMIC_DOMAIN (PHOBIUS); SIGNAL_PEPTIDE_N_REGION (PHOBIUS); SIGNAL_PEPTIDE (PHOBIUS); SignalP-TM (SIGNALP_GRAM_POSITIVE); SignalP-noTM (SIGNALP_EUK)	no GO terms	albumin-1-like isoform X1 [Pisum sativum] ID 96.0%	down	6h	Linnea	Not_significant	-1.3911	Not_significant	Not_significant	428.001
Psat7g064920.1	C:membrane	mobidb-lite (MOBIDB_LITE); mobidb-lite (MOBIDB_LITE); mobidb-lite (MOBIDB_LITE); PTHR37189:SF2 (PANTHER); PTHR37189 (PANTHER); SIGNAL_PEPTIDE_H_REGION (PHOBIUS); SIGNAL_PEPTIDE_N_REGION (PHOBIUS); SIGNAL_PEPTIDE_C_REGION (PHOBIUS); NON_CYTOPLASMIC_DOMAIN (PHOBIUS); TRANSMEMBRANE (PHOBIUS); CYTOPLASMIC_DOMAIN (PHOBIUS); SIGNAL_PEPTIDE (PHOBIUS); SignalP-noTM (SIGNALP_EUK); TMhelix (TMHMM)	no GO terms	None	down	6h	Linnea	Not_significant	-1.34291	Not_significant	Not_significant	892.164
Psat0s2407g0200.1		IPR010800 (PFAM); SIGNAL_PEPTIDE_H_REGION (PHOBIUS); CYTOPLASMIC_DOMAIN (PHOBIUS); SIGNAL_PEPTIDE_C_REGION (PHOBIUS); SIGNAL_PEPTIDE_N_REGION (PHOBIUS); TRANSMEMBRANE (PHOBIUS); NON_CYTOPLASMIC_DOMAIN (PHOBIUS); SIGNAL_PEPTIDE (PHOBIUS); SignalP-TM (SIGNALP_EUK); SignalP-TM (SIGNALP_GRAM_POSITIVE); TMhelix (TMHMM); TMhelix (TMHMM)	no GO terms	None	down	6h	Linnea	Not_significant	-1.30917	Not_significant	Not_significant	36.1267
Psat3g033760.1	P:DNA-templated transcription; P:negative regulation of flower development; P:vegetative to reproductive phase transition of meristem; F:transcription coregulator activity; C:nucleus; C:cytoplasm; C:membrane	IPR008914 (PFAM); IPR036610 (G3DSA:3.90.280.GENE3D); IPR035810 (PANTHER); IPR031114 (PTHR11362:PANTHER); IPR001858 (PROSITE_PATTERNS); IPR035810 (CDD); IPR036610 (SUPERFAMILY)	P:negative regulation of flower development; F:transcription coregulator activity	TFL1a [Pisum sativum] ID 100.0%	down	6h	Linnea	Not_significant	-1.19599	Not_significant	Not_significant	3474.33
Psat4g100080.1	F:naringenin 3-dioxygenase activity; F:metal ion binding	IPR005123 (PFAM); IPR026992 (PFAM); IPR027443 (G3DSA:2.60.120.GENE3D); PTHR47990 (PANTHER); PTHR47990:SF139 (PANTHER); IPR005123 (PROSITE_PROFILES); SSF51197 (SUPERFAMILY)	P:obsolete oxidation-reduction process; F:oxidoreductase activity	putative ATP-dependent RNA helicase an3, partial [Pisum sativum] ID 99.5%	down	6h	Linnea	Not_significant	-1.16646	Not_significant	Not_significant	528.147
Psat4g033160.1	P:regulation of transcription by RNA polymerase II; F:RNA polymerase II cis-regulatory region sequence-specific DNA binding; F:DNA-binding transcription factor activity, RNA polymerase II-specific; C:nucleus	IPR005540 (SMART); IPR005541 (SMART); IPR005540 (PFAM); IPR005541 (PFAM); mobidb-lite (MOBIDB_LITE); PTHR11850 (PANTHER); PTHR11850:SF264 (PANTHER)	F:DNA binding; C:nucleus	homeobox protein knotted-1-like 4 [Pisum sativum] ID 100.0%	down	6h	Linnea	Not_significant	-1.11055	Not_significant	Not_significant	1066.7
Psat7g051200.1	P:protein ubiquitination; F:transferase activity; C:membrane	IPR001841 (SMART); IPR001841 (PFAM); IPR013083 (G3DSA:3.30.40.GENE3D); PTHR46905 (PANTHER); PTHR46905:SF9 (PANTHER); NON_CYTOPLASMIC_DOMAIN (PHOBIUS); CYTOPLASMIC_DOMAIN (PHOBIUS); TRANSMEMBRANE (PHOBIUS); IPR001841 (PROSITE_PROFILES); cd16454 (CDD); SSF57850 (SUPERFAMILY); TMhelix (TMHMM)	no GO terms	RING-H2 finger protein ATL78-like [Pisum sativum] ID 100.0%	down	6h	Linnea	Not_significant	-1.09965	Not_significant	Not_significant	138.762
Psat1g083080.1	C:membrane	IPR040229 (PANTHER); PTHR31133:SF11 (PANTHER); NON_CYTOPLASMIC_DOMAIN (PHOBIUS); TRANSMEMBRANE (PHOBIUS); CYTOPLASMIC_DOMAIN (PHOBIUS); TRANSMEMBRANE (PHOBIUS); CYTOPLASMIC_DOMAIN (PHOBIUS); NON_CYTOPLASMIC_DOMAIN (PHOBIUS); TRANSMEMBRANE (PHOBIUS); TRANSMEMBRANE (PHOBIUS); CYTOPLASMIC_DOMAIN (PHOBIUS); TRANSMEMBRANE (PHOBIUS); CYTOPLASMIC_DOMAIN (PHOBIUS); NON_CYTOPLASMIC_DOMAIN (PHOBIUS); TRANS…	no GO terms	putative membrane protein, partial [Mucuna pruriens] ID 69.7%	down	6h	Linnea	Not_significant	-1.09772	Not_significant	Not_significant	15577
Psat5g085840.1		IPR007789 (PFAM); PTHR35466:SF4 (PANTHER); PTHR35466 (PANTHER)	no GO terms	None	down	6h	Linnea	Not_significant	-1.09296	Not_significant	Not_significant	33.3036
Psat4g191080.1	P:response to stress; F:calcium ion binding; F:calcium-dependent phospholipid binding	IPR001464 (PRINTS); IPR009118 (PRINTS); IPR018502 (SMART); IPR037104 (G3DSA:1.10.220.GENE3D); IPR037104 (G3DSA:1.10.220.GENE3D); IPR037104 (G3DSA:1.10.220.GENE3D); IPR037104 (G3DSA:1.10.220.GENE3D); IPR018502 (PFAM); PTHR10502 (PANTHER); PTHR10502:SF197 (PANTHER); IPR018252 (PROSITE_PATTERNS); IPR018502 (PROSITE_PROFILES); IPR018502 (PROSITE_PROFILES); IPR018502 (PROSITE_PROFILES); IPR018502 (PRO…	F:calcium ion binding; F:calcium-dependent phospholipid binding	annexin-like protein RJ4 [Pisum sativum] ID 100.0%	down	6h	Linnea	Not_significant	-1.06182	Not_significant	Not_significant	924.575
Psat0s558g0080.1	P:systemic acquired resistance; F:fatty acid binding	G3DSA:1.10.110.10 (GENE3D); IPR016140 (PFAM); PTHR33122:SF66 (PANTHER); IPR039265 (PANTHER); SIGNAL_PEPTIDE_C_REGION (PHOBIUS); SIGNAL_PEPTIDE_N_REGION (PHOBIUS); NON_CYTOPLASMIC_DOMAIN (PHOBIUS); SIGNAL_PEPTIDE_H_REGION (PHOBIUS); SIGNAL_PEPTIDE (PHOBIUS); cd00010 (CDD); SignalP-noTM (SIGNALP_EUK); SignalP-TM (SIGNALP_GRAM_POSITIVE); IPR036312 (SUPERFAMILY)	P:systemic acquired resistance; F:fatty acid binding	non-specific lipid transfer protein GPI-anchored 26-like [Trifolium pratense] ID 72.6%	down	6h	Linnea	Not_significant	-1.02381	Not_significant	Not_significant	3584.73
Psat5g277000.1	P:regulation of DNA-templated transcription; F:DNA binding; F:DNA-binding transcription factor activity; C:nucleus	IPR003851 (PFAM); PTHR31992:SF221 (PANTHER); PTHR31992 (PANTHER); IPR003851 (PROSITE_PATTERNS); CYTOPLASMIC_DOMAIN (PHOBIUS); NON_CYTOPLASMIC_DOMAIN (PHOBIUS); TRANSMEMBRANE (PHOBIUS); CYTOPLASMIC_DOMAIN (PHOBIUS); TRANSMEMBRANE (PHOBIUS); IPR003851 (PROSITE_PROFILES); TMhelix (TMHMM); TMhelix (TMHMM)	P:regulation of DNA-templated transcription; F:DNA binding	dof zinc finger protein DOF2.1 [Medicago truncatula] ID 77.3%	down	6h	Linnea	Not_significant	-1.01058	Not_significant	Not_significant	46.0532
Psat2g018840.1	F:flavonol 3-O-glucosyltransferase activity; F:daphnetin 3-O-glucosyltransferase activity; F:myricetin 3-O-glucosyltransferase activity; C:membrane	Coil (COILS); G3DSA:3.40.50.2000 (GENE3D); IPR002213 (PFAM); G3DSA:3.40.50.2000 (GENE3D); PTHR48049 (PANTHER); PTHR48049:SF48 (PANTHER); IPR035595 (PROSITE_PATTERNS); CYTOPLASMIC_DOMAIN (PHOBIUS); NON_CYTOPLASMIC_DOMAIN (PHOBIUS); TRANSMEMBRANE (PHOBIUS); cd03784 (CDD); SSF53756 (SUPERFAMILY); TMhelix (TMHMM)	F:UDP-glycosyltransferase activity	anthocyanidin 3-O-glucosyltransferase 2-like [Pisum sativum] ID 98.5%	up	6h	Linnea	Not_significant	1.31229	Not_significant	Not_significant	1269.36
Psat1g112600.1	P:negative regulation of endopeptidase activity; F:endopeptidase inhibitor activity; C:extracellular region	IPR002160 (PRINTS); IPR002160 (SMART); IPR002160 (PFAM); G3DSA:2.80.10.50 (GENE3D); PTHR33107:SF21 (PANTHER); IPR002160 (PANTHER); SIGNAL_PEPTIDE_C_REGION (PHOBIUS); SIGNAL_PEPTIDE_H_REGION (PHOBIUS); NON_CYTOPLASMIC_DOMAIN (PHOBIUS); SIGNAL_PEPTIDE (PHOBIUS); SIGNAL_PEPTIDE_N_REGION (PHOBIUS); IPR002160 (CDD); SignalP-noTM (SIGNALP_EUK); SignalP-TM (SIGNALP_GRAM_POSITIVE); SignalP-noTM (SIGNALP_…	F:endopeptidase inhibitor activity	kunitz-type trypsin inhibitor-like 2 protein [Pisum sativum] ID 98.5%	up	6h	Linnea	Not_significant	1.32368	Not_significant	Not_significant	194.941
Psat7g035680.1	P:defense response; C:extracellular region	IPR001938 (PRINTS); IPR001938 (SMART); IPR001938 (PIRSF); IPR037176 (G3DSA:2.60.110.GENE3D); IPR001938 (PFAM); IPR001938 (PANTHER); PTHR31048:SF86 (PANTHER); IPR017949 (PROSITE_PATTERNS); SIGNAL_PEPTIDE_H_REGION (PHOBIUS); SIGNAL_PEPTIDE_C_REGION (PHOBIUS); NON_CYTOPLASMIC_DOMAIN (PHOBIUS); SIGNAL_PEPTIDE (PHOBIUS); SIGNAL_PEPTIDE_N_REGION (PHOBIUS); IPR001938 (PROSITE_PROFILES); cd09217 (CDD); S…	no GO terms	protein P21-like [Pisum sativum] ID 100.0%	up	6h	Linnea	Not_significant	1.36083	Not_significant	Not_significant	330.221
Psat1g161880.1	P:carbohydrate metabolic process; P:defense response; F:glucan endo-1,3-beta-D-glucosidase activity	IPR000490 (PFAM); G3DSA:3.20.20.80 (GENE3D); PTHR32227:SF251 (PANTHER); PTHR32227 (PANTHER); IPR000490 (PROSITE_PATTERNS); IPR017853 (SUPERFAMILY)	P:carbohydrate metabolic process; F:hydrolase activity, hydrolyzing O-glycosyl compounds	glucan endo-1,3-beta-glucosidase [Pisum sativum] ID 100.0%	up	6h	Linnea	Not_significant	1.4044	Not_significant	Not_significant	438.589
Psat7g061000.1	P:protein phosphorylation; F:protein serine/threonine kinase activity; F:protein binding; F:ATP binding; C:plasma membrane	IPR000719 (SMART); IPR003591 (SMART); IPR000719 (PFAM); G3DSA:3.30.200.20 (GENE3D); IPR032675 (G3DSA:3.80.10.GENE3D); IPR032675 (G3DSA:3.80.10.GENE3D); IPR001611 (PFAM); IPR013210 (PFAM); IPR032675 (G3DSA:3.80.10.GENE3D); G3DSA:1.10.510.10 (GENE3D); PTHR27008 (PANTHER); PTHR27008:SF357 (PANTHER); IPR008271 (PROSITE_PATTERNS); IPR017441 (PROSITE_PATTERNS); SIGNAL_PEPTIDE (PHOBIUS); SIGNAL_PEPTIDE_…	P:protein phosphorylation; F:protein kinase activity; F:protein binding; F:ATP binding	putative receptor-like protein kinase At3g47110 [Pisum sativum] ID 100.0%	up	6h	Linnea	Not_significant	1.41089	Not_significant	Not_significant	48.7504
Psat1g118880.1	P:protein phosphorylation; F:protein kinase activity; F:protein binding; F:ATP binding; C:membrane	IPR003591 (SMART); IPR032675 (G3DSA:3.80.10.GENE3D); IPR001611 (PFAM); IPR032675 (G3DSA:3.80.10.GENE3D); PTHR48054 (PANTHER); PTHR48054:SF37 (PANTHER); TRANSMEMBRANE (PHOBIUS); CYTOPLASMIC_DOMAIN (PHOBIUS); NON_CYTOPLASMIC_DOMAIN (PHOBIUS); SSF52047 (SUPERFAMILY); SSF52058 (SUPERFAMILY); TMhelix (TMHMM)	F:protein binding	receptor-like protein 52 [Pisum sativum] ID 94.9%	up	6h	Linnea	Not_significant	1.59573	Not_significant	Not_significant	185.367
Psat7g070240.1	F:iron ion binding; F:heme binding; F:isoflavone 3'-hydroxylase activity; C:endoplasmic reticulum membrane	IPR001128 (PRINTS); IPR002401 (PRINTS); IPR001128 (PFAM); IPR036396 (G3DSA:1.10.630.GENE3D); PTHR24298:SF839 (PANTHER); PTHR24298 (PANTHER); IPR017972 (PROSITE_PATTERNS); TRANSMEMBRANE (PHOBIUS); CYTOPLASMIC_DOMAIN (PHOBIUS); NON_CYTOPLASMIC_DOMAIN (PHOBIUS); IPR036396 (SUPERFAMILY)	P:obsolete oxidation-reduction process; F:iron ion binding; F:oxidoreductase activity, acting on paired donors, with incorporation or reduction of molecular oxygen; F:heme binding	isoflavone 3'-hydroxylase-like [Pisum sativum] ID 100.0%	up	6h	Linnea	Not_significant	1.6006	Not_significant	Not_significant	1392.04
Psat5g228840.1	P:monosaccharide transmembrane transport; F:monosaccharide transmembrane transporter activity; F:symporter activity; C:membrane	IPR003663 (PRINTS); IPR005828 (PFAM); G3DSA:1.20.1250.20 (GENE3D); IPR003663 (TIGRFAM); PTHR23500:SF421 (PANTHER); PTHR23500 (PANTHER); IPR005829 (PROSITE_PATTERNS); IPR005829 (PROSITE_PATTERNS); TRANSMEMBRANE (PHOBIUS); TRANSMEMBRANE (PHOBIUS); TRANSMEMBRANE (PHOBIUS); TRANSMEMBRANE (PHOBIUS); CYTOPLASMIC_DOMAIN (PHOBIUS); CYTOPLASMIC_DOMAIN (PHOBIUS); NON_CYTOPLASMIC_DOMAIN (PHOBIUS); NON_CYTOP…	P:transmembrane transport; F:transmembrane transporter activity; C:membrane; C:membrane	hexose carrier protein HEX6-like [Pisum sativum] ID 99.8%	up	6h	Linnea	Not_significant	1.64698	Not_significant	Not_significant	452.077
Psat7g193360.1	P:negative regulation of catalytic activity; F:enzyme inhibitor activity; F:pectinesterase activity	IPR006501 (SMART); IPR006501 (PFAM); IPR035513 (G3DSA:1.20.140.GENE3D); IPR006501 (TIGRFAM); PTHR31080 (PANTHER); PTHR31080:SF161 (PANTHER); NON_CYTOPLASMIC_DOMAIN (PHOBIUS); SIGNAL_PEPTIDE (PHOBIUS); SIGNAL_PEPTIDE_H_REGION (PHOBIUS); SIGNAL_PEPTIDE_N_REGION (PHOBIUS); SIGNAL_PEPTIDE_C_REGION (PHOBIUS); cd15798 (CDD); SignalP-noTM (SIGNALP_GRAM_NEGATIVE); SignalP-TM (SIGNALP_GRAM_POSITIVE); Sign…	F:enzyme inhibitor activity	21 kDa protein-like [Pisum sativum] ID 98.9%	up	6h	Linnea	Not_significant	1.65437	Not_significant	Not_significant	406.327
Psat7g109400.1	F:tetrahydroberberine oxidase activity; F:FAD binding	G3DSA:3.30.465.50 (GENE3D); IPR006094 (PFAM); IPR016167 (G3DSA:3.30.43.GENE3D); IPR012951 (PFAM); G3DSA:3.40.462.20 (GENE3D); PTHR32448:SF16 (PANTHER); PTHR32448 (PANTHER); SIGNAL_PEPTIDE_N_REGION (PHOBIUS); SIGNAL_PEPTIDE_H_REGION (PHOBIUS); SIGNAL_PEPTIDE (PHOBIUS); SIGNAL_PEPTIDE_C_REGION (PHOBIUS); NON_CYTOPLASMIC_DOMAIN (PHOBIUS); IPR016166 (PROSITE_PROFILES); SignalP-TM (SIGNALP_GRAM_POSITI…	P:obsolete oxidation-reduction process; F:oxidoreductase activity; F:flavin adenine dinucleotide binding; F:FAD binding	berberine bridge enzyme-like 17 [Pisum sativum] ID 99.0%	up	6h	Linnea	Not_significant	1.85688	Not_significant	Not_significant	6564.64
Psat2g030800.1	P:protein phosphorylation; F:protein kinase activity; F:ATP binding; C:membrane	IPR001245 (PFAM); IPR032675 (G3DSA:3.80.10.GENE3D); IPR013210 (PFAM); G3DSA:1.10.510.10 (GENE3D); G3DSA:3.30.200.20 (GENE3D); mobidb-lite (MOBIDB_LITE); mobidb-lite (MOBIDB_LITE); mobidb-lite (MOBIDB_LITE); mobidb-lite (MOBIDB_LITE); PTHR46084 (PANTHER); PTHR46084:SF11 (PANTHER); CYTOPLASMIC_DOMAIN (PHOBIUS); SIGNAL_PEPTIDE (PHOBIUS); TRANSMEMBRANE (PHOBIUS); NON_CYTOPLASMIC_DOMAIN (PHOBIUS); SIG…	P:protein phosphorylation; F:protein kinase activity; F:ATP binding	probable inactive receptor-like protein kinase At3g56050 [Pisum sativum] ID 99.1%	up	6h	Linnea	Not_significant	1.90032	Not_significant	Not_significant	851.569
Psat3g038920.1	F:UDP-glycosyltransferase activity	Coil (COILS); IPR002213 (PFAM); G3DSA:3.40.50.2000 (GENE3D); G3DSA:3.40.50.2000 (GENE3D); PTHR48047 (PANTHER); PTHR48047:SF13 (PANTHER); IPR035595 (PROSITE_PATTERNS); cd03784 (CDD); SSF53756 (SUPERFAMILY)	F:UDP-glycosyltransferase activity	UDP-glycosyltransferase 1-like [Pisum sativum] ID 100.0%	up	6h	Linnea	Not_significant	1.98592	Not_significant	Not_significant	57.369
Psat5g266320.1	P:phosphorylation; F:kinase activity	IPR002902 (PFAM); IPR038408 (G3DSA:3.30.430.GENE3D); PTHR32411 (PANTHER); PTHR32411 (PANTHER); PTHR32411:SF43 (PANTHER); PTHR32411:SF43 (PANTHER); SIGNAL_PEPTIDE (PHOBIUS); SIGNAL_PEPTIDE_N_REGION (PHOBIUS); NON_CYTOPLASMIC_DOMAIN (PHOBIUS); SIGNAL_PEPTIDE_H_REGION (PHOBIUS); SIGNAL_PEPTIDE_C_REGION (PHOBIUS); IPR002902 (PROSITE_PROFILES); SignalP-TM (SIGNALP_GRAM_POSITIVE); SignalP-noTM (SIGNALP…	no GO terms	LOW QUALITY PROTEIN: cysteine-rich repeat secretory protein 38-like [Cicer arietinum] ID 68.3%	up	6h	Linnea	Not_significant	2.01562	Not_significant	Not_significant	313.038
Psat5g185360.1	F:minor groove of adenine-thymine-rich DNA binding; F:DNA-binding transcription factor activity; C:nucleus	IPR005175 (PFAM); mobidb-lite (MOBIDB_LITE); IPR014476 (PANTHER); PTHR31100:SF63 (PANTHER); IPR005175 (PROSITE_PROFILES); IPR005175 (CDD); SSF117856 (SUPERFAMILY)	F:minor groove of adenine-thymine-rich DNA binding	None	up	6h	Linnea	Not_significant	2.24995	Not_significant	Not_significant	87.3145
Psat7g179640.1	P:carbohydrate metabolic process; F:glucan endo-1,3-beta-D-glucosidase activity	G3DSA:3.20.20.80 (GENE3D); IPR000490 (PFAM); PTHR32227:SF337 (PANTHER); PTHR32227 (PANTHER); IPR000490 (PROSITE_PATTERNS); NON_CYTOPLASMIC_DOMAIN (PHOBIUS); SIGNAL_PEPTIDE (PHOBIUS); SIGNAL_PEPTIDE_H_REGION (PHOBIUS); SIGNAL_PEPTIDE_N_REGION (PHOBIUS); SIGNAL_PEPTIDE_C_REGION (PHOBIUS); SignalP-TM (SIGNALP_GRAM_POSITIVE); SignalP-noTM (SIGNALP_EUK); IPR017853 (SUPERFAMILY)	P:carbohydrate metabolic process; F:hydrolase activity, hydrolyzing O-glycosyl compounds	glucan endo-1,3-beta-glucosidase-like [Pisum sativum] ID 100.0%	up	6h	Linnea	Not_significant	2.44767	Not_significant	Not_significant	68.2691
Psat5g024080.1	F:sarcosine oxidase activity; F:flavin adenine dinucleotide binding; C:membrane	IPR006076 (PFAM); G3DSA:3.30.9.10 (GENE3D); IPR036188 (G3DSA:3.50.50.GENE3D); PTHR10961 (PANTHER); PTHR10961:SF7 (PANTHER); IPR036188 (SUPERFAMILY); SSF54373 (SUPERFAMILY)	P:obsolete oxidation-reduction process; F:oxidoreductase activity	probable sarcosine oxidase [Pisum sativum] ID 99.2%	up	6h	Linnea	2.64216	2.46195	Not_significant	Not_significant	131.602
Psat6g125800.1	P:proteolysis; F:aspartic-type endopeptidase activity	IPR032799 (PFAM); IPR021109 (G3DSA:2.40.70.GENE3D); IPR021109 (G3DSA:2.40.70.GENE3D); IPR032861 (PFAM); IPR001461 (PANTHER); PTHR47965:SF22 (PANTHER); SIGNAL_PEPTIDE_N_REGION (PHOBIUS); SIGNAL_PEPTIDE (PHOBIUS); NON_CYTOPLASMIC_DOMAIN (PHOBIUS); SIGNAL_PEPTIDE_H_REGION (PHOBIUS); SIGNAL_PEPTIDE_C_REGION (PHOBIUS); IPR033121 (PROSITE_PROFILES); IPR033868 (CDD); SignalP-noTM (SIGNALP_EUK); IPR02110…	P:proteolysis; F:aspartic-type endopeptidase activity	probable aspartic proteinase GIP2 [Pisum sativum] ID 100.0%	up	6h	Linnea	Not_significant	2.46324	Not_significant	Not_significant	299.331
Psat4g222400.1	P:jasmonic acid metabolic process; P:salicylic acid metabolic process; F:methyl indole-3-acetate esterase activity; F:methyl salicylate esterase activity; F:methyl jasmonate esterase activity	IPR000073 (PFAM); IPR029058 (G3DSA:3.40.50.GENE3D); PTHR10992:SF1021 (PANTHER); PTHR10992 (PANTHER); SIGNAL_PEPTIDE_H_REGION (PHOBIUS); SIGNAL_PEPTIDE_N_REGION (PHOBIUS); SIGNAL_PEPTIDE (PHOBIUS); NON_CYTOPLASMIC_DOMAIN (PHOBIUS); SIGNAL_PEPTIDE_C_REGION (PHOBIUS); IPR029058 (SUPERFAMILY); TMhelix (TMHMM)	no GO terms	methyl jasmonate esterase 1-like [Pisum sativum] ID 96.8%	up	6h	Linnea	Not_significant	2.54505	Not_significant	Not_significant	6540.11
Psat7g179600.1	P:carbohydrate metabolic process; F:glucan endo-1,3-beta-D-glucosidase activity	G3DSA:3.20.20.80 (GENE3D); IPR000490 (PFAM); PTHR32227:SF337 (PANTHER); PTHR32227 (PANTHER); IPR000490 (PROSITE_PATTERNS); SIGNAL_PEPTIDE_N_REGION (PHOBIUS); SIGNAL_PEPTIDE_H_REGION (PHOBIUS); SIGNAL_PEPTIDE (PHOBIUS); SIGNAL_PEPTIDE_C_REGION (PHOBIUS); NON_CYTOPLASMIC_DOMAIN (PHOBIUS); SignalP-noTM (SIGNALP_EUK); IPR017853 (SUPERFAMILY); TMhelix (TMHMM)	P:carbohydrate metabolic process; F:hydrolase activity, hydrolyzing O-glycosyl compounds	glucan endo-1,3-beta-glucosidase-like [Pisum sativum] ID 100.0%	up	6h	Linnea	Not_significant	3.00289	Not_significant	Not_significant	1136.98
Psat1g012720.1	P:regulation of DNA-templated transcription; F:DNA binding	IPR036093 (G3DSA:3.30.310.GENE3D); IPR003441 (PFAM); IPR036093 (G3DSA:3.30.310.GENE3D); PTHR31744:SF82 (PANTHER); PTHR31744 (PANTHER); PTHR31744 (PANTHER); PTHR31744:SF82 (PANTHER); IPR003441 (PROSITE_PROFILES); IPR036093 (SUPERFAMILY)	P:regulation of DNA-templated transcription; F:DNA binding	transcription factor JUNGBRUNNEN 1-like [Pisum sativum] ID 86.6%	up	6h	Linnea	Not_significant	3.00635	Not_significant	Not_significant	256.643
Psat7g123960.1	F:heme binding; F:ferredoxin-nitrite reductase activity; F:iron-sulfur cluster binding	IPR006066 (PRINTS); G3DSA:3.90.480.20 (GENE3D); IPR005117 (PFAM); G3DSA:3.30.413.10 (GENE3D); G3DSA:3.30.413.10 (GENE3D); IPR006067 (PFAM); IPR006067 (PFAM); PTHR32439 (PANTHER); PTHR32439:SF6 (PANTHER); IPR006066 (PROSITE_PATTERNS); IPR036136 (SUPERFAMILY); IPR036136 (SUPERFAMILY); SSF56014 (SUPERFAMILY); SSF56014 (SUPERFAMILY)	P:obsolete oxidation-reduction process; F:oxidoreductase activity; F:heme binding; F:iron-sulfur cluster binding	Ferredoxin--nitrite reductase, partial [Pisum sativum] ID 100.0%	up	6h	Linnea	Not_significant	3.09739	Not_significant	Not_significant	52.7095
Psat6g136120.1	F:acyltransferase activity, transferring groups other than amino-acyl groups	IPR023213 (G3DSA:3.30.559.GENE3D); IPR023213 (G3DSA:3.30.559.GENE3D); IPR003480 (PFAM); PTHR31642 (PANTHER); PTHR31642:SF242 (PANTHER)	F:acyltransferase activity, transferring groups other than amino-acyl groups	benzyl alcohol O-benzoyltransferase [Pisum sativum] ID 100.0%	up	6h	Linnea	Not_significant	3.14822	Not_significant	Not_significant	1625.93
Psat5g265680.1	P:diterpenoid biosynthetic process; F:magnesium ion binding; F:hydrolase activity; F:isoprene synthase activity	IPR001906 (PFAM); IPR036965 (G3DSA:1.50.10.GENE3D); IPR005630 (PFAM); IPR008949 (G3DSA:1.10.600.GENE3D); IPR034741 (SFLD); SFLDS00005 (SFLD); PTHR31225:SF137 (PANTHER); PTHR31225 (PANTHER); cd00684 (CDD); IPR008930 (SUPERFAMILY); IPR008949 (SUPERFAMILY)	F:magnesium ion binding; F:terpene synthase activity; F:lyase activity	probable terpene synthase 11 [Pisum sativum] ID 99.1%	up	6h	Linnea	Not_significant	3.30341	Not_significant	Not_significant	4989.9
Psat6g231920.1	F:acid phosphatase activity; F:metal ion binding	IPR015914 (PFAM); IPR029052 (G3DSA:3.60.21.GENE3D); IPR008963 (G3DSA:2.60.40.GENE3D); IPR004843 (PFAM); PTHR22953:SF124 (PANTHER); IPR039331 (PANTHER); SIGNAL_PEPTIDE_H_REGION (PHOBIUS); SIGNAL_PEPTIDE (PHOBIUS); NON_CYTOPLASMIC_DOMAIN (PHOBIUS); SIGNAL_PEPTIDE_N_REGION (PHOBIUS); SIGNAL_PEPTIDE_C_REGION (PHOBIUS); IPR041792 (CDD); SignalP-noTM (SIGNALP_EUK); IPR008963 (SUPERFAMILY); SSF56300 (SU…	F:acid phosphatase activity; F:hydrolase activity; F:metal ion binding	purple acid phosphatase [Medicago truncatula] ID 84.7%	up	6h	Linnea	Not_significant	3.51317	Not_significant	Not_significant	22.6269
Psat6g088280.1	F:iron ion binding; F:heme binding; F:geraniol 10-hydroxylase activity; C:membrane	Coil (COILS); IPR002401 (PRINTS); IPR001128 (PRINTS); IPR036396 (G3DSA:1.10.630.GENE3D); IPR001128 (PFAM); PTHR47950:SF4 (PANTHER); PTHR47950 (PANTHER); IPR017972 (PROSITE_PATTERNS); NON_CYTOPLASMIC_DOMAIN (PHOBIUS); TRANSMEMBRANE (PHOBIUS); CYTOPLASMIC_DOMAIN (PHOBIUS); IPR036396 (SUPERFAMILY); TMhelix (TMHMM)	P:obsolete oxidation-reduction process; F:iron ion binding; F:oxidoreductase activity, acting on paired donors, with incorporation or reduction of molecular oxygen; F:heme binding	geraniol 8-hydroxylase-like [Pisum sativum] ID 100.0%	up	6h	Linnea	Not_significant	3.99297	Not_significant	Not_significant	225.338
Psat5g257040.1	P:calcium ion transmembrane transport; F:P-type calcium transporter activity; F:ATP binding; F:ATP hydrolysis activity; C:membrane; C:intracellular membrane-bounded organelle	IPR001757 (PRINTS); PR00119 (PRINTS); IPR004014 (SMART); PF00702 (PFAM); IPR004014 (PFAM); IPR023299 (G3DSA:3.40.1110.GENE3D); PF00122 (PFAM); G3DSA:2.70.150.10 (GENE3D); IPR001757 (TIGRFAM); G3DSA:1.20.1110.10 (GENE3D); IPR023214 (G3DSA:3.40.50.GENE3D); IPR006408 (TIGRFAM); IPR006068 (PFAM); SFLDG00002 (SFLD); IPR044492 (SFLD); PTHR24093 (PANTHER); PTHR24093:SF471 (PANTHER); IPR018303 (PROSITE_P…	P:calcium ion transmembrane transport; F:nucleotide binding; F:P-type calcium transporter activity; F:ATP binding; C:membrane; C:membrane	putative calcium-transporting ATPase 13, plasma membrane-type [Pisum sativum] ID 99.0%	down	6h	Linnea	-4.32401	Not_significant	Not_significant	Not_significant	222.358
Psat7g003200.1	P:proteolysis; F:ATP-dependent peptidase activity; F:metalloendopeptidase activity; F:ATP binding; F:ATP hydrolysis activity; C:membrane; C:intracellular membrane-bounded organelle	IPR003593 (SMART); G3DSA:3.40.1690.20 (GENE3D); IPR037219 (G3DSA:1.20.58.GENE3D); G3DSA:3.40.50.300 (GENE3D); IPR003959 (PFAM); IPR000642 (PFAM); PTHR43655 (PANTHER); PTHR43655 (PANTHER); PTHR43655:SF33 (PANTHER); PTHR43655:SF33 (PANTHER); IPR003960 (PROSITE_PATTERNS); CYTOPLASMIC_DOMAIN (PHOBIUS); TRANSMEMBRANE (PHOBIUS); NON_CYTOPLASMIC_DOMAIN (PHOBIUS); cd00009 (CDD); IPR027417 (SUPERFAMILY); …	P:proteolysis; F:ATP-dependent peptidase activity; F:metalloendopeptidase activity; F:ATP binding; F:ATP hydrolysis activity	None	down	6h	Linnea	-2.55015	Not_significant	Not_significant	Not_significant	126.47
Psat5g142640.1		PTHR35546 (PANTHER); PTHR35546:SF70 (PANTHER)	no GO terms	F-box protein At5g07610-like [Trifolium pratense] ID 71.5%	down	6h	Linnea	-1.53115	Not_significant	Not_significant	Not_significant	193.579
Psat7g229880.1	P:response to oxidative stress; P:hydrogen peroxide catabolic process; P:cellular oxidant detoxification; F:heme binding; F:metal ion binding; F:lactoperoxidase activity; C:extracellular region; C:membrane	IPR002016 (PRINTS); IPR000823 (PRINTS); IPR002016 (PFAM); G3DSA:1.10.420.10 (GENE3D); PTHR31388 (PANTHER); PTHR31388:SF126 (PANTHER); IPR019793 (PROSITE_PATTERNS); IPR002016 (PROSITE_PROFILES); IPR010255 (SUPERFAMILY)	P:response to oxidative stress; P:obsolete oxidation-reduction process; F:peroxidase activity; F:heme binding	peroxidase P7-like [Pisum sativum] ID 96.7%	down	6h	Linnea	-1.40668	Not_significant	Not_significant	Not_significant	522.935
Psat1g130200.1		IPR009291 (PFAM); PTHR48172 (PANTHER); PTHR48172:SF1 (PANTHER)	no GO terms	Protein of unknown function DUF946, plant [Medicago truncatula] ID 85.0%	down	6h	Linnea	-1.09048	Not_significant	Not_significant	Not_significant	435.036
Psat6g080600.1	P:mannosylation; F:glucomannan 4-beta-mannosyltransferase activity; F:mannan synthase activity; C:Golgi apparatus; C:membrane	IPR029044 (G3DSA:3.90.550.GENE3D); PF13641 (PFAM); PTHR32044 (PANTHER); PTHR32044:SF87 (PANTHER); NON_CYTOPLASMIC_DOMAIN (PHOBIUS); CYTOPLASMIC_DOMAIN (PHOBIUS); CYTOPLASMIC_DOMAIN (PHOBIUS); NON_CYTOPLASMIC_DOMAIN (PHOBIUS); CYTOPLASMIC_DOMAIN (PHOBIUS); TRANSMEMBRANE (PHOBIUS); TRANSMEMBRANE (PHOBIUS); NON_CYTOPLASMIC_DOMAIN (PHOBIUS); TRANSMEMBRANE (PHOBIUS); TRANSMEMBRANE (PHOBIUS); TRANSMEMB…	no GO terms	glucomannan 4-beta-mannosyltransferase 9-like [Pisum sativum] ID 100.0%	up	6h	Linnea	1.98531	Not_significant	Not_significant	Not_significant	4257.38
Psat4g057800.1		mobidb-lite (MOBIDB_LITE)	no GO terms	None	up	6h	Linnea	3.55623	Not_significant	Not_significant	Not_significant	207.278

## Sheet: 20hpi
gene id	GO terms (pea genome database*)	Domains	GO terms (domains)	Closest characterized blast hit	differential expression	time point	cultivar	strain	Linnea_16	Linnea_51	PI_16	PI_51	norm_read_count
Psat7g102360.1		no IPS match	no IPS match	None	down	20	Linnea and PI	16 and 16,51	-5.03603	Not_significant	-4.62159	-5.77978	5225.81		*https://urgi.versailles.inra.fr/download/pea/
Psat1g209120.1		IPR001005 (SMART); IPR001005 (PFAM); G3DSA:1.10.10.60 (GENE3D); G3DSA:1.10.10.60 (GENE3D); PTHR10641 (PANTHER); PTHR10641:SF1248 (PANTHER); IPR017930 (PROSITE_PROFILES); IPR017930 (PROSITE_PROFILES); IPR001005 (CDD); IPR001005 (CDD); IPR009057 (SUPERFAMILY)	no GO terms	transcription factor MYB102-like [Pisum sativum] ID 100.0%	down	20h	PI	both	Not_significant	Not_significant	-4.20135	-5.70788	22.9011
Psat2g026840.1		IPR010800 (PFAM); PTHR37372:SF1 (PANTHER); PTHR37372 (PANTHER); SIGNAL_PEPTIDE_H_REGION (PHOBIUS); SIGNAL_PEPTIDE_C_REGION (PHOBIUS); SIGNAL_PEPTIDE_N_REGION (PHOBIUS); NON_CYTOPLASMIC_DOMAIN (PHOBIUS); SIGNAL_PEPTIDE (PHOBIUS); SignalP-noTM (SIGNALP_EUK); SignalP-TM (SIGNALP_GRAM_NEGATIVE); SignalP-TM (SIGNALP_GRAM_POSITIVE); TMhelix (TMHMM)	no GO terms	abscisic acid and environmental stress-inducible protein-like isoform X2 [Pisum sativum] ID 96.2%	down	20h	PI	both	Not_significant	Not_significant	-4.81071	-5.61936	1982.92
Psat4g020480.1	P:proteolysis; P:lipid metabolic process; F:aspartic-type endopeptidase activity	IPR001461 (PRINTS); IPR033121 (PFAM); G3DSA:1.10.225.10 (GENE3D); IPR008138 (PFAM); IPR021109 (G3DSA:2.40.70.GENE3D); IPR007856 (PFAM); IPR001461 (PANTHER); PTHR47966:SF32 (PANTHER); IPR001969 (PROSITE_PATTERNS); IPR001969 (PROSITE_PATTERNS); NON_CYTOPLASMIC_DOMAIN (PHOBIUS); SIGNAL_PEPTIDE_N_REGION (PHOBIUS); SIGNAL_PEPTIDE_C_REGION (PHOBIUS); SIGNAL_PEPTIDE (PHOBIUS); SIGNAL_PEPTIDE_H_REGION (P…	P:proteolysis; P:lipid metabolic process; F:aspartic-type endopeptidase activity	cyprosin-like isoform X2 [Pisum sativum] ID 100.0%	down	20h	PI	both	Not_significant	Not_significant	-5.66117	-4.23172	119.635
Psat2g015960.1	P:cutin biosynthetic process; F:glycerol-3-phosphate O-acyltransferase activity; F:phosphatase activity; F:glycerol-3-phosphate 2-O-acyltransferase activity; F:sn-1-glycerol-3-phosphate C16:0-DCA-CoA acyl transferase activity; C:membrane	IPR002123 (SMART); IPR002123 (PFAM); PTHR15486:SF18 (PANTHER); PTHR15486 (PANTHER); NON_CYTOPLASMIC_DOMAIN (PHOBIUS); TRANSMEMBRANE (PHOBIUS); TRANSMEMBRANE (PHOBIUS); NON_CYTOPLASMIC_DOMAIN (PHOBIUS); TRANSMEMBRANE (PHOBIUS); CYTOPLASMIC_DOMAIN (PHOBIUS); CYTOPLASMIC_DOMAIN (PHOBIUS); cd06551 (CDD); SignalP-noTM (SIGNALP_EUK); SSF69593 (SUPERFAMILY); TMhelix (TMHMM); TMhelix (TMHMM); TMhelix (TM…	F:acyltransferase activity	glycerol-3-phosphate acyltransferase 1 [Pisum sativum] ID 100.0%	down	20h	PI	51	Not_significant	Not_significant	Not_significant	-4.146	52.1197
Psat7g255320.1		Coil (COILS); G3DSA:1.20.120.20 (GENE3D); mobidb-lite (MOBIDB_LITE); mobidb-lite (MOBIDB_LITE); mobidb-lite (MOBIDB_LITE); PTHR47372:SF22 (PANTHER); PTHR47372 (PANTHER)	no GO terms	late embryogenesis abundant protein 2-like [Pisum sativum] ID 95.8%	down	20	Linnea and PI	16 and 51	-2.54905	Not_significant	Not_significant	-4.04861	8.76788
Psat7g242440.1		IPR007750 (PFAM); IPR007750 (PANTHER); PTHR33103:SF65 (PANTHER)	no GO terms	unknown [Medicago truncatula] ID 85.1%	down	20h	PI	both	Not_significant	Not_significant	-4.91531	-3.8203	7042.64
Psat5g289880.1	P:fatty acid biosynthetic process; P:oxylipin biosynthetic process; P:lipid oxidation; F:protein binding; F:metal ion binding; F:linoleate 9S-lipoxygenase activity; C:cytoplasm	IPR001246 (PRINTS); IPR013819 (PRINTS); IPR001024 (SMART); IPR001024 (PFAM); G3DSA:1.20.245.10 (GENE3D); G3DSA:1.20.245.10 (GENE3D); IPR013819 (PFAM); G3DSA:3.10.450.60 (GENE3D); G3DSA:4.10.375.10 (GENE3D); IPR027433 (G3DSA:4.10.372.GENE3D); G3DSA:2.60.60.20 (GENE3D); mobidb-lite (MOBIDB_LITE); IPR000907 (PANTHER); IPR000907 (PANTHER); PTHR11771:SF118 (PANTHER); PTHR11771:SF118 (PANTHER); IPR0208…	P:obsolete oxidation-reduction process; F:protein binding; F:oxidoreductase activity; F:oxidoreductase activity, acting on single donors with incorporation of molecular oxygen, incorporation of two atoms of oxygen; F:metal ion binding	seed linoleate 9S-lipoxygenase-3 [Pisum sativum] ID 90.4%	down	20h	PI	both	Not_significant	Not_significant	-3.02131	-3.41109	202.172
Psat5g291320.1	P:fatty acid biosynthetic process; P:oxylipin biosynthetic process; P:lipid oxidation; F:oxidoreductase activity, acting on single donors with incorporation of molecular oxygen, incorporation of two atoms of oxygen; F:metal ion binding; C:cytoplasm	IPR013819 (PFAM); G3DSA:1.20.245.10 (GENE3D); IPR000907 (PANTHER); PTHR11771:SF118 (PANTHER); IPR013819 (PROSITE_PROFILES); IPR036226 (SUPERFAMILY)	P:obsolete oxidation-reduction process; F:oxidoreductase activity, acting on single donors with incorporation of molecular oxygen, incorporation of two atoms of oxygen; F:metal ion binding	seed linoleate 9S-lipoxygenase-3-like [Pisum sativum] ID 100.0%	down	20h	PI	both	Not_significant	Not_significant	-3.32997	-3.18554	216.596
Psat2g189960.1	P:lipid transport; F:lipid binding; C:plasma membrane	IPR000528 (PRINTS); IPR016140 (SMART); IPR016140 (PFAM); G3DSA:1.10.110.10 (GENE3D); mobidb-lite (MOBIDB_LITE); mobidb-lite (MOBIDB_LITE); mobidb-lite (MOBIDB_LITE); mobidb-lite (MOBIDB_LITE); PTHR33044:SF136 (PANTHER); IPR043325 (PANTHER); SIGNAL_PEPTIDE (PHOBIUS); NON_CYTOPLASMIC_DOMAIN (PHOBIUS); SIGNAL_PEPTIDE_H_REGION (PHOBIUS); SIGNAL_PEPTIDE_N_REGION (PHOBIUS); SIGNAL_PEPTIDE_C_REGION (PHO…	P:lipid transport; F:lipid binding	non-specific lipid transfer protein GPI-anchored 20-like [Pisum sativum] ID 100.0%	down	20	Linnea and PI	16 and 16,51	-2.94587	Not_significant	-2.14573	-3.13789	279.98
Psat5g256360.1	P:suberin biosynthetic process; P:long-chain fatty-acyl-CoA metabolic process; F:fatty-acyl-CoA reductase (alcohol-forming) activity; F:alcohol-forming fatty acyl-CoA reductase activity; C:intracellular membrane-bounded organelle	IPR013120 (PFAM); IPR033640 (PFAM); IPR026055 (PANTHER); PTHR11011:SF73 (PANTHER); IPR033640 (CDD); cd05236 (CDD); IPR036291 (SUPERFAMILY)	F:fatty-acyl-CoA reductase (alcohol-forming) activity	fatty acyl-CoA reductase 3-like [Pisum sativum] ID 100.0%	down	20h	PI	51	Not_significant	Not_significant	Not_significant	-2.97055	20.4893
Psat1g131520.1	P:peptidyl-threonine dephosphorylation; F:myosin phosphatase activity; F:metal ion binding; C:nucleus	IPR001932 (SMART); IPR001932 (SMART); IPR036457 (G3DSA:3.60.40.GENE3D); IPR001932 (PFAM); mobidb-lite (MOBIDB_LITE); mobidb-lite (MOBIDB_LITE); mobidb-lite (MOBIDB_LITE); PTHR47992 (PANTHER); PTHR47992:SF9 (PANTHER); IPR000222 (PROSITE_PATTERNS); IPR001932 (PROSITE_PROFILES); IPR001932 (CDD); IPR036457 (SUPERFAMILY)	F:phosphatase activity; F:cation binding	protein phosphatase 2C 77-like [Pisum sativum] ID 100.0%	down	20h	PI	both	Not_significant	Not_significant	-2.19605	-2.91916	471.047
Psat4g010240.1	P:regulation of DNA-templated transcription; F:DNA binding; F:DNA-binding transcription factor activity; C:nucleus	IPR001471 (PRINTS); IPR001471 (SMART); IPR036955 (G3DSA:3.30.730.GENE3D); IPR001471 (PFAM); mobidb-lite (MOBIDB_LITE); mobidb-lite (MOBIDB_LITE); PTHR32467:SF145 (PANTHER); PTHR32467 (PANTHER); IPR001471 (PROSITE_PROFILES); IPR001471 (PROSITE_PROFILES); IPR001471 (CDD); IPR001471 (CDD); IPR016177 (SUPERFAMILY); IPR016177 (SUPERFAMILY)	P:regulation of DNA-templated transcription; F:DNA binding; F:DNA-binding transcription factor activity	AP2-like ethylene-responsive transcription factor At1g16060 [Pisum sativum] ID 100.0%	down	20	Linnea and PI	16 and 16,51	-2.73929	Not_significant	-2.66679	-2.91787	17.1996
Psat2g058640.1	P:intracellular calcium ion homeostasis; P:calcium ion transmembrane transport; F:calcium:proton antiporter activity; C:plant-type vacuole membrane	G3DSA:1.20.1420.30 (GENE3D); IPR004837 (PFAM); IPR004713 (TIGRFAM); IPR004798 (TIGRFAM); G3DSA:1.20.58.1130 (GENE3D); PTHR31503:SF42 (PANTHER); PTHR31503 (PANTHER); TRANSMEMBRANE (PHOBIUS); CYTOPLASMIC_DOMAIN (PHOBIUS); TRANSMEMBRANE (PHOBIUS); TRANSMEMBRANE (PHOBIUS); TRANSMEMBRANE (PHOBIUS); NON_CYTOPLASMIC_DOMAIN (PHOBIUS); TRANSMEMBRANE (PHOBIUS); TRANSMEMBRANE (PHOBIUS); CYTOPLASMIC_DOMAIN (…	P:monoatomic cation transport; P:calcium ion transport; P:transmembrane transport; F:monoatomic cation transmembrane transporter activity; F:calcium:proton antiporter activity; C:membrane	vacuolar cation/proton exchanger 3-like isoform X1 [Pisum sativum] ID 100.0%	down	20h	PI	both	Not_significant	Not_significant	-3.78377	-2.91467	1038.14
Psat4g202960.1	F:iron ion binding; F:heme binding; F:aromatase activity; C:membrane	IPR001128 (PRINTS); IPR002401 (PRINTS); IPR036396 (G3DSA:1.10.630.GENE3D); IPR001128 (PFAM); PTHR24296 (PANTHER); PTHR24296:SF2 (PANTHER); IPR017972 (PROSITE_PATTERNS); TRANSMEMBRANE (PHOBIUS); CYTOPLASMIC_DOMAIN (PHOBIUS); NON_CYTOPLASMIC_DOMAIN (PHOBIUS); IPR036396 (SUPERFAMILY); TMhelix (TMHMM)	P:obsolete oxidation-reduction process; F:iron ion binding; F:oxidoreductase activity, acting on paired donors, with incorporation or reduction of molecular oxygen; F:heme binding	cytochrome P450 86A8-like [Pisum sativum] ID 100.0%	down	20	Linnea and PI	16 and 16,51	-3.41804	Not_significant	-1.69547	-2.79247	9.66293
Psat4g155440.1	P:cutin biosynthetic process; F:phosphatase activity; F:glycerol-3-phosphate 2-O-acyltransferase activity; C:membrane	IPR002123 (SMART); PF12710 (PFAM); IPR002123 (PFAM); IPR023214 (G3DSA:3.40.50.GENE3D); PTHR15486 (PANTHER); PTHR15486:SF73 (PANTHER); NON_CYTOPLASMIC_DOMAIN (PHOBIUS); TRANSMEMBRANE (PHOBIUS); CYTOPLASMIC_DOMAIN (PHOBIUS); CYTOPLASMIC_DOMAIN (PHOBIUS); TRANSMEMBRANE (PHOBIUS); NON_CYTOPLASMIC_DOMAIN (PHOBIUS); TRANSMEMBRANE (PHOBIUS); cd06551 (CDD); SSF69593 (SUPERFAMILY); TMhelix (TMHMM); TMheli…	F:acyltransferase activity	probable glycerol-3-phosphate acyltransferase 8 [Pisum sativum] ID 100.0%	down	20	Linnea and PI	16 and 51	-2.66946	Not_significant	Not_significant	-2.43313	2430.58
Psat7g068640.1	P:response to osmotic stress; P:cellular response to nitrogen starvation	PTHR37180:SF7 (PANTHER); IPR038930 (PANTHER); SIGNAL_PEPTIDE_C_REGION (PHOBIUS); NON_CYTOPLASMIC_DOMAIN (PHOBIUS); SIGNAL_PEPTIDE_N_REGION (PHOBIUS); SIGNAL_PEPTIDE (PHOBIUS); SIGNAL_PEPTIDE_H_REGION (PHOBIUS); SignalP-noTM (SIGNALP_EUK); SignalP-noTM (SIGNALP_GRAM_NEGATIVE); TMhelix (TMHMM)	P:response to osmotic stress; P:cellular response to nitrogen starvation	precursor of CEP14-like [Pisum sativum] ID 100.0%	down	20h	PI	51	Not_significant	Not_significant	Not_significant	-2.39051	4793.3
Psat4g092080.1	P:protein ubiquitination; C:membrane; C:Cul4A-RING E3 ubiquitin ligase complex	IPR002781 (PFAM); PTHR14255 (PANTHER); PTHR14255:SF31 (PANTHER); TRANSMEMBRANE (PHOBIUS); TRANSMEMBRANE (PHOBIUS); TRANSMEMBRANE (PHOBIUS); CYTOPLASMIC_DOMAIN (PHOBIUS); TRANSMEMBRANE (PHOBIUS); CYTOPLASMIC_DOMAIN (PHOBIUS); NON_CYTOPLASMIC_DOMAIN (PHOBIUS); NON_CYTOPLASMIC_DOMAIN (PHOBIUS); NON_CYTOPLASMIC_DOMAIN (PHOBIUS); TRANSMEMBRANE (PHOBIUS); NON_CYTOPLASMIC_DOMAIN (PHOBIUS); CYTOPLASMIC_D…	C:membrane	sulfite exporter TauE/SafE family protein 3-like [Pisum sativum] ID 100.0%	down	20h	PI	both	Not_significant	Not_significant	-2.1846	-2.32032	630.966
Psat0s2485g0280.1	P:jasmonic acid metabolic process; P:salicylic acid metabolic process; F:polyneuridine-aldehyde esterase activity; F:methyl indole-3-acetate esterase activity; F:methyl salicylate esterase activity; F:methyl jasmonate esterase activity	IPR000073 (PFAM); IPR029058 (G3DSA:3.40.50.GENE3D); PTHR10992 (PANTHER); PTHR10992:SF1027 (PANTHER); IPR029058 (SUPERFAMILY)	no GO terms	polyneuridine-aldehyde esterase-like [Pisum sativum] ID 97.3%	down	20h	PI	both	Not_significant	Not_significant	-1.85851	-1.88395	131.576
Psat3g079680.1	F:protein binding	IPR001810 (SMART); IPR001810 (PFAM); G3DSA:1.20.1280.50 (GENE3D); PTHR31482:SF10 (PANTHER); PTHR31482 (PANTHER); SIGNAL_PEPTIDE_H_REGION (PHOBIUS); SIGNAL_PEPTIDE_N_REGION (PHOBIUS); SIGNAL_PEPTIDE_C_REGION (PHOBIUS); NON_CYTOPLASMIC_DOMAIN (PHOBIUS); SIGNAL_PEPTIDE (PHOBIUS); IPR001810 (PROSITE_PROFILES); SignalP-noTM (SIGNALP_EUK); IPR036047 (SUPERFAMILY)	F:protein binding	F-box protein At2g26850-like [Pisum sativum] ID 98.5%	down	20h	PI	both	Not_significant	Not_significant	-1.52055	-1.8793	64.4866
Psat2g052960.1	P:peptidyl-lysine modification to peptidyl-hypusine; F:deoxyhypusine monooxygenase activity; F:metal ion binding	IPR004155 (SMART); G3DSA:1.10.268.20 (GENE3D); IPR031692 (PFAM); IPR011989 (G3DSA:1.25.10.GENE3D); PF13646 (PFAM); PTHR12697:SF34 (PANTHER); PTHR12697 (PANTHER); PTHR12697:SF34 (PANTHER); PTHR12697 (PANTHER); IPR016024 (SUPERFAMILY)	no GO terms	None	down	20h	PI	51	Not_significant	Not_significant	Not_significant	-1.85772	1097.33
Psat4g055760.1	P:phosphorelay signal transduction system; P:cytokinin-activated signaling pathway; P:phosphorylation; F:kinase activity	IPR001789 (SMART); G3DSA:3.40.50.2300 (GENE3D); IPR001789 (PFAM); mobidb-lite (MOBIDB_LITE); mobidb-lite (MOBIDB_LITE); mobidb-lite (MOBIDB_LITE); PTHR43874:SF89 (PANTHER); PTHR43874 (PANTHER); IPR001789 (PROSITE_PROFILES); cd17581 (CDD); IPR011006 (SUPERFAMILY)	P:phosphorelay signal transduction system	two-component response regulator ARR5-like isoform X2 [Pisum sativum] ID 100.0%	down	20h	PI	51	Not_significant	Not_significant	Not_significant	-1.58021	52.4321
Psat5g299720.1	P:response to light stimulus; P:gibberellin biosynthetic process; F:gibberellin 3-beta-dioxygenase activity; F:metal ion binding	IPR005123 (PFAM); IPR027443 (G3DSA:2.60.120.GENE3D); IPR026992 (PFAM); PTHR47991 (PANTHER); PTHR47991:SF87 (PANTHER); IPR005123 (PROSITE_PROFILES); SSF51197 (SUPERFAMILY)	P:obsolete oxidation-reduction process; F:oxidoreductase activity	gibberellin 3-beta-dioxygenase 1 [Pisum sativum] ID 100.0%	down	20h	PI	51	Not_significant	Not_significant	Not_significant	-1.49736	11.5819
Psat0s2363g0160.1	P:monoatomic anion transport; P:monoatomic ion transmembrane transport; P:detection of mechanical stimulus; F:mechanosensitive monoatomic ion channel activity; C:plasma membrane	IPR006685 (PFAM); IPR016688 (PIRSF); IPR023408 (G3DSA:2.30.30.GENE3D); mobidb-lite (MOBIDB_LITE); mobidb-lite (MOBIDB_LITE); PTHR31618 (PANTHER); PTHR31618:SF17 (PANTHER); CYTOPLASMIC_DOMAIN (PHOBIUS); NON_CYTOPLASMIC_DOMAIN (PHOBIUS); TRANSMEMBRANE (PHOBIUS); TRANSMEMBRANE (PHOBIUS); CYTOPLASMIC_DOMAIN (PHOBIUS); TRANSMEMBRANE (PHOBIUS); TRANSMEMBRANE (PHOBIUS); NON_CYTOPLASMIC_DOMAIN (PHOBIUS);…	P:transmembrane transport; C:membrane	mechanosensitive ion channel protein 10-like [Pisum sativum] ID 100.0%	down	20h	PI	51	Not_significant	Not_significant	Not_significant	-1.01403	34.3549
Psat7g178880.1	F:copper ion binding; F:hydroquinone:oxygen oxidoreductase activity; C:membrane	IPR008972 (G3DSA:2.60.40.GENE3D); IPR008972 (G3DSA:2.60.40.GENE3D); IPR008972 (G3DSA:2.60.40.GENE3D); IPR011707 (PFAM); IPR001117 (PFAM); IPR011706 (PFAM); PTHR11709 (PANTHER); PTHR11709:SF267 (PANTHER); SIGNAL_PEPTIDE_C_REGION (PHOBIUS); SIGNAL_PEPTIDE (PHOBIUS); NON_CYTOPLASMIC_DOMAIN (PHOBIUS); SIGNAL_PEPTIDE_H_REGION (PHOBIUS); SIGNAL_PEPTIDE_N_REGION (PHOBIUS); IPR034273 (CDD); IPR034275 (CD…	P:obsolete oxidation-reduction process; F:copper ion binding; F:oxidoreductase activity	L-ascorbate oxidase homolog [Pisum sativum] ID 100.0%	up	20h	PI	51	Not_significant	Not_significant	Not_significant	1.04278	205.64
Psat2g142680.1	P:alternative respiration; F:protein binding; F:alternative oxidase activity; F:metal ion binding; F:ubiquinol:oxygen oxidoreductase activity; F:superoxide-generating NADPH oxidase activity; C:mitochondrial inner membrane; C:respirasome	IPR002680 (PFAM); IPR002680 (PIRSF); IPR038659 (G3DSA:1.20.1260.GENE3D); mobidb-lite (MOBIDB_LITE); mobidb-lite (MOBIDB_LITE); IPR002680 (PANTHER); PTHR31803:SF26 (PANTHER); SIGNAL_PEPTIDE_C_REGION (PHOBIUS); SIGNAL_PEPTIDE_N_REGION (PHOBIUS); NON_CYTOPLASMIC_DOMAIN (PHOBIUS); SIGNAL_PEPTIDE_H_REGION (PHOBIUS); SIGNAL_PEPTIDE (PHOBIUS); IPR002680 (CDD)	P:obsolete oxidation-reduction process; F:alternative oxidase activity	ubiquinol oxidase 2, mitochondrial-like [Pisum sativum] ID 91.4%	up	20h	PI	51	Not_significant	Not_significant	Not_significant	1.09067	331.174
Psat0s1642g0040.1	P:regulation of DNA-templated transcription; F:DNA binding	IPR036093 (G3DSA:3.30.310.GENE3D); IPR003441 (PFAM); PTHR31744:SF133 (PANTHER); PTHR31744 (PANTHER); IPR003441 (PROSITE_PROFILES); IPR036093 (SUPERFAMILY)	P:regulation of DNA-templated transcription; F:DNA binding	NAC domain-containing protein 21/22-like [Pisum sativum] ID 100.0%	up	20h	PI	51	Not_significant	Not_significant	Not_significant	1.28173	2064.71
Psat1g208880.1	P:NADH oxidation; F:NADH dehydrogenase activity; F:calcium ion binding; C:mitochondrial inner membrane; C:peroxisome	Coil (COILS); PR00368 (PRINTS); IPR023753 (PFAM); G3DSA:3.50.50.100 (GENE3D); G3DSA:3.50.50.100 (GENE3D); PTHR43706 (PANTHER); PTHR43706:SF22 (PANTHER); TRANSMEMBRANE (PHOBIUS); CYTOPLASMIC_DOMAIN (PHOBIUS); NON_CYTOPLASMIC_DOMAIN (PHOBIUS); IPR002048 (PROSITE_PROFILES); IPR036188 (SUPERFAMILY); IPR036188 (SUPERFAMILY); IPR011992 (SUPERFAMILY)	P:obsolete oxidation-reduction process; F:calcium ion binding; F:oxidoreductase activity	external alternative NAD(P)H-ubiquinone oxidoreductase B2, mitochondrial-like isoform X1 [Pisum sativum] ID 100.0%	up	20h	PI	51	Not_significant	Not_significant	Not_significant	1.72894	36.4079
Psat7g229880.1	P:response to oxidative stress; P:hydrogen peroxide catabolic process; P:cellular oxidant detoxification; F:heme binding; F:metal ion binding; F:lactoperoxidase activity; C:extracellular region; C:membrane	IPR002016 (PRINTS); IPR000823 (PRINTS); IPR002016 (PFAM); G3DSA:1.10.520.10 (GENE3D); G3DSA:1.10.420.10 (GENE3D); PTHR31388 (PANTHER); PTHR31388:SF126 (PANTHER); IPR019793 (PROSITE_PATTERNS); IPR002016 (PROSITE_PROFILES); IPR010255 (SUPERFAMILY)	P:response to oxidative stress; P:obsolete oxidation-reduction process; F:peroxidase activity; F:heme binding	peroxidase P7-like [Pisum sativum] ID 96.7%	up	20h	PI	both	Not_significant	Not_significant	1.33052	1.76476	10.4195
Psat7g225920.1	P:negative regulation of endopeptidase activity; F:serine-type endopeptidase inhibitor activity; C:membrane	IPR003465 (PFAM); G3DSA:3.30.60.30 (GENE3D); PTHR33832 (PANTHER); PTHR33832:SF15 (PANTHER); SIGNAL_PEPTIDE_H_REGION (PHOBIUS); NON_CYTOPLASMIC_DOMAIN (PHOBIUS); SIGNAL_PEPTIDE_C_REGION (PHOBIUS); SIGNAL_PEPTIDE (PHOBIUS); SIGNAL_PEPTIDE_N_REGION (PHOBIUS); SignalP-noTM (SIGNALP_EUK); SSF100897 (SUPERFAMILY)	F:serine-type endopeptidase inhibitor activity	proteinase inhibitor PSI-1.2-like [Pisum sativum] ID 100.0%	up	20h	PI	51	Not_significant	Not_significant	Not_significant	2.11102	295.001
Psat1g157240.1	P:defense response; P:response to biotic stimulus; P:abscisic acid-activated signaling pathway; P:negative regulation of catalytic activity; P:regulation of protein serine/threonine phosphatase activity; F:protein phosphatase inhibitor activity; F:abscisic acid binding; F:signaling receptor activity; C:nucleus; C:cytoplasm	IPR024949 (PRINTS); IPR023393 (G3DSA:3.30.530.GENE3D); IPR000916 (PFAM); PTHR31213 (PANTHER); PTHR31213:SF88 (PANTHER); IPR024949 (PROSITE_PATTERNS); cd07816 (CDD); SSF55961 (SUPERFAMILY)	P:defense response; P:abscisic acid-activated signaling pathway; F:protein phosphatase inhibitor activity; F:abscisic acid binding; F:signaling receptor activity	disease resistance response protein Pi176 [Pisum sativum] ID 100.0%	up	20h	PI	both	Not_significant	Not_significant	3.52117	3.25758	163.273
Psat0s2235g0120.1	P:positive regulation of anaphase-promoting complex-dependent catabolic process; F:anaphase-promoting complex binding; F:ubiquitin ligase activator activity; C:anaphase-promoting complex	CYTOPLASMIC_DOMAIN (PHOBIUS); TRANSMEMBRANE (PHOBIUS); NON_CYTOPLASMIC_DOMAIN (PHOBIUS)	no GO terms	None	up	20	Linnea and PI	16 and 16,51	2.01187	Not_significant	2.96646	4.62096	1058.11
Psat7g224400.1	P:plant-type secondary cell wall biogenesis; C:plasma membrane	IPR000782 (SMART); IPR036378 (G3DSA:2.30.180.GENE3D); IPR000782 (PFAM); mobidb-lite (MOBIDB_LITE); mobidb-lite (MOBIDB_LITE); mobidb-lite (MOBIDB_LITE); mobidb-lite (MOBIDB_LITE); PTHR32077 (PANTHER); PTHR32077:SF39 (PANTHER); PTHR32077:SF39 (PANTHER); PTHR32077 (PANTHER); SIGNAL_PEPTIDE_N_REGION (PHOBIUS); SIGNAL_PEPTIDE (PHOBIUS); SIGNAL_PEPTIDE_C_REGION (PHOBIUS); NON_CYTOPLASMIC_DOMAIN (PHOBI…	no GO terms	fasciclin-like arabinogalactan protein 12 [Pisum sativum] ID 88.2%	down	20h	PI	16	Not_significant	Not_significant	-4.95834	Not_significant	91.0872
Psat2g159960.1		mobidb-lite (MOBIDB_LITE); mobidb-lite (MOBIDB_LITE); mobidb-lite (MOBIDB_LITE); PTHR36410 (PANTHER)	no GO terms	plant/MUD21-2 protein [Spatholobus suberectus] ID 66.4%	down	20h	PI	16	Not_significant	Not_significant	-4.34745	Not_significant	26.5451
Psat1g089600.1	P:monoatomic cation transmembrane transport; F:monoatomic cation transmembrane transporter activity; C:membrane	IPR004837 (PFAM); G3DSA:1.20.58.1130 (GENE3D); G3DSA:1.20.1420.30 (GENE3D); G3DSA:1.20.1420.30 (GENE3D); mobidb-lite (MOBIDB_LITE); mobidb-lite (MOBIDB_LITE); PTHR12266 (PANTHER); PTHR12266:SF24 (PANTHER); CYTOPLASMIC_DOMAIN (PHOBIUS); CYTOPLASMIC_DOMAIN (PHOBIUS); CYTOPLASMIC_DOMAIN (PHOBIUS); CYTOPLASMIC_DOMAIN (PHOBIUS); NON_CYTOPLASMIC_DOMAIN (PHOBIUS); NON_CYTOPLASMIC_DOMAIN (PHOBIUS); TRANS…	P:transmembrane transport; C:membrane	cation/calcium exchanger 1-like [Pisum sativum] ID 99.3%	down	20h	PI	16	Not_significant	Not_significant	-3.8796	Not_significant	107.97
Psat2g179200.1	C:plasma membrane	IPR016140 (PFAM); G3DSA:1.10.110.10 (GENE3D); IPR043325 (PANTHER); PTHR33044:SF122 (PANTHER); SIGNAL_PEPTIDE_H_REGION (PHOBIUS); SIGNAL_PEPTIDE (PHOBIUS); SIGNAL_PEPTIDE_C_REGION (PHOBIUS); SIGNAL_PEPTIDE_N_REGION (PHOBIUS); NON_CYTOPLASMIC_DOMAIN (PHOBIUS); cd00010 (CDD); SignalP-TM (SIGNALP_GRAM_POSITIVE); IPR036312 (SUPERFAMILY); TMhelix (TMHMM); TMhelix (TMHMM)	no GO terms	non-specific lipid transfer protein GPI-anchored 7-like [Pisum sativum] ID 100.0%	down	20h	PI	16	Not_significant	Not_significant	-3.83014	Not_significant	40.3952
Psat2g094280.1	P:meiotic DNA double-strand break formation; C:membrane	PTHR36379 (PANTHER); CYTOPLASMIC_DOMAIN (PHOBIUS); NON_CYTOPLASMIC_DOMAIN (PHOBIUS); TRANSMEMBRANE (PHOBIUS); TRANSMEMBRANE (PHOBIUS); NON_CYTOPLASMIC_DOMAIN (PHOBIUS); TRANSMEMBRANE (PHOBIUS); CYTOPLASMIC_DOMAIN (PHOBIUS)	no GO terms	protein PUTATIVE RECOMBINATION INITIATION DEFECT 1 [Pisum sativum] ID 88.9%	down	20h	PI	16	Not_significant	Not_significant	-3.40341	Not_significant	2989.34
Psat1g084600.1		mobidb-lite (MOBIDB_LITE); mobidb-lite (MOBIDB_LITE); PTHR33595 (PANTHER); PTHR33595:SF4 (PANTHER)	no GO terms	None	down	20h	PI	16	Not_significant	Not_significant	-3.38481	Not_significant	141.246
Psat1g178840.1	P:pectin catabolic process; F:pectate lyase activity; F:metal ion binding	IPR018082 (PRINTS); IPR002022 (SMART); IPR012334 (G3DSA:2.160.20.GENE3D); IPR002022 (PFAM); PTHR31683 (PANTHER); PTHR31683:SF157 (PANTHER); SIGNAL_PEPTIDE_C_REGION (PHOBIUS); SIGNAL_PEPTIDE_H_REGION (PHOBIUS); SIGNAL_PEPTIDE_N_REGION (PHOBIUS); NON_CYTOPLASMIC_DOMAIN (PHOBIUS); SIGNAL_PEPTIDE (PHOBIUS); SignalP-TM (SIGNALP_GRAM_POSITIVE); SignalP-noTM (SIGNALP_EUK); IPR011050 (SUPERFAMILY); TMhel…	no GO terms	putative pectate lyase 2 [Pisum sativum] ID 100.0%	down	20h	PI	16	Not_significant	Not_significant	-2.95051	Not_significant	341.466
Psat6g128320.1	P:phloem development	Coil (COILS); IPR027944 (PFAM); IPR027942 (PFAM); mobidb-lite (MOBIDB_LITE); mobidb-lite (MOBIDB_LITE); IPR039299 (PANTHER); PTHR33232:SF19 (PANTHER)	P:phloem development	protein SIEVE ELEMENT OCCLUSION B-like [Pisum sativum] ID 100.0%	down	20h	PI	16	Not_significant	Not_significant	-2.79242	Not_significant	138.035
Psat2g035240.1	P:lignin catabolic process; F:copper ion binding; F:hydroquinone:oxygen oxidoreductase activity; C:apoplast	IPR011707 (PFAM); IPR008972 (G3DSA:2.60.40.GENE3D); IPR017761 (TIGRFAM); IPR011706 (PFAM); IPR001117 (PFAM); IPR008972 (G3DSA:2.60.40.GENE3D); IPR008972 (G3DSA:2.60.40.GENE3D); PTHR11709:SF317 (PANTHER); PTHR11709 (PANTHER); IPR002355 (PROSITE_PATTERNS); IPR033138 (PROSITE_PATTERNS); IPR034288 (CDD); IPR034285 (CDD); IPR034289 (CDD); IPR008972 (SUPERFAMILY); IPR008972 (SUPERFAMILY); IPR008972 (SU…	P:lignin catabolic process; P:obsolete oxidation-reduction process; F:copper ion binding; F:oxidoreductase activity; F:hydroquinone:oxygen oxidoreductase activity; C:apoplast	laccase-4-like [Pisum sativum] ID 100.0%	down	20h	PI	16	Not_significant	Not_significant	-2.7855	Not_significant	228.883
Psat5g194680.1		no IPS match	no IPS match	None	down	20h	PI	16	Not_significant	Not_significant	-2.71101	Not_significant	24.6105
Psat4g015080.1	P:carbohydrate metabolic process; F:beta-galactosidase activity; F:carbohydrate binding; C:vacuole	IPR001944 (PRINTS); IPR031330 (PFAM); IPR041392 (PFAM); IPR008979 (G3DSA:2.60.120.GENE3D); IPR008979 (G3DSA:2.60.120.GENE3D); G3DSA:3.20.20.80 (GENE3D); PTHR23421:SF164 (PANTHER); IPR001944 (PANTHER); IPR019801 (PROSITE_PATTERNS); SIGNAL_PEPTIDE_N_REGION (PHOBIUS); SIGNAL_PEPTIDE (PHOBIUS); SIGNAL_PEPTIDE_H_REGION (PHOBIUS); SIGNAL_PEPTIDE_C_REGION (PHOBIUS); NON_CYTOPLASMIC_DOMAIN (PHOBIUS); Sig…	P:carbohydrate metabolic process; F:hydrolase activity, hydrolyzing O-glycosyl compounds	beta-galactosidase-like isoform X1 [Pisum sativum] ID 100.0%	down	20h	PI	16	Not_significant	Not_significant	-2.59145	Not_significant	63.3751
Psat5g129840.1	F:O-acetyltransferase activity; C:Golgi apparatus; C:membrane	IPR025846 (PFAM); IPR026057 (PFAM); IPR029962 (PANTHER); PTHR32285:SF293 (PANTHER); TRANSMEMBRANE (PHOBIUS); NON_CYTOPLASMIC_DOMAIN (PHOBIUS); CYTOPLASMIC_DOMAIN (PHOBIUS); TMhelix (TMHMM)	no GO terms	xylan O-acetyltransferase 1-like [Pisum sativum] ID 99.3%	down	20h	PI	16	Not_significant	Not_significant	-2.30226	Not_significant	151.372
Psat2g131200.1	C:membrane	NON_CYTOPLASMIC_DOMAIN (PHOBIUS); TRANSMEMBRANE (PHOBIUS); CYTOPLASMIC_DOMAIN (PHOBIUS); CYTOPLASMIC_DOMAIN (PHOBIUS); TRANSMEMBRANE (PHOBIUS); TRANSMEMBRANE (PHOBIUS); TRANSMEMBRANE (PHOBIUS); NON_CYTOPLASMIC_DOMAIN (PHOBIUS); CYTOPLASMIC_DOMAIN (PHOBIUS); TMhelix (TMHMM); TMhelix (TMHMM); TMhelix (TMHMM)	no GO terms	None	down	20h	PI	16	Not_significant	Not_significant	-2.20152	Not_significant	221.676
Psat5g006440.1		IPR024489 (PFAM); mobidb-lite (MOBIDB_LITE); mobidb-lite (MOBIDB_LITE); mobidb-lite (MOBIDB_LITE); mobidb-lite (MOBIDB_LITE); mobidb-lite (MOBIDB_LITE); PTHR33731:SF9 (PANTHER); PTHR33731 (PANTHER); PTHR33731:SF9 (PANTHER); PTHR33731:SF9 (PANTHER); PTHR33731 (PANTHER); SIGNAL_PEPTIDE_H_REGION (PHOBIUS); SIGNAL_PEPTIDE_C_REGION (PHOBIUS); NON_CYTOPLASMIC_DOMAIN (PHOBIUS); SIGNAL_PEPTIDE (PHOBIUS);…	no GO terms	organ-specific protein S2-like isoform X1 [Pisum sativum] ID 100.0%	down	20h	PI	16	Not_significant	Not_significant	-2.12919	Not_significant	44.6604
Psat6g052880.1	F:2-hydroxymuconate-semialdehyde hydrolase activity; C:membrane	IPR000073 (PRINTS); IPR000073 (PFAM); IPR029058 (G3DSA:3.40.50.GENE3D); PTHR43689:SF9 (PANTHER); PTHR43689 (PANTHER); CYTOPLASMIC_DOMAIN (PHOBIUS); TRANSMEMBRANE (PHOBIUS); NON_CYTOPLASMIC_DOMAIN (PHOBIUS); IPR029058 (SUPERFAMILY); TMhelix (TMHMM)	no GO terms	probable lysophospholipase BODYGUARD 3 [Pisum sativum] ID 100.0%	down	20h	PI	16	Not_significant	Not_significant	-1.89468	Not_significant	29.7185
Psat7g130680.1		IPR025886 (PFAM); mobidb-lite (MOBIDB_LITE); mobidb-lite (MOBIDB_LITE); PTHR32278 (PANTHER); PTHR32278:SF42 (PANTHER)	no GO terms	protein PHLOEM PROTEIN 2-LIKE A1-like [Pisum sativum] ID 97.6%	down	20h	PI	16	Not_significant	Not_significant	-1.75065	Not_significant	273.737
Psat2g160560.1	P:protein ubiquitination; C:membrane; C:Cul4A-RING E3 ubiquitin ligase complex	Coil (COILS); IPR002781 (PFAM); mobidb-lite (MOBIDB_LITE); PTHR14255:SF31 (PANTHER); PTHR14255 (PANTHER); SIGNAL_PEPTIDE_C_REGION (PHOBIUS); NON_CYTOPLASMIC_DOMAIN (PHOBIUS); CYTOPLASMIC_DOMAIN (PHOBIUS); CYTOPLASMIC_DOMAIN (PHOBIUS); SIGNAL_PEPTIDE_N_REGION (PHOBIUS); CYTOPLASMIC_DOMAIN (PHOBIUS); TRANSMEMBRANE (PHOBIUS); TRANSMEMBRANE (PHOBIUS); TRANSMEMBRANE (PHOBIUS); SIGNAL_PEPTIDE_H_REGION …	C:membrane	sulfite exporter TauE/SafE family protein 3-like [Pisum sativum] ID 98.7%	down	20h	PI	16	Not_significant	Not_significant	-1.73253	Not_significant	22.829
Psat1g122280.1	P:negative regulation of endopeptidase activity; F:endopeptidase inhibitor activity; C:extracellular region	IPR002160 (PRINTS); IPR002160 (SMART); G3DSA:2.80.10.50 (GENE3D); IPR002160 (PFAM); IPR002160 (PANTHER); PTHR33107:SF48 (PANTHER); SIGNAL_PEPTIDE_H_REGION (PHOBIUS); SIGNAL_PEPTIDE (PHOBIUS); SIGNAL_PEPTIDE_C_REGION (PHOBIUS); SIGNAL_PEPTIDE_N_REGION (PHOBIUS); NON_CYTOPLASMIC_DOMAIN (PHOBIUS); IPR002160 (CDD); SignalP-noTM (SIGNALP_GRAM_NEGATIVE); SignalP-noTM (SIGNALP_EUK); SignalP-TM (SIGNALP_…	F:endopeptidase inhibitor activity	kunitz trypsin inhibitor 5-like [Pisum sativum] ID 100.0%	down	20h	PI	16	Not_significant	Not_significant	-1.61421	Not_significant	168.724
Psat6g128280.1	P:phloem development	IPR027944 (PFAM); IPR027942 (PFAM); PTHR33232:SF14 (PANTHER); IPR039299 (PANTHER); TRANSMEMBRANE (PHOBIUS); CYTOPLASMIC_DOMAIN (PHOBIUS); TRANSMEMBRANE (PHOBIUS); CYTOPLASMIC_DOMAIN (PHOBIUS); NON_CYTOPLASMIC_DOMAIN (PHOBIUS)	P:phloem development	protein SIEVE ELEMENT OCCLUSION B-like isoform X1 [Pisum sativum] ID 91.8%	down	20h	PI	16	Not_significant	Not_significant	-1.54457	Not_significant	288.541
Psat3g159000.1	P:regulation of DNA-templated transcription; F:DNA binding; F:DNA-binding transcription factor activity; C:nucleus; C:membrane	IPR001471 (PRINTS); IPR001471 (SMART); IPR036955 (G3DSA:3.30.730.GENE3D); IPR001471 (PFAM); mobidb-lite (MOBIDB_LITE); mobidb-lite (MOBIDB_LITE); mobidb-lite (MOBIDB_LITE); mobidb-lite (MOBIDB_LITE); mobidb-lite (MOBIDB_LITE); PTHR31985 (PANTHER); PTHR31985:SF187 (PANTHER); IPR001471 (PROSITE_PROFILES); IPR001471 (CDD); IPR016177 (SUPERFAMILY)	P:regulation of DNA-templated transcription; F:DNA binding; F:DNA-binding transcription factor activity	ethylene-responsive transcription factor ERF034-like [Pisum sativum] ID 100.0%	down	20h	PI	16	Not_significant	Not_significant	-1.54445	Not_significant	15.8903
Psat4g114560.1	P:systemic acquired resistance; F:fatty acid binding	G3DSA:1.10.110.10 (GENE3D); IPR016140 (PFAM); PTHR33122:SF13 (PANTHER); IPR039265 (PANTHER); SIGNAL_PEPTIDE_H_REGION (PHOBIUS); SIGNAL_PEPTIDE_N_REGION (PHOBIUS); SIGNAL_PEPTIDE (PHOBIUS); NON_CYTOPLASMIC_DOMAIN (PHOBIUS); SIGNAL_PEPTIDE_C_REGION (PHOBIUS); cd00010 (CDD); SignalP-noTM (SIGNALP_EUK); SignalP-TM (SIGNALP_GRAM_POSITIVE); IPR036312 (SUPERFAMILY); TMhelix (TMHMM)	P:systemic acquired resistance; F:fatty acid binding	non-specific lipid transfer protein GPI-anchored 15 [Pisum sativum] ID 100.0%	down	20h	PI	16	Not_significant	Not_significant	-1.44911	Not_significant	424.243
Psat6g083120.1	C:membrane	Coil (COILS); IPR004345 (PFAM); mobidb-lite (MOBIDB_LITE); mobidb-lite (MOBIDB_LITE); mobidb-lite (MOBIDB_LITE); PTHR12300:SF103 (PANTHER); IPR004345 (PANTHER); NON_CYTOPLASMIC_DOMAIN (PHOBIUS); NON_CYTOPLASMIC_DOMAIN (PHOBIUS); CYTOPLASMIC_DOMAIN (PHOBIUS); TRANSMEMBRANE (PHOBIUS); CYTOPLASMIC_DOMAIN (PHOBIUS); TRANSMEMBRANE (PHOBIUS); TRANSMEMBRANE (PHOBIUS); TMhelix (TMHMM); TMhelix (TMHMM)	no GO terms	putative HVA22-like protein g [Pisum sativum] ID 95.7%	down	20h	PI	16	Not_significant	Not_significant	-1.41913	Not_significant	15.3667
Psat5g284600.1	P:amino acid transmembrane transport; P:protein import into chloroplast stroma; F:amino acid transmembrane transporter activity; C:chloroplast outer membrane	PF02466 (PFAM); PTHR15371 (PANTHER); PTHR15371:SF2 (PANTHER)	no GO terms	outer envelope pore protein 16, chloroplastic-like [Pisum sativum] ID 97.3%	down	20h	PI	16	Not_significant	Not_significant	-1.38578	Not_significant	1387.67
Psat6g109800.1	C:membrane	IPR006747 (PFAM); PTHR31881:SF14 (PANTHER); PTHR31881 (PANTHER); TRANSMEMBRANE (PHOBIUS); TRANSMEMBRANE (PHOBIUS); TRANSMEMBRANE (PHOBIUS); TRANSMEMBRANE (PHOBIUS); NON_CYTOPLASMIC_DOMAIN (PHOBIUS); CYTOPLASMIC_DOMAIN (PHOBIUS); CYTOPLASMIC_DOMAIN (PHOBIUS); CYTOPLASMIC_DOMAIN (PHOBIUS); NON_CYTOPLASMIC_DOMAIN (PHOBIUS); NON_CYTOPLASMIC_DOMAIN (PHOBIUS); TRANSMEMBRANE (PHOBIUS); TMhelix (TMHMM); …	no GO terms	DUF599 domain-containing protein [Salix suchowensis] ID 78.4%	down	20h	PI	16	Not_significant	Not_significant	-1.30841	Not_significant	99.0535
Psat6g009880.1	P:response to oxidative stress; P:hydrogen peroxide catabolic process; P:transmembrane transport; P:cellular oxidant detoxification; F:heme binding; F:metal ion binding; F:lactoperoxidase activity; C:extracellular region; C:membrane	IPR000823 (PRINTS); IPR002016 (PRINTS); G3DSA:1.10.420.10 (GENE3D); G3DSA:1.10.520.10 (GENE3D); IPR002016 (PFAM); G3DSA:1.10.520.10 (GENE3D); PTHR31388 (PANTHER); PTHR31388:SF164 (PANTHER); PTHR31388:SF164 (PANTHER); IPR019793 (PROSITE_PATTERNS); IPR019794 (PROSITE_PATTERNS); NON_CYTOPLASMIC_DOMAIN (PHOBIUS); CYTOPLASMIC_DOMAIN (PHOBIUS); CYTOPLASMIC_DOMAIN (PHOBIUS); CYTOPLASMIC_DOMAIN (PHOBIUS)…	P:response to oxidative stress; P:transmembrane transport; P:obsolete oxidation-reduction process; F:peroxidase activity; F:heme binding; C:membrane; C:membrane	None	down	20h	PI	16	Not_significant	Not_significant	-1.25191	Not_significant	33.3847
Psat5g206840.1		no IPS match	no IPS match	zinc finger BED domain-containing protein RICESLEEPER 2-like [Pisum sativum] ID 74.6%	down	20h	PI	16	Not_significant	Not_significant	-1.21318	Not_significant	915.388
Psat4g048880.1	F:calmodulin binding	IPR012417 (SMART); IPR012417 (PFAM); mobidb-lite (MOBIDB_LITE); mobidb-lite (MOBIDB_LITE); mobidb-lite (MOBIDB_LITE); mobidb-lite (MOBIDB_LITE); mobidb-lite (MOBIDB_LITE); mobidb-lite (MOBIDB_LITE); mobidb-lite (MOBIDB_LITE); mobidb-lite (MOBIDB_LITE); mobidb-lite (MOBIDB_LITE); mobidb-lite (MOBIDB_LITE); PTHR33349:SF14 (PANTHER); PTHR33349 (PANTHER)	F:calmodulin binding	AT-rich interactive domain-containing protein 4B [Medicago truncatula] ID 61.6%	down	20h	PI	16	Not_significant	Not_significant	-1.18875	Not_significant	269.627
Psat7g057680.1		IPR012876 (PFAM); mobidb-lite (MOBIDB_LITE); PTHR33108:SF3 (PANTHER); IPR012876 (PANTHER)	no GO terms	unknown [Medicago truncatula] ID 82.7%	down	20h	PI	16	Not_significant	Not_significant	-1.09249	Not_significant	139.499
Psat2g082120.1	F:actin binding; C:cellular anatomical entity	Coil (COILS); Coil (COILS); Coil (COILS); Coil (COILS); Coil (COILS); Coil (COILS); IPR011684 (PFAM); mobidb-lite (MOBIDB_LITE); mobidb-lite (MOBIDB_LITE); mobidb-lite (MOBIDB_LITE); mobidb-lite (MOBIDB_LITE); mobidb-lite (MOBIDB_LITE); mobidb-lite (MOBIDB_LITE); mobidb-lite (MOBIDB_LITE); mobidb-lite (MOBIDB_LITE); mobidb-lite (MOBIDB_LITE); PTHR31631 (PANTHER); PTHR31631:SF13 (PANTHER); PTHR316…	F:actin binding	protein NETWORKED 2D-like isoform X6 [Pisum sativum] ID 100.0%	down	20h	PI	16	Not_significant	Not_significant	-1.08253	Not_significant	93.8549
Psat6g099400.1	P:actin filament organization; P:vesicle transport along actin filament; F:microfilament motor activity; F:calmodulin binding; F:ATP binding; F:actin filament binding; C:myosin complex	Coil (COILS); Coil (COILS); Coil (COILS); Coil (COILS); IPR001609 (PRINTS); IPR000048 (SMART); IPR001609 (SMART); IPR002710 (SMART); IPR000048 (PFAM); IPR001609 (PFAM); IPR002710 (PFAM); IPR004009 (PFAM); IPR008989 (G3DSA:2.30.30.GENE3D); IPR036961 (G3DSA:3.40.850.GENE3D); G3DSA:1.20.5.190 (GENE3D); IPR036961 (G3DSA:3.40.850.GENE3D); G3DSA:1.20.58.530 (GENE3D); G3DSA:1.20.120.720 (GENE3D); G3DSA:…	P:actin filament organization; F:cytoskeletal motor activity; F:protein binding; F:ATP binding; F:actin filament binding; C:myosin complex	None	up	20h	PI	16	Not_significant	Not_significant	1.03637	Not_significant	258.406
Psat2g115400.1	P:signal transduction; F:protein binding	IPR000157 (SMART); IPR000157 (PFAM); IPR035897 (G3DSA:3.40.50.GENE3D); PTHR32009 (PANTHER); PTHR32009:SF55 (PANTHER); IPR000157 (PROSITE_PROFILES); IPR035897 (SUPERFAMILY)	P:signal transduction; F:protein binding	disease resistance protein RPV1-like [Pisum sativum] ID 99.2%	up	20	both	16	1.20307	Not_significant	1.06619	Not_significant	4.07866
Psat3g048200.1	F:carboxypeptidase activity; C:membrane	IPR006476 (TIGRFAM); IPR006476 (PFAM); PTHR31871:SF19 (PANTHER); IPR006476 (PANTHER)	no GO terms	unknown [Lotus japonicus] ID 83.9%	up	20h	PI	16	Not_significant	Not_significant	1.07608	Not_significant	688.14
Psat5g040720.1	P:protein phosphorylation; P:cell surface receptor signaling pathway; F:protein serine/threonine kinase activity; F:ATP binding; F:polysaccharide binding; C:plasma membrane	IPR000719 (SMART); IPR001245 (PFAM); G3DSA:3.30.200.20 (GENE3D); G3DSA:1.10.510.10 (GENE3D); PTHR27005 (PANTHER); PTHR27005:SF190 (PANTHER); IPR017441 (PROSITE_PATTERNS); IPR008271 (PROSITE_PATTERNS); TRANSMEMBRANE (PHOBIUS); SIGNAL_PEPTIDE_H_REGION (PHOBIUS); SIGNAL_PEPTIDE_C_REGION (PHOBIUS); CYTOPLASMIC_DOMAIN (PHOBIUS); SIGNAL_PEPTIDE_N_REGION (PHOBIUS); SIGNAL_PEPTIDE (PHOBIUS); NON_CYTOPLAS…	P:protein phosphorylation; F:protein kinase activity; F:ATP binding	wall-associated receptor kinase-like 20 [Pisum sativum] ID 100.0%	up	20	both	16	1.05541	Not_significant	1.10058	Not_significant	21.5152
Psat0s1505g0120.1	P:nodulation; P:protein ubiquitination; F:ubiquitin-protein transferase activity; F:protein binding; F:acyltransferase activity	IPR003613 (SMART); IPR001680 (SMART); IPR001680 (PFAM); IPR003613 (PFAM); IPR013083 (G3DSA:3.30.40.GENE3D); IPR011989 (G3DSA:1.25.10.GENE3D); mobidb-lite (MOBIDB_LITE); mobidb-lite (MOBIDB_LITE); mobidb-lite (MOBIDB_LITE); mobidb-lite (MOBIDB_LITE); mobidb-lite (MOBIDB_LITE); PTHR47446:SF3 (PANTHER); PTHR47446 (PANTHER); IPR019775 (PROSITE_PATTERNS); IPR017986 (PROSITE_PROFILES); IPR017986 (PROSI…	P:protein ubiquitination; F:ubiquitin-protein transferase activity; F:protein binding	putative E3 ubiquitin-protein ligase LIN isoform X2 [Pisum sativum] ID 100.0%	up	20h	PI	16	Not_significant	Not_significant	1.13006	Not_significant	106.917
Psat4g065520.1	F:acid phosphatase activity; F:metal ion binding; C:membrane	IPR015914 (PFAM); IPR004843 (PFAM); IPR040974 (PFAM); IPR025733 (PFAM); IPR029052 (G3DSA:3.60.21.GENE3D); PTHR45778 (PANTHER); PTHR45778:SF17 (PANTHER); SIGNAL_PEPTIDE_C_REGION (PHOBIUS); NON_CYTOPLASMIC_DOMAIN (PHOBIUS); SIGNAL_PEPTIDE_N_REGION (PHOBIUS); SIGNAL_PEPTIDE (PHOBIUS); SIGNAL_PEPTIDE_H_REGION (PHOBIUS); IPR041792 (CDD); SignalP-TM (SIGNALP_GRAM_POSITIVE); SignalP-noTM (SIGNALP_EUK); …	F:acid phosphatase activity; F:hydrolase activity; F:metal ion binding	probable inactive purple acid phosphatase 27 [Pisum sativum] ID 99.7%	up	20h	PI	16	Not_significant	Not_significant	1.16291	Not_significant	771.036
Psat7g068360.1	P:glutathione metabolic process; P:response to chemical; F:glutathione transferase activity; F:protein binding; C:cytoplasm	Coil (COILS); IPR004045 (PFAM); IPR036249 (G3DSA:3.40.30.GENE3D); G3DSA:1.20.1050.10 (GENE3D); IPR040079 (SFLD); SFLDG01152 (SFLD); PTHR11260 (PANTHER); PTHR11260:SF619 (PANTHER); IPR010987 (PROSITE_PROFILES); IPR004045 (PROSITE_PROFILES); cd03058 (CDD); cd03185 (CDD); IPR036249 (SUPERFAMILY); IPR036282 (SUPERFAMILY)	P:glutathione metabolic process; F:protein binding	probable glutathione S-transferase [Pisum sativum] ID 100.0%	up	20h	PI	16	Not_significant	Not_significant	1.1838	Not_significant	128.41
Psat3g134080.1	P:glutathione metabolic process; P:response to chemical; F:glutathione transferase activity; F:protein binding; C:cytoplasm	Coil (COILS); IPR004045 (PFAM); IPR004046 (PFAM); G3DSA:1.20.1050.10 (GENE3D); IPR036249 (G3DSA:3.40.30.GENE3D); SFLDG00358 (SFLD); SFLDG01152 (SFLD); PTHR11260:SF556 (PANTHER); PTHR11260 (PANTHER); IPR010987 (PROSITE_PROFILES); IPR004045 (PROSITE_PROFILES); cd03185 (CDD); cd03058 (CDD); IPR036249 (SUPERFAMILY); IPR036282 (SUPERFAMILY)	P:glutathione metabolic process; F:protein binding	probable glutathione S-transferase [Pisum sativum] ID 100.0%	up	20h	PI	16	Not_significant	Not_significant	1.23578	Not_significant	420.828
Psat6g112000.1	P:cellular aromatic compound metabolic process; F:ferrous iron binding; F:zinc ion binding; F:oxidoreductase activity, acting on single donors with incorporation of molecular oxygen; F:dioxygenase activity	IPR014436 (PIRSF); IPR004183 (PFAM); G3DSA:3.40.830.10 (GENE3D); PTHR30096:SF14 (PANTHER); PTHR30096 (PANTHER); IPR014436 (CDD); SSF53213 (SUPERFAMILY)	P:cellular aromatic compound metabolic process; P:obsolete oxidation-reduction process; F:ferrous iron binding; F:zinc ion binding; F:oxidoreductase activity; F:oxidoreductase activity, acting on single donors with incorporation of molecular oxygen	4,5-DOPA dioxygenase extradiol-like [Pisum sativum] ID 100.0%	up	20h	PI	16	Not_significant	Not_significant	1.25606	Not_significant	332.899
Psat5g060400.1	P:amino acid transport; P:transmembrane transport; F:transmembrane transporter activity; C:membrane	G3DSA:1.20.1740.10 (GENE3D); PIRSF006060 (PIRSF); IPR002293 (PFAM); PTHR45649 (PANTHER); PTHR45649:SF26 (PANTHER); IPR004840 (PROSITE_PATTERNS); TRANSMEMBRANE (PHOBIUS); TRANSMEMBRANE (PHOBIUS); TRANSMEMBRANE (PHOBIUS); NON_CYTOPLASMIC_DOMAIN (PHOBIUS); TRANSMEMBRANE (PHOBIUS); TRANSMEMBRANE (PHOBIUS); CYTOPLASMIC_DOMAIN (PHOBIUS); NON_CYTOPLASMIC_DOMAIN (PHOBIUS); TRANSMEMBRANE (PHOBIUS); CYTOPL…	P:amino acid transport; P:transmembrane transport; F:transmembrane transporter activity; C:membrane; C:membrane	amino-acid permease BAT1 homolog [Pisum sativum] ID 100.0%	up	20h	PI	16	Not_significant	Not_significant	1.26468	Not_significant	50.7731
Psat2g018800.1	F:flavonol 3-O-glucosyltransferase activity; F:daphnetin 3-O-glucosyltransferase activity; F:myricetin 3-O-glucosyltransferase activity; C:membrane	G3DSA:3.40.50.2000 (GENE3D); G3DSA:3.40.50.2000 (GENE3D); IPR002213 (PFAM); PTHR48049:SF48 (PANTHER); PTHR48049 (PANTHER); IPR035595 (PROSITE_PATTERNS); CYTOPLASMIC_DOMAIN (PHOBIUS); NON_CYTOPLASMIC_DOMAIN (PHOBIUS); TRANSMEMBRANE (PHOBIUS); cd03784 (CDD); SSF53756 (SUPERFAMILY); TMhelix (TMHMM)	F:UDP-glycosyltransferase activity	anthocyanidin 3-O-glucosyltransferase 6-like [Pisum sativum] ID 99.2%	up	20h	PI	16	Not_significant	Not_significant	1.30649	Not_significant	42.5061
Psat7g170840.1	F:oxidoreductase activity, acting on the CH-OH group of donors, NAD or NADP as acceptor	G3DSA:3.40.50.720 (GENE3D); IPR001509 (PFAM); PTHR10366:SF662 (PANTHER); PTHR10366 (PANTHER); cd08958 (CDD); IPR036291 (SUPERFAMILY)	F:catalytic activity	phenylacetaldehyde reductase-like [Pisum sativum] ID 100.0%	up	20	both	16	1.33777	Not_significant	1.39211	Not_significant	303.735
Psat1g206040.1	P:protein phosphorylation; F:protein serine/threonine kinase activity; F:ATP binding; C:plasma membrane	IPR000719 (SMART); G3DSA:3.30.200.20 (GENE3D); IPR001245 (PFAM); G3DSA:1.10.510.10 (GENE3D); PIRSF000615 (PIRSF); mobidb-lite (MOBIDB_LITE); PTHR27006 (PANTHER); PTHR27006:SF378 (PANTHER); IPR017441 (PROSITE_PATTERNS); IPR008271 (PROSITE_PATTERNS); IPR000719 (PROSITE_PROFILES); cd14066 (CDD); IPR011009 (SUPERFAMILY)	P:protein phosphorylation; F:protein kinase activity; F:ATP binding	putative serine/threonine-protein kinase [Pisum sativum] ID 100.0%	up	20h	PI	16	Not_significant	Not_significant	1.44441	Not_significant	91.8159
Psat2g048600.1	C:membrane	IPR004864 (PFAM); mobidb-lite (MOBIDB_LITE); mobidb-lite (MOBIDB_LITE); PTHR31852:SF123 (PANTHER); PTHR31852 (PANTHER); TRANSMEMBRANE (PHOBIUS); NON_CYTOPLASMIC_DOMAIN (PHOBIUS); CYTOPLASMIC_DOMAIN (PHOBIUS); SSF117070 (SUPERFAMILY); TMhelix (TMHMM)	no GO terms	NDR1/HIN1-like protein 6 [Pisum sativum] ID 97.3%	up	20h	PI	16	Not_significant	Not_significant	1.4461	Not_significant	402.648
Psat7g161200.1	P:protein phosphorylation; P:recognition of pollen; F:protein serine/threonine kinase activity; F:ATP binding; F:carbohydrate binding; F:ubiquitin protein ligase binding; C:plasma membrane	IPR003609 (SMART); IPR001480 (SMART); IPR000719 (SMART); G3DSA:1.10.510.10 (GENE3D); IPR000858 (PFAM); IPR003609 (PFAM); IPR001480 (PFAM); IPR036426 (G3DSA:2.90.10.GENE3D); IPR001245 (PFAM); G3DSA:3.30.200.20 (GENE3D); IPR024171 (PIRSF); mobidb-lite (MOBIDB_LITE); PTHR27002:SF816 (PANTHER); PTHR27002 (PANTHER); IPR008271 (PROSITE_PATTERNS); IPR017441 (PROSITE_PATTERNS); CYTOPLASMIC_DOMAIN (PHOBIU…	P:protein phosphorylation; P:recognition of pollen; F:protein kinase activity; F:protein serine/threonine kinase activity; F:ATP binding	G-type lectin S-receptor-like serine/threonine-protein kinase SRK [Pisum sativum] ID 97.6%	up	20	both	16	1.01855	Not_significant	1.49188	Not_significant	768.6
Psat6g018120.1	C:membrane	mobidb-lite (MOBIDB_LITE); mobidb-lite (MOBIDB_LITE); PTHR35275:SF1 (PANTHER); PTHR35275 (PANTHER); CYTOPLASMIC_DOMAIN (PHOBIUS); TRANSMEMBRANE (PHOBIUS); NON_CYTOPLASMIC_DOMAIN (PHOBIUS); TMhelix (TMHMM)	no GO terms	None	up	20h	PI	16	Not_significant	Not_significant	1.53761	Not_significant	126.92
Psat2g134360.1	P:response to metal ion; C:plasma membrane	IPR028144 (PFAM); PTHR31568:SF105 (PANTHER); PTHR31568 (PANTHER)	no GO terms	cysteine-rich transmembrane CYSTM domain-containing [Salix suchowensis] ID 79.4%	up	20h	PI	16	Not_significant	Not_significant	1.53904	Not_significant	1103.69
Psat1g049080.1	P:telomere maintenance; P:DNA repair; P:protein transport; P:methylation; F:DNA helicase activity; F:O-methyltransferase activity; F:luteolin O-methyltransferase activity; F:quercetin 3'-O-methyltransferase activity	IPR010285 (PFAM); G3DSA:3.40.50.150 (GENE3D); IPR002935 (PFAM); mobidb-lite (MOBIDB_LITE); mobidb-lite (MOBIDB_LITE); PTHR10509 (PANTHER); PTHR10509:SF61 (PANTHER); IPR002935 (PROSITE_PROFILES); cd02440 (CDD); IPR029063 (SUPERFAMILY)	P:telomere maintenance; P:DNA repair; F:DNA helicase activity; F:O-methyltransferase activity	None	up	20	both	16	1.56391	Not_significant	1.64761	Not_significant	299.175
Psat1g157000.2	P:abscisic acid-activated signaling pathway; P:negative regulation of catalytic activity; P:defense response to fungus; P:regulation of protein serine/threonine phosphatase activity; P:RNA phosphodiester bond hydrolysis; F:ribonuclease activity; F:protein phosphatase inhibitor activity; F:abscisic acid binding; F:signaling receptor activity; C:nucleus; C:cytoplasm	IPR024949 (PRINTS); IPR000916 (PFAM); IPR023393 (G3DSA:3.30.530.GENE3D); PTHR31213 (PANTHER); PTHR31213:SF80 (PANTHER); cd07816 (CDD); SSF55961 (SUPERFAMILY)	P:defense response; P:abscisic acid-activated signaling pathway; F:protein phosphatase inhibitor activity; F:abscisic acid binding; F:signaling receptor activity	pathogenesis-related protein 10-like [Pisum sativum] ID 100.0%	up	20	both	16	1.29086	Not_significant	1.68828	Not_significant	42.7518
Psat4g077800.1	P:purine nucleoside transmembrane transport; P:purine nucleobase transmembrane transport; F:purine nucleobase transmembrane transporter activity; F:purine nucleoside transmembrane transporter activity; C:membrane	PF16913 (PFAM); PTHR31376:SF16 (PANTHER); IPR030182 (PANTHER); CYTOPLASMIC_DOMAIN (PHOBIUS); TRANSMEMBRANE (PHOBIUS); TRANSMEMBRANE (PHOBIUS); NON_CYTOPLASMIC_DOMAIN (PHOBIUS); NON_CYTOPLASMIC_DOMAIN (PHOBIUS); TRANSMEMBRANE (PHOBIUS); CYTOPLASMIC_DOMAIN (PHOBIUS); TRANSMEMBRANE (PHOBIUS); CYTOPLASMIC_DOMAIN (PHOBIUS); TRANSMEMBRANE (PHOBIUS); TRANSMEMBRANE (PHOBIUS); NON_CYTOPLASMIC_DOMAIN (PHOB…	F:purine nucleoside transmembrane transporter activity; C:membrane	probable purine permease 11 [Pisum sativum] ID 100.0%	up	20h	PI	16	Not_significant	Not_significant	1.71401	Not_significant	139.256
Psat3g081520.1	P:transmembrane transport; F:transmembrane transporter activity; C:plasma membrane	IPR000109 (PFAM); IPR000109 (PANTHER); PTHR11654:SF326 (PANTHER); CYTOPLASMIC_DOMAIN (PHOBIUS); NON_CYTOPLASMIC_DOMAIN (PHOBIUS); CYTOPLASMIC_DOMAIN (PHOBIUS); TRANSMEMBRANE (PHOBIUS); TRANSMEMBRANE (PHOBIUS); CYTOPLASMIC_DOMAIN (PHOBIUS); TRANSMEMBRANE (PHOBIUS); NON_CYTOPLASMIC_DOMAIN (PHOBIUS); TRANSMEMBRANE (PHOBIUS); TRANSMEMBRANE (PHOBIUS); TRANSMEMBRANE (PHOBIUS); NON_CYTOPLASMIC_DOMAIN (P…	P:transmembrane transport; F:transmembrane transporter activity; C:membrane	protein NRT1/ PTR FAMILY 3.1-like [Pisum sativum] ID 99.8%	up	20h	PI	16	Not_significant	Not_significant	1.71602	Not_significant	66.6534
Psat5g228840.1	P:monosaccharide transmembrane transport; F:monosaccharide transmembrane transporter activity; F:symporter activity; C:membrane	IPR003663 (PRINTS); IPR005828 (PFAM); G3DSA:1.20.1250.20 (GENE3D); IPR003663 (TIGRFAM); PTHR23500:SF421 (PANTHER); PTHR23500 (PANTHER); IPR005829 (PROSITE_PATTERNS); IPR005829 (PROSITE_PATTERNS); TRANSMEMBRANE (PHOBIUS); TRANSMEMBRANE (PHOBIUS); TRANSMEMBRANE (PHOBIUS); TRANSMEMBRANE (PHOBIUS); CYTOPLASMIC_DOMAIN (PHOBIUS); CYTOPLASMIC_DOMAIN (PHOBIUS); NON_CYTOPLASMIC_DOMAIN (PHOBIUS); NON_CYTOP…	P:transmembrane transport; F:transmembrane transporter activity; C:membrane; C:membrane	hexose carrier protein HEX6-like [Pisum sativum] ID 99.8%	up	20	both	16	1.68664	Not_significant	1.89073	Not_significant	124.25
Psat4g061200.1	F:monooxygenase activity; F:iron ion binding; F:oxidoreductase activity, acting on paired donors, with incorporation or reduction of molecular oxygen; F:heme binding; C:membrane	IPR001128 (PRINTS); IPR002401 (PRINTS); IPR001128 (PFAM); IPR036396 (G3DSA:1.10.630.GENE3D); PTHR47956 (PANTHER); PTHR47956:SF69 (PANTHER); IPR017972 (PROSITE_PATTERNS); NON_CYTOPLASMIC_DOMAIN (PHOBIUS); SIGNAL_PEPTIDE (PHOBIUS); SIGNAL_PEPTIDE_H_REGION (PHOBIUS); SIGNAL_PEPTIDE_C_REGION (PHOBIUS); SIGNAL_PEPTIDE_N_REGION (PHOBIUS); IPR036396 (SUPERFAMILY)	P:obsolete oxidation-reduction process; F:iron ion binding; F:oxidoreductase activity, acting on paired donors, with incorporation or reduction of molecular oxygen; F:heme binding	cytochrome P450 736A117-like [Pisum sativum] ID 100.0%	up	20h	PI	16	Not_significant	Not_significant	1.95563	Not_significant	273.913
Psat0s4023g0080.1	P:electron transport chain; F:electron transfer activity; C:membrane	IPR008972 (G3DSA:2.60.40.GENE3D); IPR003245 (PFAM); mobidb-lite (MOBIDB_LITE); PTHR33021:SF270 (PANTHER); IPR039391 (PANTHER); TRANSMEMBRANE (PHOBIUS); NON_CYTOPLASMIC_DOMAIN (PHOBIUS); TRANSMEMBRANE (PHOBIUS); SIGNAL_PEPTIDE (PHOBIUS); CYTOPLASMIC_DOMAIN (PHOBIUS); SIGNAL_PEPTIDE_H_REGION (PHOBIUS); SIGNAL_PEPTIDE_N_REGION (PHOBIUS); NON_CYTOPLASMIC_DOMAIN (PHOBIUS); SIGNAL_PEPTIDE_C_REGION (PHO…	F:electron transfer activity	None	up	20h	PI	16	Not_significant	Not_significant	2.0222	Not_significant	46.3201
Psat1g183960.1	F:hydrolase activity	IPR029058 (G3DSA:3.40.50.GENE3D); IPR002925 (PFAM); PTHR17630:SF52 (PANTHER); PTHR17630 (PANTHER); IPR029058 (SUPERFAMILY)	F:hydrolase activity	endo-1,3;1,4-beta-D-glucanase-like [Pisum sativum] ID 100.0%	up	20h	PI	16	Not_significant	Not_significant	2.07034	Not_significant	276.926
Psat3g039680.1	F:UDP-glycosyltransferase activity	IPR002213 (PFAM); G3DSA:3.40.50.2000 (GENE3D); G3DSA:3.40.50.2000 (GENE3D); PTHR48047:SF21 (PANTHER); PTHR48047 (PANTHER); IPR035595 (PROSITE_PATTERNS); cd03784 (CDD); SSF53756 (SUPERFAMILY)	F:UDP-glycosyltransferase activity	UDP-glycosyltransferase 73C2-like [Pisum sativum] ID 99.6%	up	20h	PI	16	Not_significant	Not_significant	2.0955	Not_significant	133.131
Psat0s4023g0040.1	P:electron transport chain; F:electron transfer activity; C:membrane	IPR003245 (PFAM); IPR008972 (G3DSA:2.60.40.GENE3D); mobidb-lite (MOBIDB_LITE); IPR039391 (PANTHER); PTHR33021:SF270 (PANTHER); NON_CYTOPLASMIC_DOMAIN (PHOBIUS); SIGNAL_PEPTIDE (PHOBIUS); SIGNAL_PEPTIDE_H_REGION (PHOBIUS); SIGNAL_PEPTIDE_N_REGION (PHOBIUS); SIGNAL_PEPTIDE_C_REGION (PHOBIUS); CYTOPLASMIC_DOMAIN (PHOBIUS); TRANSMEMBRANE (PHOBIUS); IPR003245 (PROSITE_PROFILES); SignalP-TM (SIGNALP_GR…	F:electron transfer activity	None	up	20h	PI	16	Not_significant	Not_significant	2.1018	Not_significant	120.418
Psat1g086480.1	F:oxidoreductase activity	IPR002347 (PRINTS); PF13561 (PFAM); G3DSA:3.40.50.720 (GENE3D); IPR002347 (PFAM); G3DSA:3.40.50.720 (GENE3D); PTHR42820 (PANTHER); PTHR42820:SF17 (PANTHER); PTHR42820 (PANTHER); IPR020904 (PROSITE_PATTERNS); IPR036291 (SUPERFAMILY)	P:obsolete oxidation-reduction process; F:oxidoreductase activity	(+)-cis,trans-nepetalactol synthase NEPS2-like [Pisum sativum] ID 91.0%	up	20	both	16	2.85185	Not_significant	2.11419	Not_significant	60.1392
Psat1g086560.1	F:oxidoreductase activity	IPR002347 (PRINTS); IPR002347 (PFAM); G3DSA:3.40.50.720 (GENE3D); PTHR42820 (PANTHER); PTHR42820:SF17 (PANTHER); IPR036291 (SUPERFAMILY)	P:obsolete oxidation-reduction process	(+)-cis,trans-nepetalactol synthase NEPS2-like [Pisum sativum] ID 100.0%	up	20	both	16	2.23902	Not_significant	2.12695	Not_significant	10.5918
Psat7g110040.1	P:NADH oxidation; F:NADH dehydrogenase activity; C:mitochondrion; C:peroxisome	G3DSA:3.50.50.100 (GENE3D); IPR023753 (PFAM); PTHR43706 (PANTHER); PTHR43706:SF4 (PANTHER); IPR036188 (SUPERFAMILY); IPR036188 (SUPERFAMILY)	P:obsolete oxidation-reduction process; F:oxidoreductase activity	internal alternative NAD(P)H-ubiquinone oxidoreductase A2, mitochondrial-like [Pisum sativum] ID 93.8%	up	20h	PI	16	Not_significant	Not_significant	2.25476	Not_significant	133.024
Psat7g101920.1	P:defense response to oomycetes; P:protein phosphorylation; P:transmembrane receptor protein serine/threonine kinase signaling pathway; P:response to symbiotic fungus; P:defense response to bacterium; F:transmembrane receptor protein serine/threonine kinase activity; F:ATP binding; F:carbohydrate binding; C:plasma membrane	IPR000719 (SMART); IPR001220 (PFAM); G3DSA:2.60.120.200 (GENE3D); G3DSA:3.30.200.20 (GENE3D); G3DSA:2.60.120.200 (GENE3D); IPR000719 (PFAM); G3DSA:1.10.510.10 (GENE3D); PTHR27007 (PANTHER); PTHR27007:SF279 (PANTHER); IPR017441 (PROSITE_PATTERNS); IPR000985 (PROSITE_PATTERNS); IPR008271 (PROSITE_PATTERNS); IPR019825 (PROSITE_PATTERNS); SIGNAL_PEPTIDE_H_REGION (PHOBIUS); TRANSMEMBRANE (PHOBIUS); SI…	P:protein phosphorylation; F:protein kinase activity; F:ATP binding; F:carbohydrate binding	L-type lectin-domain containing receptor kinase IX.1-like [Pisum sativum] ID 92.8%	up	20	both	16	2.27909	Not_significant	2.325	Not_significant	55.6046
Psat4g107760.1	F:NAD(P)H dehydrogenase (quinone) activity; F:FMN binding	IPR010089 (TIGRFAM); IPR005025 (PFAM); IPR029039 (G3DSA:3.40.50.GENE3D); PTHR30546:SF47 (PANTHER); PTHR30546 (PANTHER); IPR008254 (PROSITE_PROFILES); IPR029039 (SUPERFAMILY)	F:NAD(P)H dehydrogenase (quinone) activity; F:FMN binding; F:oxidoreductase activity	NAD(P)H dehydrogenase (quinone) FQR1-like [Pisum sativum] ID 100.0%	up	20	both	16	3.10578	Not_significant	2.32543	Not_significant	179.212
Psat1g157360.1	P:defense response; P:response to biotic stimulus; P:abscisic acid-activated signaling pathway; P:negative regulation of catalytic activity; P:regulation of protein serine/threonine phosphatase activity; F:protein phosphatase inhibitor activity; F:abscisic acid binding; F:signaling receptor activity; C:nucleus; C:cytoplasm	IPR024949 (PRINTS); IPR023393 (G3DSA:3.30.530.GENE3D); IPR000916 (PFAM); PTHR31213 (PANTHER); PTHR31213:SF88 (PANTHER); IPR024949 (PROSITE_PATTERNS); cd07816 (CDD); SSF55961 (SUPERFAMILY)	P:defense response; P:abscisic acid-activated signaling pathway; F:protein phosphatase inhibitor activity; F:abscisic acid binding; F:signaling receptor activity	disease resistance response protein Pi49 [Pisum sativum] ID 100.0%	up	20h	PI	16	Not_significant	Not_significant	2.4534	Not_significant	2922.99
Psat5g294760.1	C:cellular anatomical entity	PTHR36328 (PANTHER); NON_CYTOPLASMIC_DOMAIN (PHOBIUS); SIGNAL_PEPTIDE (PHOBIUS); SIGNAL_PEPTIDE_H_REGION (PHOBIUS); SIGNAL_PEPTIDE_N_REGION (PHOBIUS); SIGNAL_PEPTIDE_C_REGION (PHOBIUS); SignalP-noTM (SIGNALP_EUK); SignalP-TM (SIGNALP_GRAM_POSITIVE); SignalP-noTM (SIGNALP_GRAM_NEGATIVE)	no GO terms	copia protein [Trifolium medium] ID 65.8%	up	20	both	16	2.18995	Not_significant	2.46052	Not_significant	290.144
Psat5g196480.1	P:response to auxin	IPR001005 (SMART); IPR001005 (PFAM); G3DSA:1.10.10.60 (GENE3D); G3DSA:1.10.10.60 (GENE3D); mobidb-lite (MOBIDB_LITE); mobidb-lite (MOBIDB_LITE); PTHR10641 (PANTHER); PTHR10641:SF1253 (PANTHER); IPR017930 (PROSITE_PROFILES); IPR017930 (PROSITE_PROFILES); IPR001005 (CDD); IPR001005 (CDD); IPR009057 (SUPERFAMILY)	no GO terms	myb-related protein 306-like [Pisum sativum] ID 100.0%	up	20	both	16	1.00565	Not_significant	2.5077	Not_significant	13.6534
Psat0s1478g0280.1		mobidb-lite (MOBIDB_LITE); PTHR33168 (PANTHER); PTHR33168:SF35 (PANTHER)	no GO terms	unknown [Glycine max] ID 62.9%	up	20	both	16	2.48479	Not_significant	2.5151	Not_significant	144.125
Psat6g235360.1	P:glutathione metabolic process; P:response to chemical; F:glutathione transferase activity; F:protein binding; C:cytoplasm	IPR004045 (PFAM); IPR004046 (PFAM); G3DSA:1.20.1050.10 (GENE3D); IPR036249 (G3DSA:3.40.30.GENE3D); SFLDG01152 (SFLD); IPR040079 (SFLD); PTHR11260 (PANTHER); PTHR11260:SF345 (PANTHER); IPR010987 (PROSITE_PROFILES); IPR004045 (PROSITE_PROFILES); cd03185 (CDD); cd03058 (CDD); IPR036249 (SUPERFAMILY); IPR036282 (SUPERFAMILY)	P:glutathione metabolic process; F:protein binding	probable glutathione S-transferase [Pisum sativum] ID 100.0%	up	20	both	16	1.98354	Not_significant	2.5563	Not_significant	23.5388
Psat7g118080.1	F:iron ion binding; F:oxidoreductase activity, acting on paired donors, with incorporation or reduction of molecular oxygen, NAD(P)H as one donor, and incorporation of one atom of oxygen; F:heme binding; F:2-hydroxyisoflavanone synthase activity; C:membrane	Coil (COILS); IPR002401 (PRINTS); IPR001128 (PRINTS); IPR001128 (PFAM); IPR036396 (G3DSA:1.10.630.GENE3D); PTHR24298 (PANTHER); PTHR24298:SF662 (PANTHER); IPR017972 (PROSITE_PATTERNS); NON_CYTOPLASMIC_DOMAIN (PHOBIUS); SIGNAL_PEPTIDE (PHOBIUS); SIGNAL_PEPTIDE_H_REGION (PHOBIUS); SIGNAL_PEPTIDE_C_REGION (PHOBIUS); SIGNAL_PEPTIDE_N_REGION (PHOBIUS); SignalP-noTM (SIGNALP_EUK); IPR036396 (SUPERFAMIL…	P:obsolete oxidation-reduction process; F:iron ion binding; F:oxidoreductase activity, acting on paired donors, with incorporation or reduction of molecular oxygen; F:heme binding	2-hydroxyisoflavanone synthase-like [Pisum sativum] ID 100.0%	up	20	both	16	2.25363	Not_significant	2.64011	Not_significant	254.167
Psat5g222320.1	P:nodulation; P:cell wall organization; F:structural constituent of cell wall; C:extracellular region; C:membrane	mobidb-lite (MOBIDB_LITE); mobidb-lite (MOBIDB_LITE); SIGNAL_PEPTIDE_N_REGION (PHOBIUS); NON_CYTOPLASMIC_DOMAIN (PHOBIUS); SIGNAL_PEPTIDE (PHOBIUS); SIGNAL_PEPTIDE_C_REGION (PHOBIUS); SIGNAL_PEPTIDE_H_REGION (PHOBIUS); SignalP-TM (SIGNALP_GRAM_POSITIVE); SignalP-noTM (SIGNALP_EUK); TMhelix (TMHMM)	no GO terms	None	up	20h	PI	16	Not_significant	Not_significant	2.65425	Not_significant	14.4672
Psat6g048560.1		IPR032675 (G3DSA:3.80.10.GENE3D); IPR013210 (PFAM); PTHR48059 (PANTHER); SIGNAL_PEPTIDE_H_REGION (PHOBIUS); SIGNAL_PEPTIDE (PHOBIUS); SIGNAL_PEPTIDE_N_REGION (PHOBIUS); SIGNAL_PEPTIDE_C_REGION (PHOBIUS); NON_CYTOPLASMIC_DOMAIN (PHOBIUS); SignalP-noTM (SIGNALP_EUK); SignalP-TM (SIGNALP_GRAM_POSITIVE); SSF52058 (SUPERFAMILY)	no GO terms	polygalacturonase inhibitor-like [Pisum sativum] ID 99.4%	up	20	both	16	3.54956	Not_significant	2.66925	Not_significant	685.481
Psat6g197680.1		IPR009489 (PFAM); IPR009489 (PANTHER); PTHR33649:SF8 (PANTHER); SIGNAL_PEPTIDE_H_REGION (PHOBIUS); SIGNAL_PEPTIDE_N_REGION (PHOBIUS); NON_CYTOPLASMIC_DOMAIN (PHOBIUS); SIGNAL_PEPTIDE (PHOBIUS); SIGNAL_PEPTIDE_C_REGION (PHOBIUS); SignalP-TM (SIGNALP_GRAM_POSITIVE); SignalP-noTM (SIGNALP_GRAM_NEGATIVE); SignalP-noTM (SIGNALP_EUK)	no GO terms	unknown [Medicago truncatula] ID 84.8%	up	20h	PI	16	Not_significant	Not_significant	2.75595	Not_significant	158.766
Psat3g159240.1	P:anatomical structure morphogenesis; P:sexual reproduction; C:extracellular region; C:membrane	IPR007118 (PRINTS); IPR005795 (PRINTS); IPR007117 (PFAM); IPR009009 (PFAM); IPR036749 (G3DSA:2.60.40.GENE3D); IPR036908 (G3DSA:2.40.40.GENE3D); PTHR31692:SF57 (PANTHER); PTHR31692 (PANTHER); SIGNAL_PEPTIDE (PHOBIUS); SIGNAL_PEPTIDE_H_REGION (PHOBIUS); SIGNAL_PEPTIDE_N_REGION (PHOBIUS); NON_CYTOPLASMIC_DOMAIN (PHOBIUS); SIGNAL_PEPTIDE_C_REGION (PHOBIUS); IPR007112 (PROSITE_PROFILES); IPR007117 (PR…	P:sexual reproduction; C:extracellular region	putative expansin-B2 [Pisum sativum] ID 100.0%	up	20h	PI	16	Not_significant	Not_significant	2.91969	Not_significant	120.437
Psat5g266320.1	P:phosphorylation; F:kinase activity	IPR002902 (PFAM); IPR038408 (G3DSA:3.30.430.GENE3D); PTHR32411:SF43 (PANTHER); PTHR32411 (PANTHER); SIGNAL_PEPTIDE (PHOBIUS); SIGNAL_PEPTIDE_N_REGION (PHOBIUS); NON_CYTOPLASMIC_DOMAIN (PHOBIUS); SIGNAL_PEPTIDE_H_REGION (PHOBIUS); SIGNAL_PEPTIDE_C_REGION (PHOBIUS); IPR002902 (PROSITE_PROFILES); SignalP-noTM (SIGNALP_EUK); SignalP-TM (SIGNALP_GRAM_POSITIVE); SignalP-noTM (SIGNALP_GRAM_NEGATIVE); TM…	no GO terms	LOW QUALITY PROTEIN: cysteine-rich repeat secretory protein 38-like [Cicer arietinum] ID 68.3%	up	20h	PI	16	Not_significant	Not_significant	2.96918	Not_significant	3654.82
Psat3g062280.1	P:auxin-activated signaling pathway; P:phloem or xylem histogenesis; P:leaf vascular tissue pattern formation; P:transmembrane transport; F:ATP binding; F:ABC-type transporter activity; C:membrane	IPR013666 (PFAM); IPR008546 (PFAM); mobidb-lite (MOBIDB_LITE); mobidb-lite (MOBIDB_LITE); mobidb-lite (MOBIDB_LITE); PTHR31351:SF28 (PANTHER); IPR040269 (PANTHER); TRANSMEMBRANE (PHOBIUS); CYTOPLASMIC_DOMAIN (PHOBIUS); NON_CYTOPLASMIC_DOMAIN (PHOBIUS)	no GO terms	VAN3-binding protein-like [Pisum sativum] ID 99.6%	up	20h	PI	16	Not_significant	Not_significant	2.97264	Not_significant	79.1084
Psat2g181840.1	P:defense response	IPR001938 (PRINTS); IPR001938 (SMART); IPR001938 (PFAM); IPR037176 (G3DSA:2.60.110.GENE3D); IPR001938 (PIRSF); IPR001938 (PANTHER); PTHR31048:SF114 (PANTHER); SIGNAL_PEPTIDE_N_REGION (PHOBIUS); SIGNAL_PEPTIDE_H_REGION (PHOBIUS); SIGNAL_PEPTIDE_C_REGION (PHOBIUS); NON_CYTOPLASMIC_DOMAIN (PHOBIUS); SIGNAL_PEPTIDE (PHOBIUS); IPR001938 (PROSITE_PROFILES); SignalP-noTM (SIGNALP_GRAM_NEGATIVE); SignalP…	no GO terms	protein P21 [Medicago truncatula] ID 82.6%	up	20h	PI	16	Not_significant	Not_significant	3.00154	Not_significant	41.4313
Psat1g021720.1	C:membrane; C:membrane	mobidb-lite (MOBIDB_LITE); mobidb-lite (MOBIDB_LITE); SIGNAL_PEPTIDE_C_REGION (PHOBIUS); SIGNAL_PEPTIDE_N_REGION (PHOBIUS); NON_CYTOPLASMIC_DOMAIN (PHOBIUS); SIGNAL_PEPTIDE (PHOBIUS); SIGNAL_PEPTIDE_H_REGION (PHOBIUS); SignalP-noTM (SIGNALP_EUK)	no GO terms	None	up	20h	PI	16	Not_significant	Not_significant	3.02098	Not_significant	1739.01
Psat2g165600.1	P:response to oxidative stress; P:hydrogen peroxide catabolic process; P:cellular oxidant detoxification; F:heme binding; F:metal ion binding; F:lactoperoxidase activity; C:extracellular region	IPR000823 (PRINTS); IPR002016 (PRINTS); G3DSA:1.10.520.10 (GENE3D); G3DSA:1.10.420.10 (GENE3D); G3DSA:1.10.520.10 (GENE3D); IPR002016 (PFAM); PTHR31388:SF180 (PANTHER); PTHR31388:SF180 (PANTHER); PTHR31388 (PANTHER); PTHR31388 (PANTHER); IPR019794 (PROSITE_PATTERNS); IPR019793 (PROSITE_PATTERNS); IPR002016 (PROSITE_PROFILES); IPR033905 (CDD); IPR010255 (SUPERFAMILY)	P:response to oxidative stress; P:hydrogen peroxide catabolic process; P:obsolete oxidation-reduction process; F:peroxidase activity; F:heme binding	PREDICTED: peroxidase 10 isoform X1 [Lupinus angustifolius] ID 73.4%	up	20h	PI	16	Not_significant	Not_significant	3.13506	Not_significant	1209.18
Psat7g094360.1	F:protein binding	IPR001611 (PFAM); IPR032675 (G3DSA:3.80.10.GENE3D); IPR013210 (PFAM); PTHR48059 (PANTHER); SIGNAL_PEPTIDE_N_REGION (PHOBIUS); SIGNAL_PEPTIDE_H_REGION (PHOBIUS); SIGNAL_PEPTIDE_C_REGION (PHOBIUS); NON_CYTOPLASMIC_DOMAIN (PHOBIUS); SIGNAL_PEPTIDE (PHOBIUS); SignalP-noTM (SIGNALP_EUK); SignalP-TM (SIGNALP_GRAM_POSITIVE); SignalP-noTM (SIGNALP_GRAM_NEGATIVE); SSF52058 (SUPERFAMILY)	F:protein binding	polygalacturonase inhibitor 2-like [Pisum sativum] ID 100.0%	up	20h	PI	16	Not_significant	Not_significant	3.15126	Not_significant	9.76419
Psat7g109400.1	F:tetrahydroberberine oxidase activity; F:FAD binding	G3DSA:3.30.465.50 (GENE3D); IPR006094 (PFAM); IPR016167 (G3DSA:3.30.43.GENE3D); IPR012951 (PFAM); G3DSA:3.40.462.20 (GENE3D); PTHR32448:SF16 (PANTHER); PTHR32448 (PANTHER); SIGNAL_PEPTIDE_N_REGION (PHOBIUS); SIGNAL_PEPTIDE_H_REGION (PHOBIUS); SIGNAL_PEPTIDE (PHOBIUS); SIGNAL_PEPTIDE_C_REGION (PHOBIUS); NON_CYTOPLASMIC_DOMAIN (PHOBIUS); IPR016166 (PROSITE_PROFILES); SignalP-noTM (SIGNALP_GRAM_NEGA…	P:obsolete oxidation-reduction process; F:oxidoreductase activity; F:flavin adenine dinucleotide binding; F:FAD binding	berberine bridge enzyme-like 17 [Pisum sativum] ID 99.0%	up	20	both	16	4.60813	Not_significant	3.172	Not_significant	41.5616
Psat7g135520.1	C:membrane	PTHR33133:SF7 (PANTHER); PTHR33133 (PANTHER); TRANSMEMBRANE (PHOBIUS); CYTOPLASMIC_DOMAIN (PHOBIUS); CYTOPLASMIC_DOMAIN (PHOBIUS); NON_CYTOPLASMIC_DOMAIN (PHOBIUS); CYTOPLASMIC_DOMAIN (PHOBIUS); TRANSMEMBRANE (PHOBIUS); CYTOPLASMIC_DOMAIN (PHOBIUS); NON_CYTOPLASMIC_DOMAIN (PHOBIUS); TRANSMEMBRANE (PHOBIUS); TRANSMEMBRANE (PHOBIUS); TRANSMEMBRANE (PHOBIUS); NON_CYTOPLASMIC_DOMAIN (PHOBIUS); TRANSM…	no GO terms	None	up	20h	PI	16	Not_significant	Not_significant	3.21383	Not_significant	180.138
Psat3g073000.1	P:regulation of transcription by RNA polymerase II; F:RNA polymerase II cis-regulatory region sequence-specific DNA binding; F:DNA-binding transcription factor activity; F:methyltransferase activity; C:nucleus	Coil (COILS); IPR000232 (PRINTS); IPR000232 (SMART); IPR000232 (PFAM); IPR036388 (G3DSA:1.10.10.GENE3D); mobidb-lite (MOBIDB_LITE); mobidb-lite (MOBIDB_LITE); IPR027725 (PANTHER); PTHR10015:SF285 (PANTHER); IPR000232 (PROSITE_PATTERNS); IPR036390 (SUPERFAMILY)	P:regulation of DNA-templated transcription; F:DNA-binding transcription factor activity; F:sequence-specific DNA binding	heat stress transcription factor B-3 [Pisum sativum] ID 100.0%	up	20	both	16	3.78581	Not_significant	3.23423	Not_significant	367.064
Psat6g017280.1		mobidb-lite (MOBIDB_LITE); PTHR33696:SF15 (PANTHER); PTHR33696 (PANTHER)	no GO terms	None	up	20h	PI	16	Not_significant	Not_significant	3.32354	Not_significant	100.472
Psat5g221280.1	C:membrane; C:membrane	SIGNAL_PEPTIDE_C_REGION (PHOBIUS); SIGNAL_PEPTIDE_H_REGION (PHOBIUS); NON_CYTOPLASMIC_DOMAIN (PHOBIUS); SIGNAL_PEPTIDE (PHOBIUS); SIGNAL_PEPTIDE_N_REGION (PHOBIUS); TMhelix (TMHMM)	no GO terms	None	up	20h	PI	16	Not_significant	Not_significant	3.32738	Not_significant	17.6325
Psat7g225880.1	F:serine-type endopeptidase inhibitor activity; C:membrane	G3DSA:3.30.60.30 (GENE3D); IPR003465 (PFAM); PTHR33832 (PANTHER); PTHR33832:SF15 (PANTHER); SIGNAL_PEPTIDE_H_REGION (PHOBIUS); SIGNAL_PEPTIDE (PHOBIUS); NON_CYTOPLASMIC_DOMAIN (PHOBIUS); SIGNAL_PEPTIDE_C_REGION (PHOBIUS); SIGNAL_PEPTIDE_N_REGION (PHOBIUS); SignalP-noTM (SIGNALP_EUK); SSF100897 (SUPERFAMILY)	F:serine-type endopeptidase inhibitor activity	proteinase inhibitor PSI-1.2-like [Pisum sativum] ID 100.0%	up	20h	PI	16	Not_significant	Not_significant	3.32899	Not_significant	207.511
Psat5g265680.1	P:diterpenoid biosynthetic process; F:magnesium ion binding; F:hydrolase activity; F:isoprene synthase activity	IPR001906 (PFAM); IPR036965 (G3DSA:1.50.10.GENE3D); IPR005630 (PFAM); IPR008949 (G3DSA:1.10.600.GENE3D); IPR034741 (SFLD); SFLDS00005 (SFLD); PTHR31225:SF137 (PANTHER); PTHR31225 (PANTHER); cd00684 (CDD); IPR008930 (SUPERFAMILY); IPR008949 (SUPERFAMILY)	F:magnesium ion binding; F:terpene synthase activity; F:lyase activity	probable terpene synthase 11 [Pisum sativum] ID 99.1%	up	20	PI	16	4.66241	Not_significant	3.3295	Not_significant	1859.1
Psat0s3139g0080.1	P:defense response; P:response to biotic stimulus; P:abscisic acid-activated signaling pathway; P:negative regulation of catalytic activity; P:regulation of protein serine/threonine phosphatase activity; F:protein phosphatase inhibitor activity; F:abscisic acid binding; F:signaling receptor activity; C:nucleus; C:cytoplasm	IPR024949 (PRINTS); IPR023393 (G3DSA:3.30.530.GENE3D); IPR000916 (PFAM); PTHR31213:SF88 (PANTHER); PTHR31213 (PANTHER); PTHR31213:SF88 (PANTHER); PTHR31213 (PANTHER); IPR024949 (PROSITE_PATTERNS); cd07816 (CDD); SSF55961 (SUPERFAMILY); SSF55961 (SUPERFAMILY)	P:defense response; P:abscisic acid-activated signaling pathway; F:protein phosphatase inhibitor activity; F:abscisic acid binding; F:signaling receptor activity	ABA-responsive protein ABR18-like [Pisum sativum] ID 87.6%	up	20h	PI	16	Not_significant	Not_significant	3.33119	Not_significant	258.727
Psat6g166680.1	P:carbohydrate metabolic process; P:carboxylic acid metabolic process; F:L-lactate dehydrogenase activity; C:cytoplasm	IPR001557 (PRINTS); IPR015955 (G3DSA:3.90.110.GENE3D); IPR001557 (PIRSF); IPR001236 (PFAM); IPR022383 (PFAM); G3DSA:3.40.50.720 (GENE3D); IPR011304 (TIGRFAM); PTHR43128:SF23 (PANTHER); PTHR43128 (PANTHER); IPR018177 (PROSITE_PATTERNS); IPR011304 (HAMAP); cd05293 (CDD); IPR036291 (SUPERFAMILY); IPR015955 (SUPERFAMILY)	P:carbohydrate metabolic process; P:carboxylic acid metabolic process; P:obsolete oxidation-reduction process; F:catalytic activity; F:L-lactate dehydrogenase activity; F:oxidoreductase activity; F:oxidoreductase activity, acting on the CH-OH group of donors, NAD or NADP as acceptor; C:cytoplasm	L-lactate dehydrogenase B-like [Pisum sativum] ID 100.0%	up	20	both	16	1.79113	Not_significant	3.3597	Not_significant	116.755
Psat0s22g0200.1	F:monooxygenase activity; F:iron ion binding; F:oxidoreductase activity, acting on paired donors, with incorporation or reduction of molecular oxygen; F:heme binding	IPR001128 (PRINTS); IPR002401 (PRINTS); IPR001128 (PFAM); IPR036396 (G3DSA:1.10.630.GENE3D); PTHR47947 (PANTHER); PTHR47947:SF5 (PANTHER); IPR017972 (PROSITE_PATTERNS); CYTOPLASMIC_DOMAIN (PHOBIUS); NON_CYTOPLASMIC_DOMAIN (PHOBIUS); TRANSMEMBRANE (PHOBIUS); NON_CYTOPLASMIC_DOMAIN (PHOBIUS); TRANSMEMBRANE (PHOBIUS); IPR036396 (SUPERFAMILY); TMhelix (TMHMM); TMhelix (TMHMM)	P:obsolete oxidation-reduction process; F:iron ion binding; F:oxidoreductase activity, acting on paired donors, with incorporation or reduction of molecular oxygen; F:heme binding	cytochrome P450 CYP82D47-like [Pisum sativum] ID 99.8%	up	20h	PI	16	Not_significant	Not_significant	3.41054	Not_significant	157.604
Psat6g002920.1	P:gibberellic acid mediated signaling pathway; C:extracellular region	IPR003854 (PFAM); PTHR23201 (PANTHER); PTHR23201:SF66 (PANTHER); SIGNAL_PEPTIDE_C_REGION (PHOBIUS); SIGNAL_PEPTIDE (PHOBIUS); SIGNAL_PEPTIDE_H_REGION (PHOBIUS); SIGNAL_PEPTIDE_N_REGION (PHOBIUS); NON_CYTOPLASMIC_DOMAIN (PHOBIUS); SignalP-TM (SIGNALP_GRAM_POSITIVE); SignalP-noTM (SIGNALP_GRAM_NEGATIVE); SignalP-noTM (SIGNALP_EUK)	no GO terms	gibberellin-regulated protein 1-like isoform X2 [Pisum sativum] ID 97.0%	up	20	both	16	1.57773	Not_significant	3.48221	Not_significant	73.7932
Psat4g197080.1	P:ribosomal large subunit assembly; P:translation; F:structural constituent of ribosome; C:cytosolic large ribosomal subunit	IPR036920 (G3DSA:3.90.1170.GENE3D); IPR001197 (PIRSF); IPR016180 (PFAM); IPR001197 (TIGRFAM); IPR001197 (PANTHER); PTHR11726:SF42 (PANTHER); IPR018255 (PROSITE_PATTERNS); IPR016180 (CDD); IPR036920 (SUPERFAMILY)	P:translation; F:structural constituent of ribosome; C:ribosome	60S ribosomal protein L10, variant 2, partial [Pisum sativum] ID 99.4%	up	20h	PI	16	Not_significant	Not_significant	3.56187	Not_significant	41.881
Psat4g028800.1	P:endomembrane system organization; C:membrane	IPR007770 (PFAM); mobidb-lite (MOBIDB_LITE); mobidb-lite (MOBIDB_LITE); IPR007770 (PANTHER); PTHR31621:SF55 (PANTHER); TRANSMEMBRANE (PHOBIUS); CYTOPLASMIC_DOMAIN (PHOBIUS); NON_CYTOPLASMIC_DOMAIN (PHOBIUS); TRANSMEMBRANE (PHOBIUS); TRANSMEMBRANE (PHOBIUS); TRANSMEMBRANE (PHOBIUS); NON_CYTOPLASMIC_DOMAIN (PHOBIUS); CYTOPLASMIC_DOMAIN (PHOBIUS); CYTOPLASMIC_DOMAIN (PHOBIUS); TMhelix (TMHMM); TMhel…	no GO terms	protein DMP2-like [Pisum sativum] ID 100.0%	up	20	both	16	4.1418	Not_significant	3.58183	Not_significant	720.411
Psat6g002960.1		IPR003854 (PFAM); PTHR23201:SF66 (PANTHER); PTHR23201 (PANTHER)	no GO terms	gibberellin-regulated protein 1-like isoform X2 [Pisum sativum] ID 91.8%	up	20h	PI	16	Not_significant	Not_significant	3.60068	Not_significant	8.17849
Psat2g114240.1	F:quercetin 3-O-glucosyltransferase activity; F:quercetin 7-O-glucosyltransferase activity	IPR002213 (PFAM); G3DSA:3.40.50.2000 (GENE3D); G3DSA:3.40.50.2000 (GENE3D); PTHR11926 (PANTHER); PTHR11926:SF727 (PANTHER); IPR035595 (PROSITE_PATTERNS); cd03784 (CDD); SSF53756 (SUPERFAMILY)	F:UDP-glycosyltransferase activity	UDP-glycosyltransferase 74B1-like [Pisum sativum] ID 99.5%	up	20h	PI	16	Not_significant	Not_significant	3.77163	Not_significant	227.56
Psat6g159360.1	P:response to oxidative stress; P:hydrogen peroxide catabolic process; P:cellular oxidant detoxification; F:heme binding; F:metal ion binding; F:lactoperoxidase activity; C:extracellular region; C:plant-type cell wall	IPR000823 (PRINTS); IPR002016 (PRINTS); G3DSA:1.10.520.10 (GENE3D); IPR002016 (PFAM); G3DSA:1.10.420.10 (GENE3D); PTHR31235 (PANTHER); PTHR31235:SF335 (PANTHER); IPR019793 (PROSITE_PATTERNS); IPR002016 (PROSITE_PROFILES); IPR010255 (SUPERFAMILY)	P:response to oxidative stress; P:obsolete oxidation-reduction process; F:peroxidase activity; F:heme binding	peroxidase 5-like [Pisum sativum] ID 100.0%	up	20h	PI	16	Not_significant	Not_significant	3.80185	Not_significant	247.995
Psat6g146200.1	P:defense response to bacterium; P:defense response to fungus; P:RNA phosphodiester bond hydrolysis; F:ribonuclease activity	IPR001153 (PRINTS); IPR001153 (PFAM); IPR036908 (G3DSA:2.40.40.GENE3D); IPR044301 (PANTHER); IPR018226 (PROSITE_PATTERNS); SIGNAL_PEPTIDE (PHOBIUS); SIGNAL_PEPTIDE_N_REGION (PHOBIUS); NON_CYTOPLASMIC_DOMAIN (PHOBIUS); SIGNAL_PEPTIDE_H_REGION (PHOBIUS); SIGNAL_PEPTIDE_C_REGION (PHOBIUS); IPR001153 (PROSITE_PROFILES); SignalP-noTM (SIGNALP_EUK); SignalP-TM (SIGNALP_GRAM_POSITIVE); IPR036908 (SUPERF…	P:defense response; P:defense response to bacterium; P:defense response to fungus; F:ribonuclease activity	pathogenesis-related protein PR-4-like [Pisum sativum] ID 100.0%	up	20	both	16	1.96347	Not_significant	3.81014	Not_significant	172.226
Psat3g147280.1	P:protein phosphorylation; P:recognition of pollen; F:protein serine/threonine kinase activity; F:ATP binding; F:carbohydrate binding; C:plasma membrane	IPR001480 (SMART); IPR000719 (SMART); IPR003609 (SMART); IPR001245 (PFAM); IPR000858 (PFAM); IPR003609 (PFAM); G3DSA:1.10.510.10 (GENE3D); IPR036426 (G3DSA:2.90.10.GENE3D); G3DSA:3.30.200.20 (GENE3D); IPR001480 (PFAM); IPR024171 (PIRSF); PTHR27002:SF745 (PANTHER); PTHR27002 (PANTHER); IPR008271 (PROSITE_PATTERNS); CYTOPLASMIC_DOMAIN (PHOBIUS); TRANSMEMBRANE (PHOBIUS); SIGNAL_PEPTIDE_C_REGION (PHO…	P:protein phosphorylation; P:recognition of pollen; F:protein kinase activity; F:protein serine/threonine kinase activity; F:ATP binding	G-type lectin S-receptor-like serine/threonine-protein kinase At1g11300 [Pisum sativum] ID 100.0%	up	20h	PI	16	Not_significant	Not_significant	3.81575	Not_significant	41.3587
Psat4g197120.1	P:ribosomal large subunit assembly; P:translation; F:structural constituent of ribosome; C:cytosolic large ribosomal subunit	IPR036920 (G3DSA:3.90.1170.GENE3D); G3DSA:2.20.25.330 (GENE3D); IPR016180 (PFAM); IPR001197 (PANTHER); PTHR11726:SF42 (PANTHER); IPR016180 (CDD); IPR036920 (SUPERFAMILY)	P:translation; F:structural constituent of ribosome; C:ribosome	60S ribosomal protein L10, variant 2 [Pisum sativum] ID 99.1%	up	20h	PI	16	Not_significant	Not_significant	3.85766	Not_significant	129.913
Psat3g167760.1	P:defense response to other organism; F:monooxygenase activity; F:iron ion binding; F:oxidoreductase activity, acting on paired donors, with incorporation or reduction of molecular oxygen; F:heme binding; C:membrane	IPR001128 (PRINTS); IPR002401 (PRINTS); IPR036396 (G3DSA:1.10.630.GENE3D); IPR001128 (PFAM); PTHR24298:SF836 (PANTHER); PTHR24298 (PANTHER); IPR017972 (PROSITE_PATTERNS); SIGNAL_PEPTIDE_H_REGION (PHOBIUS); NON_CYTOPLASMIC_DOMAIN (PHOBIUS); SIGNAL_PEPTIDE_C_REGION (PHOBIUS); SIGNAL_PEPTIDE (PHOBIUS); SIGNAL_PEPTIDE_N_REGION (PHOBIUS); IPR036396 (SUPERFAMILY); TMhelix (TMHMM)	P:obsolete oxidation-reduction process; F:iron ion binding; F:oxidoreductase activity, acting on paired donors, with incorporation or reduction of molecular oxygen; F:heme binding	cytochrome P450 81E8-like [Pisum sativum] ID 100.0%	up	20h	PI	16	Not_significant	Not_significant	3.87144	Not_significant	22.5678
Psat7g109520.1	F:tetrahydroberberine oxidase activity; F:FAD binding; C:membrane	G3DSA:3.30.465.50 (GENE3D); IPR006094 (PFAM); IPR012951 (PFAM); IPR016167 (G3DSA:3.30.43.GENE3D); G3DSA:3.40.462.20 (GENE3D); PTHR32448 (PANTHER); PTHR32448:SF87 (PANTHER); NON_CYTOPLASMIC_DOMAIN (PHOBIUS); SIGNAL_PEPTIDE_H_REGION (PHOBIUS); SIGNAL_PEPTIDE_C_REGION (PHOBIUS); SIGNAL_PEPTIDE_N_REGION (PHOBIUS); SIGNAL_PEPTIDE (PHOBIUS); IPR016166 (PROSITE_PROFILES); SignalP-TM (SIGNALP_GRAM_POSITI…	P:obsolete oxidation-reduction process; F:oxidoreductase activity; F:flavin adenine dinucleotide binding; F:FAD binding	berberine bridge enzyme-like 17 [Pisum sativum] ID 100.0%	up	20	both	16	4.032	Not_significant	4.13771	Not_significant	229.287
Psat7g177240.1	P:response to oxidative stress; P:hydrogen peroxide catabolic process; P:cellular oxidant detoxification; F:heme binding; F:metal ion binding; F:lactoperoxidase activity; C:extracellular region	IPR000823 (PRINTS); G3DSA:1.10.420.10 (GENE3D); G3DSA:1.10.520.10 (GENE3D); IPR002016 (PFAM); PTHR31388 (PANTHER); PTHR31388:SF194 (PANTHER); IPR002016 (PROSITE_PROFILES); IPR010255 (SUPERFAMILY)	P:response to oxidative stress; P:obsolete oxidation-reduction process; F:peroxidase activity; F:heme binding	lignin-forming anionic peroxidase-like [Pisum sativum] ID 99.3%	up	20	both	16	3.82464	Not_significant	4.16946	Not_significant	103.156
Psat5g222120.1		mobidb-lite (MOBIDB_LITE); mobidb-lite (MOBIDB_LITE); CYTOPLASMIC_DOMAIN (PHOBIUS); TRANSMEMBRANE (PHOBIUS); CYTOPLASMIC_DOMAIN (PHOBIUS); TRANSMEMBRANE (PHOBIUS); NON_CYTOPLASMIC_DOMAIN (PHOBIUS)	no GO terms	None	up	20h	PI	16	Not_significant	Not_significant	4.18826	Not_significant	267.8
Psat5g233760.1	F:iron ion binding; F:heme binding; F:geraniol 10-hydroxylase activity; C:membrane	IPR002401 (PRINTS); IPR001128 (PRINTS); IPR036396 (G3DSA:1.10.630.GENE3D); IPR001128 (PFAM); PTHR47950:SF4 (PANTHER); PTHR47950 (PANTHER); IPR017972 (PROSITE_PATTERNS); NON_CYTOPLASMIC_DOMAIN (PHOBIUS); CYTOPLASMIC_DOMAIN (PHOBIUS); TRANSMEMBRANE (PHOBIUS); IPR036396 (SUPERFAMILY); TMhelix (TMHMM)	P:obsolete oxidation-reduction process; F:iron ion binding; F:oxidoreductase activity, acting on paired donors, with incorporation or reduction of molecular oxygen; F:heme binding	geraniol 8-hydroxylase-like [Pisum sativum] ID 99.6%	up	20	both	16	2.34371	Not_significant	4.31518	Not_significant	465.996
Psat0s992g0120.1	P:defense response; P:response to biotic stimulus; P:abscisic acid-activated signaling pathway; P:negative regulation of catalytic activity; P:regulation of protein serine/threonine phosphatase activity; F:protein phosphatase inhibitor activity; F:abscisic acid binding; F:signaling receptor activity; C:nucleus; C:cytoplasm	IPR024949 (PRINTS); IPR000916 (PFAM); IPR023393 (G3DSA:3.30.530.GENE3D); PTHR31213 (PANTHER); PTHR31213:SF88 (PANTHER); IPR024949 (PROSITE_PATTERNS); cd07816 (CDD); SSF55961 (SUPERFAMILY)	P:defense response; P:abscisic acid-activated signaling pathway; F:protein phosphatase inhibitor activity; F:abscisic acid binding; F:signaling receptor activity	ABA-responsive protein ABR18-like isoform X1 [Pisum sativum] ID 98.7%	up	20h	PI	16	Not_significant	Not_significant	4.44195	Not_significant	56.4902
Psat6g105240.1		IPR001005 (SMART); G3DSA:1.10.10.60 (GENE3D); G3DSA:1.10.10.60 (GENE3D); IPR001005 (PFAM); mobidb-lite (MOBIDB_LITE); mobidb-lite (MOBIDB_LITE); PTHR10641 (PANTHER); PTHR10641:SF1242 (PANTHER); IPR017930 (PROSITE_PROFILES); IPR017930 (PROSITE_PROFILES); IPR001005 (CDD); IPR001005 (CDD); IPR009057 (SUPERFAMILY)	no GO terms	transcription factor MYB15-like [Pisum sativum] ID 95.2%	up	20	both	16	2.79255	Not_significant	4.4422	Not_significant	5.44797
Psat6g217920.1	P:defense response; P:response to biotic stimulus; P:abscisic acid-activated signaling pathway; P:negative regulation of catalytic activity; P:regulation of protein serine/threonine phosphatase activity; F:protein phosphatase inhibitor activity; F:abscisic acid binding; F:signaling receptor activity; C:nucleus; C:cytoplasm	IPR024949 (PRINTS); IPR000916 (PFAM); IPR023393 (G3DSA:3.30.530.GENE3D); PTHR31213 (PANTHER); PTHR31213:SF88 (PANTHER); PTHR31213:SF88 (PANTHER); IPR024949 (PROSITE_PATTERNS); cd07816 (CDD); SSF55961 (SUPERFAMILY)	P:defense response; P:abscisic acid-activated signaling pathway; F:protein phosphatase inhibitor activity; F:abscisic acid binding; F:signaling receptor activity	ABA-responsive protein ABR18-like isoform X1 [Pisum sativum] ID 86.1%	up	20	Linnea and PI	16, 51 and 16	2.53871	1.45081	4.6496	Not_significant	969.511
Psat6g088280.1	F:iron ion binding; F:heme binding; F:geraniol 10-hydroxylase activity; C:membrane	Coil (COILS); IPR002401 (PRINTS); IPR001128 (PRINTS); IPR036396 (G3DSA:1.10.630.GENE3D); IPR001128 (PFAM); PTHR47950:SF4 (PANTHER); PTHR47950 (PANTHER); IPR017972 (PROSITE_PATTERNS); NON_CYTOPLASMIC_DOMAIN (PHOBIUS); TRANSMEMBRANE (PHOBIUS); CYTOPLASMIC_DOMAIN (PHOBIUS); IPR036396 (SUPERFAMILY); TMhelix (TMHMM)	P:obsolete oxidation-reduction process; F:iron ion binding; F:oxidoreductase activity, acting on paired donors, with incorporation or reduction of molecular oxygen; F:heme binding	geraniol 8-hydroxylase-like [Pisum sativum] ID 100.0%	up	20	both	16	5.6413	Not_significant	4.71777	Not_significant	172.522
Psat3g059440.1	F:monooxygenase activity; F:iron ion binding; F:oxidoreductase activity, acting on paired donors, with incorporation or reduction of molecular oxygen; F:heme binding; C:endoplasmic reticulum membrane	IPR002401 (PRINTS); IPR001128 (PRINTS); IPR036396 (G3DSA:1.10.630.GENE3D); IPR001128 (PFAM); PTHR24296:SF191 (PANTHER); PTHR24296 (PANTHER); TRANSMEMBRANE (PHOBIUS); NON_CYTOPLASMIC_DOMAIN (PHOBIUS); CYTOPLASMIC_DOMAIN (PHOBIUS); IPR036396 (SUPERFAMILY); TMhelix (TMHMM)	P:obsolete oxidation-reduction process; F:iron ion binding; F:oxidoreductase activity, acting on paired donors, with incorporation or reduction of molecular oxygen; F:heme binding	cytochrome P450 94A1-like [Pisum sativum] ID 98.4%	up	20h	PI	16	Not_significant	Not_significant	4.93323	Not_significant	130.982
Psat5g017480.1	P:fatty acid elongation, saturated fatty acid; P:sphingolipid biosynthetic process; P:fatty acid elongation, monounsaturated fatty acid; P:fatty acid elongation, polyunsaturated fatty acid; P:very long-chain fatty acid biosynthetic process; F:fatty acid elongase activity; F:ligase activity; C:membrane	PTHR11157:SF123 (PANTHER); IPR002076 (PANTHER); CYTOPLASMIC_DOMAIN (PHOBIUS); NON_CYTOPLASMIC_DOMAIN (PHOBIUS); NON_CYTOPLASMIC_DOMAIN (PHOBIUS); TRANSMEMBRANE (PHOBIUS); TRANSMEMBRANE (PHOBIUS); TRANSMEMBRANE (PHOBIUS); CYTOPLASMIC_DOMAIN (PHOBIUS); TMhelix (TMHMM); TMhelix (TMHMM); TMhelix (TMHMM)	C:membrane	elongation of fatty acids protein 3-like [Cicer arietinum] ID 69.9%	up	20	both	16	3.01982	Not_significant	5.06104	Not_significant	443.697
Psat1g012400.1	F:metal ion binding; F:desacetoxyvindoline 4-hydroxylase activity	IPR005123 (PFAM); IPR027443 (G3DSA:2.60.120.GENE3D); IPR026992 (PFAM); PTHR10209:SF653 (PANTHER); PTHR10209 (PANTHER); IPR005123 (PROSITE_PROFILES); SSF51197 (SUPERFAMILY)	P:obsolete oxidation-reduction process; F:oxidoreductase activity	1-aminocyclopropane-1-carboxylate oxidase homolog 1-like [Pisum sativum] ID 100.0%	up	20h	PI	16	Not_significant	Not_significant	5.19425	Not_significant	1259.7
Psat6g068960.1	P:response to chitin	IPR013087 (SMART); G3DSA:3.30.160.60 (GENE3D); PF13912 (PFAM); PTHR26374 (PANTHER); PTHR26374:SF360 (PANTHER); IPR013087 (PROSITE_PATTERNS); IPR013087 (PROSITE_PATTERNS); IPR013087 (PROSITE_PROFILES); IPR013087 (PROSITE_PROFILES); IPR036236 (SUPERFAMILY)	no GO terms	zinc finger protein ZAT11-like [Pisum sativum] ID 98.9%	up	20h	PI	16	Not_significant	Not_significant	5.28761	Not_significant	49.3521
Psat7g037160.1	P:response to auxin	IPR003676 (PFAM); PTHR31374 (PANTHER); PTHR31374:SF175 (PANTHER)	P:response to auxin	auxin-responsive protein SAUR32-like [Pisum sativum] ID 100.0%	up	20	both	16	4.63105	Not_significant	5.74468	Not_significant	504.065
Psat0s4055g0080.1	F:nutrient reservoir activity; C:vacuole; C:aleurone grain	IPR014710 (G3DSA:2.60.120.GENE3D); PTHR31189:SF41 (PANTHER); PTHR31189 (PANTHER); SIGNAL_PEPTIDE_N_REGION (PHOBIUS); SIGNAL_PEPTIDE_H_REGION (PHOBIUS); SIGNAL_PEPTIDE (PHOBIUS); NON_CYTOPLASMIC_DOMAIN (PHOBIUS); SIGNAL_PEPTIDE_C_REGION (PHOBIUS); SignalP-noTM (SIGNALP_GRAM_NEGATIVE); SignalP-TM (SIGNALP_GRAM_POSITIVE); SignalP-noTM (SIGNALP_EUK); IPR011051 (SUPERFAMILY)	no GO terms	vicilin 47k precursor, partial [Pisum sativum] ID 86.8%	up	20h	PI	16	Not_significant	Not_significant	5.98255	Not_significant	1779.1
Psat7g065080.1	F:NAD+ ADP-ribosyltransferase activity	IPR022003 (PFAM); G3DSA:3.90.228.10 (GENE3D); PTHR32263:SF14 (PANTHER); PTHR32263 (PANTHER); IPR022003 (PROSITE_PROFILES); IPR012317 (PROSITE_PROFILES); SSF56399 (SUPERFAMILY)	F:NAD+ ADP-ribosyltransferase activity	probable inactive poly [ADP-ribose] polymerase SRO2 [Pisum sativum] ID 97.9%	up	20h	PI	16	Not_significant	Not_significant	6.3447	Not_significant	138.548
Psat6g137320.1		G3DSA:1.10.10.60 (GENE3D); IPR001005 (PFAM); mobidb-lite (MOBIDB_LITE); mobidb-lite (MOBIDB_LITE); PTHR10641:SF1242 (PANTHER); PTHR10641 (PANTHER); IPR017930 (PROSITE_PROFILES); IPR001005 (CDD); IPR009057 (SUPERFAMILY)	no GO terms	transcription factor MYB14-like [Pisum sativum] ID 100.0%	up	20	both	16	3.03114	Not_significant	6.7503	Not_significant	1313.16
Psat0s3493g0240.1	P:phosphorylation; F:protein binding; F:kinase activity; C:membrane	IPR003591 (SMART); IPR032675 (G3DSA:3.80.10.GENE3D); IPR001611 (PFAM); IPR032675 (G3DSA:3.80.10.GENE3D); IPR032675 (G3DSA:3.80.10.GENE3D); IPR001611 (PFAM); IPR013210 (PFAM); IPR032675 (G3DSA:3.80.10.GENE3D); PTHR48061 (PANTHER); PTHR48061:SF23 (PANTHER); PTHR48061 (PANTHER); SIGNAL_PEPTIDE_C_REGION (PHOBIUS); TRANSMEMBRANE (PHOBIUS); SIGNAL_PEPTIDE (PHOBIUS); NON_CYTOPLASMIC_DOMAIN (PHOBIUS); SI…	F:protein binding	receptor-like protein 7 [Pisum sativum] ID 75.2%	down	20	Linnea	16	-5.77805	Not_significant	Not_significant	Not_significant	333.344
Psat2g070480.1		mobidb-lite (MOBIDB_LITE); mobidb-lite (MOBIDB_LITE); PTHR33088 (PANTHER); PTHR33088:SF30 (PANTHER); SIGNAL_PEPTIDE_H_REGION (PHOBIUS); SIGNAL_PEPTIDE (PHOBIUS); SIGNAL_PEPTIDE_N_REGION (PHOBIUS); NON_CYTOPLASMIC_DOMAIN (PHOBIUS); SIGNAL_PEPTIDE_C_REGION (PHOBIUS); SignalP-noTM (SIGNALP_EUK); SignalP-TM (SIGNALP_GRAM_POSITIVE)	no GO terms	seroin [Cicer arietinum] ID 69.9%	down	20	Linnea	16	-5.10206	Not_significant	Not_significant	Not_significant	208.129
Psat7g102640.1		PTHR33088 (PANTHER); PTHR33088:SF30 (PANTHER); NON_CYTOPLASMIC_DOMAIN (PHOBIUS); SIGNAL_PEPTIDE (PHOBIUS); SIGNAL_PEPTIDE_N_REGION (PHOBIUS); SIGNAL_PEPTIDE_C_REGION (PHOBIUS); SIGNAL_PEPTIDE_H_REGION (PHOBIUS); SignalP-noTM (SIGNALP_EUK); SignalP-TM (SIGNALP_GRAM_POSITIVE)	no GO terms	proline-rich receptor-like protein kinase PERK2 [Pisum sativum] ID 96.1%	down	20	Linnea	16	-4.40604	Not_significant	Not_significant	Not_significant	63.9843
Psat3g047520.1	P:transmembrane transport; F:ATP binding; F:ATP hydrolysis activity; F:ABC-type transporter activity; C:membrane	IPR003593 (SMART); IPR013525 (PFAM); IPR043926 (PFAM); G3DSA:3.40.50.300 (GENE3D); IPR003439 (PFAM); mobidb-lite (MOBIDB_LITE); PTHR48041:SF34 (PANTHER); PTHR48041 (PANTHER); IPR017871 (PROSITE_PATTERNS); TRANSMEMBRANE (PHOBIUS); TRANSMEMBRANE (PHOBIUS); NON_CYTOPLASMIC_DOMAIN (PHOBIUS); CYTOPLASMIC_DOMAIN (PHOBIUS); TRANSMEMBRANE (PHOBIUS); NON_CYTOPLASMIC_DOMAIN (PHOBIUS); CYTOPLASMIC_DOMAIN (P…	F:ATP binding; F:ATP hydrolysis activity; F:ATPase-coupled transmembrane transporter activity; C:membrane	ABC transporter G family member 20-like [Pisum sativum] ID 100.0%	down	20	Linnea	16	-4.20295	Not_significant	Not_significant	Not_significant	625.072
Psat7g102320.1		mobidb-lite (MOBIDB_LITE); mobidb-lite (MOBIDB_LITE); PTHR33088 (PANTHER); PTHR33088:SF33 (PANTHER); NON_CYTOPLASMIC_DOMAIN (PHOBIUS); SIGNAL_PEPTIDE (PHOBIUS); SIGNAL_PEPTIDE_N_REGION (PHOBIUS); SIGNAL_PEPTIDE_C_REGION (PHOBIUS); SIGNAL_PEPTIDE_H_REGION (PHOBIUS); SignalP-noTM (SIGNALP_EUK); SignalP-TM (SIGNALP_GRAM_POSITIVE)	no GO terms	proline-rich receptor-like protein kinase PERK2 [Pisum sativum] ID 95.3%	down	20	Linnea	16	-4.16495	Not_significant	Not_significant	Not_significant	438.68
Psat5g206680.1		mobidb-lite (MOBIDB_LITE); mobidb-lite (MOBIDB_LITE); mobidb-lite (MOBIDB_LITE); mobidb-lite (MOBIDB_LITE); mobidb-lite (MOBIDB_LITE); mobidb-lite (MOBIDB_LITE); mobidb-lite (MOBIDB_LITE); PTHR33088 (PANTHER); PTHR33088 (PANTHER); PTHR33088:SF53 (PANTHER); PTHR33088:SF53 (PANTHER); PTHR33088 (PANTHER); SIGNAL_PEPTIDE_N_REGION (PHOBIUS); SIGNAL_PEPTIDE (PHOBIUS); SIGNAL_PEPTIDE_H_REGION (PHOBIUS);…	no GO terms	protein PELPK1-like [Pisum sativum] ID 97.9%	down	20	Linnea	16	-4.05212	Not_significant	Not_significant	Not_significant	10.6635
Psat5g206760.1		PR01217 (PRINTS); mobidb-lite (MOBIDB_LITE); mobidb-lite (MOBIDB_LITE); mobidb-lite (MOBIDB_LITE); mobidb-lite (MOBIDB_LITE); mobidb-lite (MOBIDB_LITE); PTHR33088 (PANTHER); PTHR33088:SF53 (PANTHER); PTHR33088:SF53 (PANTHER); PTHR33088 (PANTHER); SIGNAL_PEPTIDE_N_REGION (PHOBIUS); NON_CYTOPLASMIC_DOMAIN (PHOBIUS); SIGNAL_PEPTIDE (PHOBIUS); SIGNAL_PEPTIDE_H_REGION (PHOBIUS); SIGNAL_PEPTIDE_C_REGIO…	no GO terms	protein PELPK1-like [Pisum sativum] ID 85.6%	down	20	Linnea	16	-3.75887	Not_significant	Not_significant	Not_significant	15.5977
Psat7g100840.1		PTHR33088:SF33 (PANTHER); PTHR33088 (PANTHER); SIGNAL_PEPTIDE_H_REGION (PHOBIUS); SIGNAL_PEPTIDE_N_REGION (PHOBIUS); NON_CYTOPLASMIC_DOMAIN (PHOBIUS); SIGNAL_PEPTIDE_C_REGION (PHOBIUS); SIGNAL_PEPTIDE (PHOBIUS); SignalP-noTM (SIGNALP_EUK)	no GO terms	proline-rich receptor-like protein kinase PERK2 [Pisum sativum] ID 81.4%	down	20	Linnea	16	-3.65009	Not_significant	Not_significant	Not_significant	95.4502
Psat6g054480.1	C:membrane	IPR004864 (PFAM); mobidb-lite (MOBIDB_LITE); mobidb-lite (MOBIDB_LITE); PTHR31852:SF195 (PANTHER); PTHR31852 (PANTHER); TRANSMEMBRANE (PHOBIUS); CYTOPLASMIC_DOMAIN (PHOBIUS); NON_CYTOPLASMIC_DOMAIN (PHOBIUS); TMhelix (TMHMM)	no GO terms	NDR1/HIN1-like protein 6 [Pisum sativum] ID 99.6%	down	20	Linnea	16	-3.55285	Not_significant	Not_significant	Not_significant	3181.16
Psat7g255760.1	P:lipid transport; F:lipid binding; C:plasma membrane	IPR000528 (PRINTS); G3DSA:1.10.110.10 (GENE3D); IPR016140 (PFAM); PTHR33044:SF29 (PANTHER); IPR043325 (PANTHER); TRANSMEMBRANE (PHOBIUS); SIGNAL_PEPTIDE_C_REGION (PHOBIUS); NON_CYTOPLASMIC_DOMAIN (PHOBIUS); SIGNAL_PEPTIDE_H_REGION (PHOBIUS); CYTOPLASMIC_DOMAIN (PHOBIUS); SIGNAL_PEPTIDE_N_REGION (PHOBIUS); SIGNAL_PEPTIDE (PHOBIUS); cd00010 (CDD); SignalP-noTM (SIGNALP_GRAM_NEGATIVE); SignalP-noTM …	P:lipid transport; F:lipid binding	non-specific lipid transfer protein GPI-anchored 30-like [Pisum sativum] ID 95.9%	down	20	Linnea	16	-3.52043	Not_significant	Not_significant	Not_significant	1225.36
Psat6g059760.1	P:lipid transport; F:lipid binding; C:plasma membrane	IPR000528 (PRINTS); IPR016140 (SMART); G3DSA:1.10.110.10 (GENE3D); IPR016140 (PFAM); IPR043325 (PANTHER); PTHR33044:SF106 (PANTHER); SIGNAL_PEPTIDE_N_REGION (PHOBIUS); NON_CYTOPLASMIC_DOMAIN (PHOBIUS); SIGNAL_PEPTIDE_H_REGION (PHOBIUS); SIGNAL_PEPTIDE_C_REGION (PHOBIUS); SIGNAL_PEPTIDE (PHOBIUS); cd00010 (CDD); SignalP-noTM (SIGNALP_GRAM_NEGATIVE); SignalP-noTM (SIGNALP_EUK); SignalP-TM (SIGNALP_…	P:lipid transport; F:lipid binding	non-specific lipid transfer protein GPI-anchored 5-like [Trifolium pratense] ID 88.8%	down	20	Linnea	16	-3.47018	Not_significant	Not_significant	Not_significant	794.335
Psat1g089520.1	P:transmembrane transport; F:transmembrane transporter activity; C:plasma membrane	IPR007603 (PFAM); PTHR12385:SF84 (PANTHER); IPR007603 (PANTHER); CYTOPLASMIC_DOMAIN (PHOBIUS); TRANSMEMBRANE (PHOBIUS); CYTOPLASMIC_DOMAIN (PHOBIUS); NON_CYTOPLASMIC_DOMAIN (PHOBIUS); TRANSMEMBRANE (PHOBIUS); TRANSMEMBRANE (PHOBIUS); CYTOPLASMIC_DOMAIN (PHOBIUS); TRANSMEMBRANE (PHOBIUS); TRANSMEMBRANE (PHOBIUS); NON_CYTOPLASMIC_DOMAIN (PHOBIUS); TRANSMEMBRANE (PHOBIUS); NON_CYTOPLASMIC_DOMAIN (PH…	P:transmembrane transport; F:transmembrane transporter activity	protein PNS1 [Pisum sativum] ID 99.1%	down	20	Linnea	16	-3.39936	Not_significant	Not_significant	Not_significant	7.1662
Psat7g189720.1	F:4 iron, 4 sulfur cluster binding; C:plasma membrane	IPR006459 (TIGRFAM); IPR006702 (PFAM); PTHR11615:SF159 (PANTHER); PTHR11615 (PANTHER); TRANSMEMBRANE (PHOBIUS); CYTOPLASMIC_DOMAIN (PHOBIUS); NON_CYTOPLASMIC_DOMAIN (PHOBIUS); CYTOPLASMIC_DOMAIN (PHOBIUS); TRANSMEMBRANE (PHOBIUS); NON_CYTOPLASMIC_DOMAIN (PHOBIUS); TRANSMEMBRANE (PHOBIUS); CYTOPLASMIC_DOMAIN (PHOBIUS); TRANSMEMBRANE (PHOBIUS); SignalP-TM (SIGNALP_EUK); SignalP-TM (SIGNALP_GRAM_POS…	no GO terms	CASP-like protein 1C1 [Pisum sativum] ID 100.0%	down	20	Linnea	16	-3.21766	Not_significant	Not_significant	Not_significant	43.9195
Psat7g102280.1	P:carbon utilization; F:carbonate dehydratase activity; F:zinc ion binding; F:lyase activity	no IPS match	no IPS match	None	down	20	Linnea	16	-3.17944	Not_significant	Not_significant	Not_significant	325.944
Psat1g025800.1	P:hydrotropism	IPR006460 (PFAM); IPR006460 (TIGRFAM); mobidb-lite (MOBIDB_LITE); PTHR31696:SF14 (PANTHER); IPR006460 (PANTHER)	P:hydrotropism	protein MIZU-KUSSEI 1-like [Pisum sativum] ID 100.0%	down	20	Linnea	16	-3.04408	Not_significant	Not_significant	Not_significant	311.409
Psat1g019520.1	F:4 iron, 4 sulfur cluster binding; C:plasma membrane	IPR006459 (TIGRFAM); IPR006702 (PFAM); PTHR11615:SF244 (PANTHER); PTHR11615 (PANTHER); CYTOPLASMIC_DOMAIN (PHOBIUS); TRANSMEMBRANE (PHOBIUS); TRANSMEMBRANE (PHOBIUS); CYTOPLASMIC_DOMAIN (PHOBIUS); TRANSMEMBRANE (PHOBIUS); CYTOPLASMIC_DOMAIN (PHOBIUS); NON_CYTOPLASMIC_DOMAIN (PHOBIUS); NON_CYTOPLASMIC_DOMAIN (PHOBIUS); TRANSMEMBRANE (PHOBIUS); TMhelix (TMHMM); TMhelix (TMHMM); TMhelix (TMHMM); TMh…	no GO terms	CASP-like protein 1B1 [Pisum sativum] ID 100.0%	down	20	Linnea	16	-2.9293	Not_significant	Not_significant	Not_significant	117.622
Psat1g037400.1	P:regulation of DNA-templated transcription; F:DNA binding	IPR003441 (PFAM); IPR036093 (G3DSA:3.30.310.GENE3D); mobidb-lite (MOBIDB_LITE); PTHR31744 (PANTHER); PTHR31744:SF123 (PANTHER); IPR003441 (PROSITE_PROFILES); IPR036093 (SUPERFAMILY)	P:regulation of DNA-templated transcription; F:DNA binding	NAC domain-containing protein 92 [Pisum sativum] ID 100.0%	down	20	Linnea	16	-2.84941	Not_significant	Not_significant	Not_significant	326.365
Psat2g040120.1	P:cutin biosynthetic process; F:phosphatase activity; F:glycerol-3-phosphate 2-O-acyltransferase activity; C:membrane	IPR002123 (SMART); IPR002123 (PFAM); PTHR15486:SF54 (PANTHER); PTHR15486 (PANTHER); NON_CYTOPLASMIC_DOMAIN (PHOBIUS); TRANSMEMBRANE (PHOBIUS); CYTOPLASMIC_DOMAIN (PHOBIUS); NON_CYTOPLASMIC_DOMAIN (PHOBIUS); TRANSMEMBRANE (PHOBIUS); cd06551 (CDD); SSF69593 (SUPERFAMILY); TMhelix (TMHMM); TMhelix (TMHMM)	F:acyltransferase activity	glycerol-3-phosphate acyltransferase 5-like [Pisum sativum] ID 99.4%	down	20	Linnea	16	-2.7561	Not_significant	Not_significant	Not_significant	72.993
Psat5g296640.1		IPR008480 (PFAM); PTHR33265 (PANTHER); PTHR33265:SF26 (PANTHER)	no GO terms	None	down	20	Linnea	16	-2.66853	Not_significant	Not_significant	Not_significant	38.3191
Psat3g204160.1	P:regulation of DNA-templated transcription; F:DNA-binding transcription factor activity; F:sequence-specific DNA binding; F:polyvinyl alcohol dehydrogenase (cytochrome) activity; C:nucleus; C:membrane	IPR018391 (SMART); IPR025666 (PFAM); IPR002372 (PFAM); G3DSA:2.140.10.10 (GENE3D); PTHR32303:SF16 (PANTHER); PTHR32303 (PANTHER); SIGNAL_PEPTIDE_H_REGION (PHOBIUS); SIGNAL_PEPTIDE_C_REGION (PHOBIUS); NON_CYTOPLASMIC_DOMAIN (PHOBIUS); SIGNAL_PEPTIDE (PHOBIUS); SIGNAL_PEPTIDE_N_REGION (PHOBIUS); SignalP-noTM (SIGNALP_EUK); IPR011047 (SUPERFAMILY); TMhelix (TMHMM)	no GO terms	polyvinylalcohol dehydrogenase-like [Trifolium pratense] ID 76.1%	down	20	Linnea	16	-2.57481	Not_significant	Not_significant	Not_significant	33.2073
Psat2g027040.1		PR01228 (PRINTS); IPR010800 (PFAM); PTHR37372:SF1 (PANTHER); PTHR37372 (PANTHER); SIGNAL_PEPTIDE_N_REGION (PHOBIUS); NON_CYTOPLASMIC_DOMAIN (PHOBIUS); SIGNAL_PEPTIDE_H_REGION (PHOBIUS); SIGNAL_PEPTIDE_C_REGION (PHOBIUS); SIGNAL_PEPTIDE (PHOBIUS); SignalP-TM (SIGNALP_GRAM_POSITIVE); SignalP-TM (SIGNALP_GRAM_NEGATIVE); SignalP-noTM (SIGNALP_EUK); TMhelix (TMHMM)	no GO terms	None	down	20	Linnea	16	-2.56698	Not_significant	Not_significant	Not_significant	317.947
Psat1g017880.1		IPR007493 (PFAM); IPR036758 (G3DSA:2.30.240.GENE3D); IPR007493 (PANTHER); PTHR31676:SF20 (PANTHER); SIGNAL_PEPTIDE_H_REGION (PHOBIUS); SIGNAL_PEPTIDE_C_REGION (PHOBIUS); SIGNAL_PEPTIDE (PHOBIUS); SIGNAL_PEPTIDE_N_REGION (PHOBIUS); NON_CYTOPLASMIC_DOMAIN (PHOBIUS); SignalP-TM (SIGNALP_GRAM_POSITIVE); SignalP-noTM (SIGNALP_EUK); SignalP-TM (SIGNALP_GRAM_NEGATIVE); IPR036758 (SUPERFAMILY)	no GO terms	unknown [Lotus japonicus] ID 77.2%	down	20	Linnea	16	-2.39482	Not_significant	Not_significant	Not_significant	433.814
Psat3g173880.1	F:omega-hydroxypalmitate O-sinapoyl transferase activity	IPR003480 (PFAM); IPR023213 (G3DSA:3.30.559.GENE3D); IPR023213 (G3DSA:3.30.559.GENE3D); PTHR31642:SF163 (PANTHER); PTHR31642 (PANTHER)	F:acyltransferase activity, transferring groups other than amino-acyl groups	omega-hydroxypalmitate O-feruloyl transferase-like [Pisum sativum] ID 100.0%	down	20	Linnea	16	-2.33462	Not_significant	Not_significant	Not_significant	31.4732
Psat2g027000.1		PR01228 (PRINTS); IPR010800 (PFAM); PTHR37389:SF9 (PANTHER); PTHR37389 (PANTHER); SIGNAL_PEPTIDE_N_REGION (PHOBIUS); NON_CYTOPLASMIC_DOMAIN (PHOBIUS); SIGNAL_PEPTIDE_H_REGION (PHOBIUS); SIGNAL_PEPTIDE_C_REGION (PHOBIUS); SIGNAL_PEPTIDE (PHOBIUS); SignalP-TM (SIGNALP_GRAM_NEGATIVE); SignalP-noTM (SIGNALP_EUK); SignalP-TM (SIGNALP_GRAM_POSITIVE); TMhelix (TMHMM)	no GO terms	abscisic acid and environmental stress-inducible protein-like [Pisum sativum] ID 89.0%	down	20	Linnea	16	-2.11407	Not_significant	Not_significant	Not_significant	47.5422
Psat2g098680.1	P:response to oxidative stress; P:hydrogen peroxide catabolic process; P:cellular oxidant detoxification; F:heme binding; F:metal ion binding; F:lactoperoxidase activity; C:extracellular region	IPR002016 (PRINTS); G3DSA:1.10.520.10 (GENE3D); IPR002016 (PFAM); G3DSA:1.10.420.10 (GENE3D); G3DSA:1.10.520.10 (GENE3D); PTHR31388:SF9 (PANTHER); PTHR31388 (PANTHER); IPR019794 (PROSITE_PATTERNS); IPR019793 (PROSITE_PATTERNS); CYTOPLASMIC_DOMAIN (PHOBIUS); NON_CYTOPLASMIC_DOMAIN (PHOBIUS); TRANSMEMBRANE (PHOBIUS); IPR002016 (PROSITE_PROFILES); SignalP-noTM (SIGNALP_EUK); IPR010255 (SUPERFAMILY)	P:response to oxidative stress; P:obsolete oxidation-reduction process; F:peroxidase activity; F:heme binding	peroxidase 11 isoform X3 [Vigna radiata var. radiata] ID 67.7%	down	20	Linnea	16	-2.01248	Not_significant	Not_significant	Not_significant	127.392
Psat3g026920.1	F:methyl indole-3-acetate esterase activity	IPR029058 (G3DSA:3.40.50.GENE3D); IPR013094 (PFAM); PTHR23024 (PANTHER); PTHR23024:SF406 (PANTHER); IPR029058 (SUPERFAMILY)	F:hydrolase activity	probable carboxylesterase 15 [Pisum sativum] ID 99.7%	down	20	Linnea	16	-1.8185	Not_significant	Not_significant	Not_significant	24.2031
Psat6g042240.1	P:transmembrane transport; F:transmembrane transporter activity; C:plasma membrane	IPR000620 (PFAM); IPR030184 (PANTHER); PTHR31218:SF243 (PANTHER); CYTOPLASMIC_DOMAIN (PHOBIUS); TRANSMEMBRANE (PHOBIUS); NON_CYTOPLASMIC_DOMAIN (PHOBIUS); TRANSMEMBRANE (PHOBIUS); CYTOPLASMIC_DOMAIN (PHOBIUS); NON_CYTOPLASMIC_DOMAIN (PHOBIUS); TRANSMEMBRANE (PHOBIUS); TRANSMEMBRANE (PHOBIUS); CYTOPLASMIC_DOMAIN (PHOBIUS); NON_CYTOPLASMIC_DOMAIN (PHOBIUS); NON_CYTOPLASMIC_DOMAIN (PHOBIUS); TRANSME…	F:transmembrane transporter activity; C:membrane; C:membrane	WAT1-related protein At1g44800-like [Pisum sativum] ID 99.7%	down	20	Linnea	16	-1.75203	Not_significant	Not_significant	Not_significant	3200.35
Psat7g239280.1	P:positive regulation of growth	IPR021864 (PFAM); IPR007700 (PFAM); PTHR31371:SF13 (PANTHER); PTHR31371 (PANTHER)	P:positive regulation of growth	Avr9/Cf-9 rapidly elicited protein [Medicago truncatula] ID 75.3%	down	20	Linnea	16	-1.74082	Not_significant	Not_significant	Not_significant	496.202
Psat6g178880.1	P:transmembrane transport; F:ATP binding; F:ATP hydrolysis activity; F:ABC-type transporter activity; C:plasma membrane	IPR003593 (SMART); IPR003439 (PFAM); IPR043926 (PFAM); G3DSA:3.40.50.300 (GENE3D); IPR013525 (PFAM); mobidb-lite (MOBIDB_LITE); mobidb-lite (MOBIDB_LITE); PTHR48041 (PANTHER); PTHR48041:SF24 (PANTHER); IPR017871 (PROSITE_PATTERNS); NON_CYTOPLASMIC_DOMAIN (PHOBIUS); NON_CYTOPLASMIC_DOMAIN (PHOBIUS); TRANSMEMBRANE (PHOBIUS); TRANSMEMBRANE (PHOBIUS); TRANSMEMBRANE (PHOBIUS); NON_CYTOPLASMIC_DOMAIN (…	F:ATP binding; F:ATP hydrolysis activity; F:ATPase-coupled transmembrane transporter activity; C:membrane	ABC transporter G family member 21 [Pisum sativum] ID 100.0%	down	20	Linnea	16	-1.55165	Not_significant	Not_significant	Not_significant	129.404
Psat1g083080.1	C:membrane	IPR040229 (PANTHER); PTHR31133:SF11 (PANTHER); TRANSMEMBRANE (PHOBIUS); NON_CYTOPLASMIC_DOMAIN (PHOBIUS); CYTOPLASMIC_DOMAIN (PHOBIUS); TRANSMEMBRANE (PHOBIUS); CYTOPLASMIC_DOMAIN (PHOBIUS); NON_CYTOPLASMIC_DOMAIN (PHOBIUS); TRANSMEMBRANE (PHOBIUS); TRANSMEMBRANE (PHOBIUS); CYTOPLASMIC_DOMAIN (PHOBIUS); TRANSMEMBRANE (PHOBIUS); CYTOPLASMIC_DOMAIN (PHOBIUS); NON_CYTOPLASMIC_DOMAIN (PHOBIUS); TRANS…	no GO terms	putative membrane protein, partial [Mucuna pruriens] ID 69.7%	down	20	Linnea	16	-1.53027	Not_significant	Not_significant	Not_significant	54.2059
Psat4g101360.1	P:mannose metabolic process; F:alpha-mannosidase activity; F:carbohydrate binding; F:metal ion binding	IPR015341 (SMART); G3DSA:2.70.98.30 (GENE3D); IPR011682 (PFAM); IPR037094 (G3DSA:1.20.1270.GENE3D); IPR015341 (PFAM); IPR027291 (G3DSA:3.20.110.GENE3D); IPR000602 (PFAM); IPR013780 (G3DSA:2.60.40.GENE3D); IPR041147 (PFAM); IPR037094 (G3DSA:1.20.1270.GENE3D); G3DSA:2.60.40.1360 (GENE3D); PTHR11607 (PANTHER); PTHR11607:SF61 (PANTHER); IPR011013 (SUPERFAMILY); IPR011330 (SUPERFAMILY); IPR028995 (SUP…	P:carbohydrate metabolic process; P:mannose metabolic process; F:catalytic activity; F:alpha-mannosidase activity; F:carbohydrate binding	alpha-mannosidase [Pisum sativum] ID 100.0%	down	20	Linnea	16	-1.33205	Not_significant	Not_significant	Not_significant	116.817
Psat0s2823g0080.1	P:negative regulation of catalytic activity; F:enzyme inhibitor activity	IPR006501 (SMART); IPR035513 (G3DSA:1.20.140.GENE3D); IPR006501 (TIGRFAM); IPR006501 (PFAM); PTHR31080 (PANTHER); PTHR31080:SF228 (PANTHER); SIGNAL_PEPTIDE_C_REGION (PHOBIUS); SIGNAL_PEPTIDE_N_REGION (PHOBIUS); SIGNAL_PEPTIDE_H_REGION (PHOBIUS); NON_CYTOPLASMIC_DOMAIN (PHOBIUS); SIGNAL_PEPTIDE (PHOBIUS); IPR034087 (CDD); SignalP-noTM (SIGNALP_EUK); SignalP-TM (SIGNALP_GRAM_POSITIVE); IPR035513 (S…	P:negative regulation of catalytic activity; F:enzyme inhibitor activity	cell wall / vacuolar inhibitor of fructosidase 1-like [Pisum sativum] ID 96.7%	down	20	Linnea	16	-1.1961	Not_significant	Not_significant	Not_significant	1293.48
Psat4g100080.1	F:naringenin 3-dioxygenase activity; F:metal ion binding	IPR005123 (PFAM); IPR026992 (PFAM); IPR027443 (G3DSA:2.60.120.GENE3D); PTHR47990 (PANTHER); PTHR47990:SF139 (PANTHER); IPR005123 (PROSITE_PROFILES); SSF51197 (SUPERFAMILY)	P:obsolete oxidation-reduction process; F:oxidoreductase activity	putative ATP-dependent RNA helicase an3, partial [Pisum sativum] ID 99.5%	down	20	Linnea	16	-1.17469	Not_significant	Not_significant	Not_significant	14.3793
Psat5g003080.1	P:protein peptidyl-prolyl isomerization; P:protein folding; F:peptidyl-prolyl cis-trans isomerase activity; F:cyclosporin A binding; C:cytoplasm	IPR002130 (PRINTS); IPR029000 (G3DSA:2.40.100.GENE3D); IPR002130 (PFAM); IPR024936 (PIRSF); PTHR11071 (PANTHER); PTHR11071:SF439 (PANTHER); IPR020892 (PROSITE_PATTERNS); IPR002130 (PROSITE_PROFILES); cd01926 (CDD); IPR029000 (SUPERFAMILY)	P:protein peptidyl-prolyl isomerization; P:protein folding; F:peptidyl-prolyl cis-trans isomerase activity	peptidyl-prolyl cis-trans isomerase 1 [Pisum sativum] ID 100.0%	down	20	Linnea	16	-1.14139	Not_significant	Not_significant	Not_significant	106.303
Psat5g011280.1	P:proteolysis; P:response to symbiotic fungus; F:serine-type endopeptidase activity; F:tripeptidyl-peptidase activity; C:apoplast	IPR015500 (PRINTS); IPR041469 (PFAM); IPR010259 (PFAM); IPR036852 (G3DSA:3.40.50.GENE3D); IPR037045 (G3DSA:3.30.70.GENE3D); IPR000209 (PFAM); G3DSA:3.50.30.30 (GENE3D); G3DSA:2.60.40.2310 (GENE3D); mobidb-lite (MOBIDB_LITE); PTHR10795 (PANTHER); PTHR10795:SF647 (PANTHER); IPR023828 (PROSITE_PATTERNS); SIGNAL_PEPTIDE_N_REGION (PHOBIUS); SIGNAL_PEPTIDE_H_REGION (PHOBIUS); SIGNAL_PEPTIDE (PHOBIUS); …	P:proteolysis; F:serine-type endopeptidase activity; F:serine-type peptidase activity	CO(2)-response secreted protease-like [Pisum sativum] ID 99.2%	down	20	Linnea	16	-1.05849	Not_significant	Not_significant	Not_significant	376.037
Psat7g044440.1	P:regulation of DNA-templated transcription; F:DNA binding	IPR036093 (G3DSA:3.30.310.GENE3D); IPR003441 (PFAM); PTHR31719 (PANTHER); PTHR31719:SF174 (PANTHER); IPR003441 (PROSITE_PROFILES); IPR036093 (SUPERFAMILY)	P:regulation of DNA-templated transcription; F:DNA binding	protein ATAF2-like [Pisum sativum] ID 99.7%	up	20	Linnea	16	1.0136	Not_significant	Not_significant	Not_significant	26.2601
Psat4g048960.1	P:protein phosphorylation; F:protein kinase activity; F:protein binding; F:ATP binding; C:plasma membrane	IPR000719 (SMART); IPR003591 (SMART); G3DSA:1.10.510.10 (GENE3D); IPR032675 (G3DSA:3.80.10.GENE3D); G3DSA:3.30.200.20 (GENE3D); IPR032675 (G3DSA:3.80.10.GENE3D); IPR001611 (PFAM); IPR032675 (G3DSA:3.80.10.GENE3D); IPR032675 (G3DSA:3.80.10.GENE3D); IPR001611 (PFAM); IPR000719 (PFAM); IPR013210 (PFAM); PTHR27000:SF603 (PANTHER); PTHR27000 (PANTHER); IPR017441 (PROSITE_PATTERNS); IPR008271 (PROSITE_…	P:protein phosphorylation; F:protein kinase activity; F:protein binding; F:ATP binding	probable LRR receptor-like serine/threonine-protein kinase At1g74360 [Pisum sativum] ID 100.0%	up	20	Linnea	16	1.01655	Not_significant	Not_significant	Not_significant	54.4265
Psat2g139560.1	F:protein binding; C:membrane	IPR002110 (SMART); IPR025314 (PFAM); PF13637 (PFAM); IPR026961 (PFAM); PTHR24177:SF329 (PANTHER); PTHR24177 (PANTHER); NON_CYTOPLASMIC_DOMAIN (PHOBIUS); CYTOPLASMIC_DOMAIN (PHOBIUS); CYTOPLASMIC_DOMAIN (PHOBIUS); TRANSMEMBRANE (PHOBIUS); NON_CYTOPLASMIC_DOMAIN (PHOBIUS); CYTOPLASMIC_DOMAIN (PHOBIUS); TRANSMEMBRANE (PHOBIUS); NON_CYTOPLASMIC_DOMAIN (PHOBIUS); TRANSMEMBRANE (PHOBIUS); TRANSMEMBRANE…	F:protein binding	Ankyrin repeat-containing protein [Glycine soja] ID 65.1%	up	20	Linnea	16	1.01933	Not_significant	Not_significant	Not_significant	167.441
Psat7g127200.1		Coil (COILS); IPR025322 (PFAM); mobidb-lite (MOBIDB_LITE); mobidb-lite (MOBIDB_LITE); PTHR33148 (PANTHER); PTHR33148:SF3 (PANTHER)	no GO terms	unknown [Glycine max] ID 77.7%	up	20	Linnea	16	1.02492	Not_significant	Not_significant	Not_significant	17.9887
Psat6g178320.1	P:regulation of DNA-templated transcription; F:DNA binding; F:DNA-binding transcription factor activity; C:nucleus	IPR003340 (SMART); IPR001471 (SMART); IPR003340 (PFAM); IPR015300 (G3DSA:2.40.330.GENE3D); IPR036955 (G3DSA:3.30.730.GENE3D); IPR001471 (PFAM); mobidb-lite (MOBIDB_LITE); mobidb-lite (MOBIDB_LITE); PTHR31140:SF67 (PANTHER); PTHR31140 (PANTHER); IPR001471 (PROSITE_PROFILES); IPR003340 (PROSITE_PROFILES); IPR003340 (CDD); IPR001471 (CDD); IPR015300 (SUPERFAMILY); IPR016177 (SUPERFAMILY)	P:regulation of DNA-templated transcription; F:DNA binding; F:DNA-binding transcription factor activity	AP2/ERF and B3 domain-containing transcription factor RAV1-like [Pisum sativum] ID 100.0%	up	20	Linnea	16	1.03167	Not_significant	Not_significant	Not_significant	842.35
Psat5g118160.1	P:positive regulation of cell death; P:peptidyl-tyrosine phosphorylation; P:positive regulation of defense response; P:negative regulation of floral organ abscission; F:protein serine/threonine kinase activity; F:protein tyrosine kinase activity; F:protein binding; F:ATP binding; C:plasma membrane	Coil (COILS); IPR000719 (SMART); IPR032675 (G3DSA:3.80.10.GENE3D); G3DSA:3.30.200.20 (GENE3D); G3DSA:1.10.510.10 (GENE3D); IPR001611 (PFAM); IPR000719 (PFAM); mobidb-lite (MOBIDB_LITE); mobidb-lite (MOBIDB_LITE); PTHR27006 (PANTHER); PTHR27006:SF253 (PANTHER); IPR008271 (PROSITE_PATTERNS); CYTOPLASMIC_DOMAIN (PHOBIUS); NON_CYTOPLASMIC_DOMAIN (PHOBIUS); TRANSMEMBRANE (PHOBIUS); SIGNAL_PEPTIDE (PHO…	P:protein phosphorylation; F:protein kinase activity; F:protein binding; F:ATP binding	leucine-rich repeat receptor-like serine/threonine/tyrosine-protein kinase SOBIR1 [Pisum sativum] ID 100.0%	up	20	Linnea	16	1.04681	Not_significant	Not_significant	Not_significant	956.565
Psat0s2229g0040.1	P:peptidyl-tyrosine phosphorylation; F:transmembrane receptor protein tyrosine kinase activity; F:protein binding; F:ATP binding; C:plasma membrane	PR00019 (PRINTS); IPR003591 (SMART); SM00365 (SMART); G3DSA:3.30.200.20 (GENE3D); G3DSA:1.10.510.10 (GENE3D); IPR001611 (PFAM); IPR032675 (G3DSA:3.80.10.GENE3D); IPR013210 (PFAM); IPR032675 (G3DSA:3.80.10.GENE3D); IPR001611 (PFAM); IPR001245 (PFAM); IPR032675 (G3DSA:3.80.10.GENE3D); IPR032675 (G3DSA:3.80.10.GENE3D); PTHR27000 (PANTHER); PTHR27000:SF14 (PANTHER); SIGNAL_PEPTIDE_N_REGION (PHOBIUS);…	P:protein phosphorylation; F:protein kinase activity; F:protein binding; F:ATP binding	leucine-rich repeat receptor-like tyrosine-protein kinase PXC3 [Pisum sativum] ID 99.6%	up	20	Linnea	16	1.06537	Not_significant	Not_significant	Not_significant	10.9269
Psat6g170320.2	P:glutathione metabolic process; P:cellular oxidant detoxification; F:glutathione transferase activity; F:protein binding; F:glutathione dehydrogenase (ascorbate) activity; C:cytoplasm	IPR004045 (PFAM); G3DSA:1.20.1050.10 (GENE3D); PF13410 (PFAM); IPR036249 (G3DSA:3.40.30.GENE3D); SFLDG00358 (SFLD); SFLDG01152 (SFLD); PTHR11260:SF661 (PANTHER); PTHR11260 (PANTHER); IPR004045 (PROSITE_PROFILES); IPR010987 (PROSITE_PROFILES); cd03185 (CDD); cd03058 (CDD); IPR036282 (SUPERFAMILY); IPR036249 (SUPERFAMILY)	P:glutathione metabolic process; F:protein binding	probable glutathione S-transferase [Pisum sativum] ID 99.5%	up	20	Linnea	16	1.07807	Not_significant	Not_significant	Not_significant	29.7238
Psat2g024920.1	P:protein phosphorylation; F:protein kinase activity; F:ATP binding; C:plasma membrane	IPR018392 (SMART); G3DSA:1.10.510.10 (GENE3D); IPR036779 (G3DSA:3.10.350.GENE3D); IPR018392 (PFAM); IPR000719 (PFAM); G3DSA:3.30.200.20 (GENE3D); IPR036779 (G3DSA:3.10.350.GENE3D); mobidb-lite (MOBIDB_LITE); PTHR45927:SF6 (PANTHER); PTHR45927 (PANTHER); SIGNAL_PEPTIDE_H_REGION (PHOBIUS); SIGNAL_PEPTIDE (PHOBIUS); NON_CYTOPLASMIC_DOMAIN (PHOBIUS); SIGNAL_PEPTIDE_C_REGION (PHOBIUS); CYTOPLASMIC_DOM…	P:protein phosphorylation; F:protein kinase activity; F:ATP binding	protein LYK5-like [Pisum sativum] ID 99.1%	up	20	Linnea	16	1.10022	Not_significant	Not_significant	Not_significant	267.376
Psat2g003920.1	F:nucleotide binding; F:alditol:NADP+ 1-oxidoreductase activity; F:6'-deoxychalcone synthase activity; F:D-threo-aldose 1-dehydrogenase activity; C:cytosol	IPR020471 (PRINTS); IPR036812 (G3DSA:3.20.20.GENE3D); IPR023210 (PFAM); IPR020471 (PIRSF); PTHR11732 (PANTHER); PTHR11732:SF409 (PANTHER); IPR018170 (PROSITE_PATTERNS); IPR018170 (PROSITE_PATTERNS); IPR018170 (PROSITE_PATTERNS); IPR044497 (CDD); IPR036812 (SUPERFAMILY)	P:obsolete oxidation-reduction process; F:oxidoreductase activity; F:oxidoreductase activity, acting on the CH-OH group of donors, NAD or NADP as acceptor; F:D-threo-aldose 1-dehydrogenase activity	NAD(P)H-dependent 6'-deoxychalcone synthase isoform X2 [Pisum sativum] ID 100.0%	up	20	Linnea	16	1.10208	Not_significant	Not_significant	Not_significant	39.3554
Psat5g038120.1	P:regulation of DNA-templated transcription; F:DNA binding; F:DNA-binding transcription factor activity	IPR013087 (SMART); G3DSA:3.30.160.60 (GENE3D); PF13912 (PFAM); mobidb-lite (MOBIDB_LITE); mobidb-lite (MOBIDB_LITE); PTHR45988:SF43 (PANTHER); PTHR45988 (PANTHER); IPR013087 (PROSITE_PATTERNS); IPR013087 (PROSITE_PATTERNS); IPR013087 (PROSITE_PROFILES); IPR013087 (PROSITE_PROFILES); IPR036236 (SUPERFAMILY)	no GO terms	zinc finger protein ZAT10-like [Pisum sativum] ID 100.0%	up	20	Linnea	16	1.13238	Not_significant	Not_significant	Not_significant	166.406
Psat5g090880.1		mobidb-lite (MOBIDB_LITE); mobidb-lite (MOBIDB_LITE); mobidb-lite (MOBIDB_LITE); PTHR34046 (PANTHER); PTHR34046:SF10 (PANTHER)	no GO terms	None	up	20	Linnea	16	1.14257	Not_significant	Not_significant	Not_significant	125.705
Psat0s4013g0040.1	P:hyperosmotic salinity response; F:calcium ion binding; C:cytosol	IPR002048 (SMART); G3DSA:1.10.238.10 (GENE3D); G3DSA:1.10.238.10 (GENE3D); IPR002048 (PFAM); IPR002048 (PFAM); PTHR23064 (PANTHER); PTHR23064:SF24 (PANTHER); IPR018247 (PROSITE_PATTERNS); IPR018247 (PROSITE_PATTERNS); IPR018247 (PROSITE_PATTERNS); IPR002048 (PROSITE_PROFILES); IPR002048 (PROSITE_PROFILES); IPR002048 (PROSITE_PROFILES); IPR002048 (PROSITE_PROFILES); IPR002048 (CDD); IPR011992 (SUP…	F:calcium ion binding	calcium-binding protein CP1 [Pisum sativum] ID 98.8%	up	20	Linnea	16	1.14578	Not_significant	Not_significant	Not_significant	425.986
Psat7g015640.1	P:monosaccharide transmembrane transport; F:monosaccharide transmembrane transporter activity; F:symporter activity; C:membrane	IPR003663 (PRINTS); IPR003663 (TIGRFAM); IPR005828 (PFAM); G3DSA:1.20.1250.20 (GENE3D); PTHR23500 (PANTHER); PTHR23500:SF577 (PANTHER); IPR005829 (PROSITE_PATTERNS); IPR005829 (PROSITE_PATTERNS); NON_CYTOPLASMIC_DOMAIN (PHOBIUS); CYTOPLASMIC_DOMAIN (PHOBIUS); TRANSMEMBRANE (PHOBIUS); NON_CYTOPLASMIC_DOMAIN (PHOBIUS); CYTOPLASMIC_DOMAIN (PHOBIUS); NON_CYTOPLASMIC_DOMAIN (PHOBIUS); TRANSMEMBRANE (P…	P:transmembrane transport; F:transmembrane transporter activity; C:membrane; C:membrane	sugar transport protein 14-like [Pisum sativum] ID 95.1%	up	20	Linnea	16	1.14775	Not_significant	Not_significant	Not_significant	154.531
Psat4g140480.1	P:protein phosphorylation; F:protein serine/threonine kinase activity; F:ATP binding; C:plasma membrane	G3DSA:2.60.120.430 (GENE3D); G3DSA:3.30.200.20 (GENE3D); IPR000719 (PFAM); IPR021720 (PFAM); PTHR27006:SF257 (PANTHER); PTHR27006:SF257 (PANTHER); PTHR27006 (PANTHER); PTHR27006 (PANTHER); TRANSMEMBRANE (PHOBIUS); CYTOPLASMIC_DOMAIN (PHOBIUS); NON_CYTOPLASMIC_DOMAIN (PHOBIUS); TRANSMEMBRANE (PHOBIUS); NON_CYTOPLASMIC_DOMAIN (PHOBIUS); IPR000719 (PROSITE_PROFILES); IPR011009 (SUPERFAMILY); TMhelix…	P:protein phosphorylation; F:protein kinase activity; F:ATP binding	None	up	20	Linnea	16	1.15581	Not_significant	Not_significant	Not_significant	10.3657
Psat5g143080.1	P:protein phosphorylation; F:protein serine/threonine kinase activity; F:ATP binding; C:plasma membrane	IPR000719 (SMART); IPR002902 (PFAM); G3DSA:3.30.200.20 (GENE3D); IPR038408 (G3DSA:3.30.430.GENE3D); IPR000719 (PFAM); G3DSA:1.10.510.10 (GENE3D); mobidb-lite (MOBIDB_LITE); PTHR27006 (PANTHER); PTHR27006:SF252 (PANTHER); IPR008271 (PROSITE_PATTERNS); IPR017441 (PROSITE_PATTERNS); TRANSMEMBRANE (PHOBIUS); CYTOPLASMIC_DOMAIN (PHOBIUS); SIGNAL_PEPTIDE_N_REGION (PHOBIUS); SIGNAL_PEPTIDE (PHOBIUS); SI…	P:protein phosphorylation; F:protein kinase activity; F:ATP binding	cold-responsive protein kinase 1-like [Pisum sativum] ID 100.0%	up	20	Linnea	16	1.19783	Not_significant	Not_significant	Not_significant	20.2568
Psat1g044200.3	P:nucleoside metabolic process; F:hydrolase activity, acting on glycosyl bonds	IPR000845 (PFAM); PTHR21234 (PANTHER); PTHR21234:SF42 (PANTHER); NON_CYTOPLASMIC_DOMAIN (PHOBIUS); SIGNAL_PEPTIDE_H_REGION (PHOBIUS); SIGNAL_PEPTIDE_C_REGION (PHOBIUS); SIGNAL_PEPTIDE_N_REGION (PHOBIUS); SIGNAL_PEPTIDE (PHOBIUS); cd09008 (CDD); IPR035994 (SUPERFAMILY)	P:nucleoside metabolic process; F:catalytic activity	bark storage protein A-like [Pisum sativum] ID 100.0%	up	20	Linnea	16	1.20051	Not_significant	Not_significant	Not_significant	128.53
Psat3g179160.1	F:4 iron, 4 sulfur cluster binding; C:plasma membrane	IPR006459 (TIGRFAM); IPR006702 (PFAM); PTHR33573:SF7 (PANTHER); PTHR33573 (PANTHER); TRANSMEMBRANE (PHOBIUS); TRANSMEMBRANE (PHOBIUS); TRANSMEMBRANE (PHOBIUS); TRANSMEMBRANE (PHOBIUS); NON_CYTOPLASMIC_DOMAIN (PHOBIUS); CYTOPLASMIC_DOMAIN (PHOBIUS); NON_CYTOPLASMIC_DOMAIN (PHOBIUS); CYTOPLASMIC_DOMAIN (PHOBIUS); NON_CYTOPLASMIC_DOMAIN (PHOBIUS); TMhelix (TMHMM); TMhelix (TMHMM); TMhelix (TMHMM); T…	no GO terms	CASP-like protein 4D1 [Pisum sativum] ID 100.0%	up	20	Linnea	16	1.241	Not_significant	Not_significant	Not_significant	377.088
Psat7g246400.1		mobidb-lite (MOBIDB_LITE); mobidb-lite (MOBIDB_LITE); mobidb-lite (MOBIDB_LITE)	no GO terms	None	up	20	Linnea	16	1.25266	Not_significant	Not_significant	Not_significant	448.387
Psat1g109760.1	C:membrane	Coil (COILS); PTHR36595 (PANTHER); PTHR36595:SF1 (PANTHER); CYTOPLASMIC_DOMAIN (PHOBIUS); TRANSMEMBRANE (PHOBIUS); NON_CYTOPLASMIC_DOMAIN (PHOBIUS); TMhelix (TMHMM)	no GO terms	nuclear polyadenylated RNA-binding protein 3-like [Trifolium pratense] ID 64.6%	up	20	Linnea	16	1.27459	Not_significant	Not_significant	Not_significant	647.557
Psat4g140560.1	P:protein phosphorylation; F:protein serine/threonine kinase activity; F:protein binding; F:ATP binding; C:plasma membrane	IPR032675 (G3DSA:3.80.10.GENE3D); IPR001611 (PFAM); IPR032675 (G3DSA:3.80.10.GENE3D); PTHR27006:SF330 (PANTHER); PTHR27006 (PANTHER); SIGNAL_PEPTIDE_C_REGION (PHOBIUS); SIGNAL_PEPTIDE_N_REGION (PHOBIUS); SIGNAL_PEPTIDE (PHOBIUS); SIGNAL_PEPTIDE_H_REGION (PHOBIUS); NON_CYTOPLASMIC_DOMAIN (PHOBIUS); IPR000225 (PROSITE_PROFILES); SignalP-noTM (SIGNALP_EUK); SignalP-noTM (SIGNALP_GRAM_NEGATIVE); SSF5…	F:protein binding	probable LRR receptor-like serine/threonine-protein kinase At1g53430 [Pisum sativum] ID 99.6%	up	20	Linnea	16	1.29352	Not_significant	Not_significant	Not_significant	112.5
Psat3g067360.1	P:defense response; P:jasmonic acid biosynthetic process; P:phenylpropanoid biosynthetic process; F:allene-oxide cyclase activity; F:pterocarpan synthase activity; C:membrane; C:apoplast	IPR034871 (G3DSA:2.40.480.GENE3D); IPR004265 (PFAM); PTHR21495 (PANTHER); PTHR21495:SF149 (PANTHER); SIGNAL_PEPTIDE_C_REGION (PHOBIUS); NON_CYTOPLASMIC_DOMAIN (PHOBIUS); SIGNAL_PEPTIDE_N_REGION (PHOBIUS); SIGNAL_PEPTIDE (PHOBIUS); SIGNAL_PEPTIDE_H_REGION (PHOBIUS); SignalP-noTM (SIGNALP_EUK); TMhelix (TMHMM)	P:jasmonic acid biosynthetic process; F:allene-oxide cyclase activity	pterocarpan synthase 1-like [Pisum sativum] ID 100.0%	up	20	Linnea	16	1.31591	Not_significant	Not_significant	Not_significant	71.1323
Psat4g140440.1	P:peptidyl-tyrosine phosphorylation; F:protein serine/threonine kinase activity; F:transmembrane receptor protein tyrosine kinase activity; F:ATP binding; F:2-alkenal reductase [NAD(P)+] activity; C:plasma membrane	IPR000719 (SMART); IPR001245 (PFAM); G3DSA:1.10.510.10 (GENE3D); mobidb-lite (MOBIDB_LITE); mobidb-lite (MOBIDB_LITE); PTHR27006:SF439 (PANTHER); PTHR27006 (PANTHER); IPR008271 (PROSITE_PATTERNS); IPR000719 (PROSITE_PROFILES); IPR011009 (SUPERFAMILY)	P:protein phosphorylation; F:protein kinase activity; F:ATP binding	probable LRR receptor-like serine/threonine-protein kinase At1g53430 [Pisum sativum] ID 100.0%	up	20	Linnea	16	1.33779	Not_significant	Not_significant	Not_significant	95.3227
Psat3g136000.1	P:defense response to oomycetes; P:protein phosphorylation; P:transmembrane receptor protein serine/threonine kinase signaling pathway; P:response to symbiotic fungus; P:defense response to bacterium; F:transmembrane receptor protein serine/threonine kinase activity; F:ATP binding; F:carbohydrate binding; C:plasma membrane	IPR000719 (SMART); IPR001220 (PFAM); G3DSA:3.30.200.20 (GENE3D); IPR000719 (PFAM); G3DSA:1.10.510.10 (GENE3D); G3DSA:2.60.120.200 (GENE3D); PTHR27007 (PANTHER); PTHR27007:SF206 (PANTHER); IPR017441 (PROSITE_PATTERNS); IPR008271 (PROSITE_PATTERNS); SIGNAL_PEPTIDE (PHOBIUS); CYTOPLASMIC_DOMAIN (PHOBIUS); SIGNAL_PEPTIDE_H_REGION (PHOBIUS); SIGNAL_PEPTIDE_C_REGION (PHOBIUS); TRANSMEMBRANE (PHOBIUS); …	P:protein phosphorylation; F:protein kinase activity; F:ATP binding; F:carbohydrate binding	L-type lectin-domain containing receptor kinase IV.1-like [Pisum sativum] ID 100.0%	up	20	Linnea	16	1.35583	Not_significant	Not_significant	Not_significant	822.247
Psat7g053040.1	F:copper ion binding; F:L-ascorbate oxidase activity; C:extracellular region; C:membrane	IPR011707 (PFAM); IPR008972 (G3DSA:2.60.40.GENE3D); IPR001117 (PFAM); IPR011706 (PFAM); IPR008972 (G3DSA:2.60.40.GENE3D); IPR017760 (TIGRFAM); IPR008972 (G3DSA:2.60.40.GENE3D); PTHR11709:SF218 (PANTHER); PTHR11709 (PANTHER); IPR002355 (PROSITE_PATTERNS); IPR033138 (PROSITE_PATTERNS); NON_CYTOPLASMIC_DOMAIN (PHOBIUS); SIGNAL_PEPTIDE_N_REGION (PHOBIUS); SIGNAL_PEPTIDE (PHOBIUS); SIGNAL_PEPTIDE_C_RE…	P:obsolete oxidation-reduction process; F:copper ion binding; F:oxidoreductase activity; C:extracellular region	L-ascorbate oxidase [Pisum sativum] ID 100.0%	up	20	Linnea	16	1.35936	Not_significant	Not_significant	Not_significant	37.0424
Psat5g299840.1	P:transmembrane transport; F:ATP binding; F:hydrolase activity; F:ABC-type transporter activity; C:membrane	IPR003593 (SMART); IPR029481 (PFAM); G3DSA:3.40.50.300 (GENE3D); IPR003439 (PFAM); IPR043926 (PFAM); IPR003439 (PFAM); IPR013581 (PFAM); G3DSA:3.40.50.300 (GENE3D); IPR013525 (PFAM); mobidb-lite (MOBIDB_LITE); mobidb-lite (MOBIDB_LITE); PTHR19241 (PANTHER); PTHR19241:SF633 (PANTHER); PTHR19241:SF633 (PANTHER); NON_CYTOPLASMIC_DOMAIN (PHOBIUS); TRANSMEMBRANE (PHOBIUS); NON_CYTOPLASMIC_DOMAIN (PHOB…	F:ATP binding; F:ATPase-coupled transmembrane transporter activity; C:membrane	pleiotropic drug resistance protein 1-like [Pisum sativum] ID 94.3%	up	20	Linnea	16	1.36875	Not_significant	Not_significant	Not_significant	310.4
Psat7g108440.1		PTHR34049 (PANTHER); PTHR34049:SF1 (PANTHER)	no GO terms	F-box protein At1g61340-like [Pisum sativum] ID 98.8%	up	20	Linnea	16	1.3696	Not_significant	Not_significant	Not_significant	1666.93
Psat7g027160.1	P:regulation of DNA-templated transcription; F:transcription cis-regulatory region binding; F:DNA-binding transcription factor activity; C:nucleus	IPR003657 (SMART); IPR036576 (G3DSA:2.20.25.GENE3D); IPR003657 (PFAM); PTHR32096 (PANTHER); PTHR32096:SF62 (PANTHER); IPR003657 (PROSITE_PROFILES); IPR036576 (SUPERFAMILY)	P:regulation of DNA-templated transcription; F:DNA-binding transcription factor activity; F:sequence-specific DNA binding	probable WRKY transcription factor 41 [Pisum sativum] ID 100.0%	up	20	Linnea	16	1.37252	Not_significant	Not_significant	Not_significant	110.65
Psat2g019000.1	F:UDP-glycosyltransferase activity; C:membrane	IPR002213 (PFAM); G3DSA:3.40.50.2000 (GENE3D); G3DSA:3.40.50.2000 (GENE3D); PTHR48049:SF48 (PANTHER); PTHR48049 (PANTHER); IPR035595 (PROSITE_PATTERNS); cd03784 (CDD); SSF53756 (SUPERFAMILY)	F:UDP-glycosyltransferase activity	putative UDP-glucose flavonoid 3-O-glucosyltransferase 3 [Pisum sativum] ID 98.3%	up	20	Linnea	16	1.42142	Not_significant	Not_significant	Not_significant	1910.72
Psat3g123560.1	P:regulation of DNA-templated transcription; F:DNA-binding transcription factor activity; F:sequence-specific DNA binding; C:nucleus	IPR003657 (SMART); IPR003657 (PFAM); IPR036576 (G3DSA:2.20.25.GENE3D); mobidb-lite (MOBIDB_LITE); mobidb-lite (MOBIDB_LITE); mobidb-lite (MOBIDB_LITE); mobidb-lite (MOBIDB_LITE); mobidb-lite (MOBIDB_LITE); mobidb-lite (MOBIDB_LITE); PTHR31221:SF252 (PANTHER); PTHR31221 (PANTHER); IPR003657 (PROSITE_PROFILES); IPR003657 (PROSITE_PROFILES); IPR036576 (SUPERFAMILY); IPR036576 (SUPERFAMILY)	P:regulation of DNA-templated transcription; F:DNA-binding transcription factor activity; F:sequence-specific DNA binding	probable WRKY transcription factor 33 [Pisum sativum] ID 100.0%	up	20	Linnea	16	1.43017	Not_significant	Not_significant	Not_significant	33.6028
Psat6g170320.1	P:glutathione metabolic process; P:cellular oxidant detoxification; F:glutathione transferase activity; F:protein binding; F:glutathione dehydrogenase (ascorbate) activity; C:cytoplasm	IPR004045 (PFAM); PF13410 (PFAM); G3DSA:1.20.1050.10 (GENE3D); IPR036249 (G3DSA:3.40.30.GENE3D); IPR040079 (SFLD); SFLDG01152 (SFLD); PTHR11260 (PANTHER); PTHR11260:SF661 (PANTHER); IPR004045 (PROSITE_PROFILES); IPR010987 (PROSITE_PROFILES); cd03185 (CDD); cd03058 (CDD); IPR036249 (SUPERFAMILY); IPR036282 (SUPERFAMILY)	P:glutathione metabolic process; F:protein binding	probable glutathione S-transferase [Pisum sativum] ID 99.1%	up	20	Linnea	16	1.43035	Not_significant	Not_significant	Not_significant	511.088
Psat6g037240.1	P:protein phosphorylation; F:protein kinase activity; F:ATP binding; F:glycerophosphodiester phosphodiesterase activity; F:polysaccharide binding; C:membrane	IPR000719 (SMART); G3DSA:3.30.200.20 (GENE3D); G3DSA:1.10.510.10 (GENE3D); IPR000719 (PFAM); IPR025287 (PFAM); PTHR27009 (PANTHER); PTHR27009:SF84 (PANTHER); IPR008271 (PROSITE_PATTERNS); IPR017441 (PROSITE_PATTERNS); SIGNAL_PEPTIDE_H_REGION (PHOBIUS); TRANSMEMBRANE (PHOBIUS); SIGNAL_PEPTIDE_C_REGION (PHOBIUS); SIGNAL_PEPTIDE_N_REGION (PHOBIUS); CYTOPLASMIC_DOMAIN (PHOBIUS); NON_CYTOPLASMIC_DOMAI…	P:protein phosphorylation; F:protein kinase activity; F:ATP binding; F:polysaccharide binding	cysteine-rich receptor-like protein kinase 41 [Pisum sativum] ID 99.6%	up	20	Linnea	16	1.44012	Not_significant	Not_significant	Not_significant	69.4171
Psat5g108680.3	F:quercetin 3-O-glucosyltransferase activity; F:quercetin 7-O-glucosyltransferase activity	G3DSA:3.40.50.2000 (GENE3D); IPR002213 (PFAM); G3DSA:3.40.50.2000 (GENE3D); PTHR11926 (PANTHER); PTHR11926:SF1360 (PANTHER); IPR035595 (PROSITE_PATTERNS); cd03784 (CDD); SSF53756 (SUPERFAMILY)	F:UDP-glycosyltransferase activity	linamarin synthase 1-like [Pisum sativum] ID 99.0%	up	20	Linnea	16	1.45168	Not_significant	Not_significant	Not_significant	110.047
Psat6g037280.1	P:protein phosphorylation; F:protein kinase activity; F:ATP binding; F:glycerophosphodiester phosphodiesterase activity; C:membrane	IPR001245 (PFAM); G3DSA:3.30.200.20 (GENE3D); G3DSA:1.10.510.10 (GENE3D); PTHR27009 (PANTHER); PTHR27009:SF138 (PANTHER); IPR017441 (PROSITE_PATTERNS); SIGNAL_PEPTIDE_C_REGION (PHOBIUS); TRANSMEMBRANE (PHOBIUS); SIGNAL_PEPTIDE_H_REGION (PHOBIUS); SIGNAL_PEPTIDE (PHOBIUS); CYTOPLASMIC_DOMAIN (PHOBIUS); SIGNAL_PEPTIDE_N_REGION (PHOBIUS); NON_CYTOPLASMIC_DOMAIN (PHOBIUS); IPR000719 (PROSITE_PROFILES…	P:protein phosphorylation; F:protein kinase activity; F:ATP binding	rust resistance kinase Lr10-like [Pisum sativum] ID 99.3%	up	20	Linnea	16	1.45687	Not_significant	Not_significant	Not_significant	32.9771
Psat2g158080.1	P:defense response; P:lignan biosynthetic process; F:2'-hydroxyisoflavone reductase activity	G3DSA:3.90.25.10 (GENE3D); IPR008030 (PFAM); G3DSA:3.40.50.720 (GENE3D); PTHR43349:SF53 (PANTHER); PTHR43349 (PANTHER); SIGNAL_PEPTIDE (PHOBIUS); SIGNAL_PEPTIDE_C_REGION (PHOBIUS); SIGNAL_PEPTIDE_N_REGION (PHOBIUS); NON_CYTOPLASMIC_DOMAIN (PHOBIUS); SIGNAL_PEPTIDE_H_REGION (PHOBIUS); cd05259 (CDD); IPR036291 (SUPERFAMILY)	no GO terms	isoflavone reductase [Pisum sativum] ID 100.0%	up	20	Linnea	16	1.47223	Not_significant	Not_significant	Not_significant	112.285
Psat6g115320.1	P:proteolysis; F:aspartic-type endopeptidase activity	IPR021109 (G3DSA:2.40.70.GENE3D); IPR021109 (G3DSA:2.40.70.GENE3D); IPR032799 (PFAM); IPR032861 (PFAM); IPR001461 (PANTHER); PTHR47965:SF22 (PANTHER); SIGNAL_PEPTIDE_C_REGION (PHOBIUS); NON_CYTOPLASMIC_DOMAIN (PHOBIUS); SIGNAL_PEPTIDE_N_REGION (PHOBIUS); SIGNAL_PEPTIDE_H_REGION (PHOBIUS); SIGNAL_PEPTIDE (PHOBIUS); IPR033121 (PROSITE_PROFILES); IPR033868 (CDD); SignalP-TM (SIGNALP_GRAM_POSITIVE); …	P:proteolysis; F:aspartic-type endopeptidase activity	probable aspartic proteinase GIP2 [Pisum sativum] ID 100.0%	up	20	Linnea	16	1.47549	Not_significant	Not_significant	Not_significant	157.121
Psat0s3383g0160.1	P:negative regulation of endopeptidase activity; F:cysteine-type endopeptidase inhibitor activity	IPR000010 (SMART); IPR000010 (PFAM); G3DSA:3.10.450.650 (GENE3D); IPR027214 (PANTHER); IPR018073 (PROSITE_PATTERNS); IPR000010 (CDD); SSF54403 (SUPERFAMILY)	F:cysteine-type endopeptidase inhibitor activity	cysteine proteinase inhibitor-like [Pisum sativum] ID 100.0%	up	20	Linnea	16	1.48723	Not_significant	Not_significant	Not_significant	45.5765
Psat1g118880.1	P:protein phosphorylation; F:protein kinase activity; F:protein binding; F:ATP binding; C:membrane	IPR003591 (SMART); IPR001611 (PFAM); IPR032675 (G3DSA:3.80.10.GENE3D); IPR032675 (G3DSA:3.80.10.GENE3D); PTHR48054:SF37 (PANTHER); PTHR48054 (PANTHER); PTHR48054:SF37 (PANTHER); TRANSMEMBRANE (PHOBIUS); NON_CYTOPLASMIC_DOMAIN (PHOBIUS); CYTOPLASMIC_DOMAIN (PHOBIUS); SSF52047 (SUPERFAMILY); SSF52058 (SUPERFAMILY); TMhelix (TMHMM)	F:protein binding	receptor-like protein 52 [Pisum sativum] ID 94.9%	up	20	Linnea	16	1.50179	Not_significant	Not_significant	Not_significant	205.473
Psat5g260760.1	P:protein ubiquitination; F:ubiquitin protein ligase activity	IPR003613 (SMART); IPR013083 (G3DSA:3.30.40.GENE3D); IPR003613 (PFAM); IPR011989 (G3DSA:1.25.10.GENE3D); PTHR22849:SF24 (PANTHER); PTHR22849 (PANTHER); IPR003613 (PROSITE_PROFILES); cd16664 (CDD); IPR016024 (SUPERFAMILY); SSF57850 (SUPERFAMILY)	P:protein ubiquitination; F:ubiquitin-protein transferase activity	E3 ubiquitin-protein ligase PUB23-like [Pisum sativum] ID 99.2%	up	20	Linnea	16	1.51718	Not_significant	Not_significant	Not_significant	44.3166
Psat2g004960.1	P:calcium ion transmembrane transport; F:nucleotide binding; F:P-type calcium transporter activity; F:hydrolase activity; C:membrane; C:intracellular membrane-bounded organelle	IPR023214 (G3DSA:3.40.50.GENE3D); G3DSA:1.20.1110.10 (GENE3D); IPR023299 (G3DSA:3.40.1110.GENE3D); PF00122 (PFAM); PTHR24093:SF454 (PANTHER); PTHR24093 (PANTHER); NON_CYTOPLASMIC_DOMAIN (PHOBIUS); TRANSMEMBRANE (PHOBIUS); TRANSMEMBRANE (PHOBIUS); CYTOPLASMIC_DOMAIN (PHOBIUS); CYTOPLASMIC_DOMAIN (PHOBIUS); TRANSMEMBRANE (PHOBIUS); NON_CYTOPLASMIC_DOMAIN (PHOBIUS); IPR036412 (SUPERFAMILY); IPR00825…	F:nucleotide binding	calcium-transporting ATPase 12, plasma membrane-type-like [Pisum sativum] ID 99.5%	up	20	Linnea	16	1.52107	Not_significant	Not_significant	Not_significant	170.974
Psat3g127280.1	P:histidine biosynthetic process; P:tricarboxylic acid cycle; P:oxidative phosphorylation; P:lipid metabolic process; P:leucine biosynthetic process; P:thiamine diphosphate biosynthetic process; P:riboflavin biosynthetic process; P:L-proline biosynthetic process; F:oxidoreductase activity, acting on paired donors, with oxidation of a pair of donors resulting in the reduction of molecular oxygen t…	IPR005804 (PFAM); IPR021863 (PFAM); PTHR32100:SF52 (PANTHER); PTHR32100 (PANTHER); TRANSMEMBRANE (PHOBIUS); NON_CYTOPLASMIC_DOMAIN (PHOBIUS); NON_CYTOPLASMIC_DOMAIN (PHOBIUS); TRANSMEMBRANE (PHOBIUS); CYTOPLASMIC_DOMAIN (PHOBIUS); CYTOPLASMIC_DOMAIN (PHOBIUS); CYTOPLASMIC_DOMAIN (PHOBIUS); TRANSMEMBRANE (PHOBIUS); TRANSMEMBRANE (PHOBIUS); cd03507 (CDD); TMhelix (TMHMM); TMhelix (TMHMM); TMhelix (…	P:lipid metabolic process; P:obsolete oxidation-reduction process; F:oxidoreductase activity, acting on paired donors, with oxidation of a pair of donors resulting in the reduction of molecular oxygen to two molecules of water	omega-3 fatty acid desaturase, chloroplastic-like [Pisum sativum] ID 100.0%	up	20	Linnea	16	1.52895	Not_significant	Not_significant	Not_significant	9.57459
Psat0s2891g0040.1	P:protein phosphorylation; F:ATP binding; F:glycerophosphodiester phosphodiesterase activity; F:polysaccharide binding; F:protein serine kinase activity; C:membrane	IPR000719 (SMART); G3DSA:3.30.200.20 (GENE3D); G3DSA:1.10.510.10 (GENE3D); IPR032872 (PFAM); IPR025287 (PFAM); IPR000719 (PFAM); PTHR27009:SF238 (PANTHER); PTHR27009 (PANTHER); IPR017441 (PROSITE_PATTERNS); IPR008271 (PROSITE_PATTERNS); CYTOPLASMIC_DOMAIN (PHOBIUS); NON_CYTOPLASMIC_DOMAIN (PHOBIUS); CYTOPLASMIC_DOMAIN (PHOBIUS); TRANSMEMBRANE (PHOBIUS); TRANSMEMBRANE (PHOBIUS); IPR000719 (PROSITE…	P:protein phosphorylation; F:protein kinase activity; F:ATP binding; F:polysaccharide binding	LEAF RUST 10 DISEASE-RESISTANCE LOCUS RECEPTOR-LIKE PROTEIN KINASE-like 2.1 [Pisum sativum] ID 100.0%	up	20	Linnea	16	1.53813	Not_significant	Not_significant	Not_significant	19.5782
Psat4g030520.1	F:4 iron, 4 sulfur cluster binding; C:plasma membrane	IPR006459 (TIGRFAM); IPR006702 (PFAM); PTHR11615 (PANTHER); PTHR11615:SF224 (PANTHER); NON_CYTOPLASMIC_DOMAIN (PHOBIUS); TRANSMEMBRANE (PHOBIUS); CYTOPLASMIC_DOMAIN (PHOBIUS); NON_CYTOPLASMIC_DOMAIN (PHOBIUS); TRANSMEMBRANE (PHOBIUS); CYTOPLASMIC_DOMAIN (PHOBIUS); TRANSMEMBRANE (PHOBIUS); TRANSMEMBRANE (PHOBIUS); CYTOPLASMIC_DOMAIN (PHOBIUS); TMhelix (TMHMM); TMhelix (TMHMM); TMhelix (TMHMM); TMh…	no GO terms	CASP-like protein 1D2 [Pisum sativum] ID 100.0%	up	20	Linnea	16	1.55341	Not_significant	Not_significant	Not_significant	19.2056
Psat3g097360.1		PTHR33702 (PANTHER); PTHR33702:SF21 (PANTHER)	no GO terms	unknown [Medicago truncatula] ID 86.2%	up	20	Linnea	16	1.55742	Not_significant	Not_significant	Not_significant	28.0301
Psat6g229880.1	C:membrane	IPR010658 (PFAM); G3DSA:1.20.1250.20 (GENE3D); PTHR21576:SF117 (PANTHER); PTHR21576 (PANTHER); PTHR21576:SF117 (PANTHER); NON_CYTOPLASMIC_DOMAIN (PHOBIUS); CYTOPLASMIC_DOMAIN (PHOBIUS); NON_CYTOPLASMIC_DOMAIN (PHOBIUS); NON_CYTOPLASMIC_DOMAIN (PHOBIUS); TRANSMEMBRANE (PHOBIUS); TRANSMEMBRANE (PHOBIUS); TRANSMEMBRANE (PHOBIUS); CYTOPLASMIC_DOMAIN (PHOBIUS); TRANSMEMBRANE (PHOBIUS); TRANSMEMBRANE (…	no GO terms	putative transporter MCH1 [Cajanus cajan] ID 78.1%	up	20	Linnea	16	1.60382	Not_significant	Not_significant	Not_significant	151.11
Psat5g129000.1	P:regulation of nitrogen compound metabolic process; P:regulation of macromolecule metabolic process; P:regulation of primary metabolic process; F:protein binding; F:metal ion binding	IPR002110 (SMART); IPR000571 (SMART); G3DSA:4.10.1000.10 (GENE3D); IPR036770 (G3DSA:1.25.40.GENE3D); IPR020683 (PFAM); PTHR14493:SF86 (PANTHER); PTHR14493 (PANTHER); PTHR14493 (PANTHER); PTHR14493:SF86 (PANTHER); IPR020683 (PROSITE_PROFILES); IPR002110 (PROSITE_PROFILES); IPR000571 (PROSITE_PROFILES); IPR036770 (SUPERFAMILY)	F:protein binding; F:metal ion binding	zinc finger CCCH domain-containing protein 29-like [Pisum sativum] ID 95.1%	up	20	Linnea	16	1.61993	Not_significant	Not_significant	Not_significant	121.927
Psat0s3829g0080.1		IPR025322 (PFAM); PTHR33052:SF113 (PANTHER); PTHR33052 (PANTHER)	no GO terms	DUF4228 domain-containing protein [Cephalotus follicularis] ID 63.0%	up	20	Linnea	16	1.62541	Not_significant	Not_significant	Not_significant	554.952
Psat0s2199g0040.1	P:protein phosphorylation; P:recognition of pollen; F:protein serine/threonine kinase activity; F:ATP binding; F:carbohydrate binding; F:ubiquitin protein ligase binding; F:protein serine kinase activity; C:plasma membrane	IPR000719 (SMART); IPR003609 (SMART); IPR001480 (SMART); IPR000858 (PFAM); IPR001480 (PFAM); IPR003609 (PFAM); G3DSA:3.30.200.20 (GENE3D); G3DSA:1.10.510.10 (GENE3D); IPR024171 (PIRSF); IPR036426 (G3DSA:2.90.10.GENE3D); IPR001245 (PFAM); mobidb-lite (MOBIDB_LITE); mobidb-lite (MOBIDB_LITE); PTHR27002 (PANTHER); PTHR27002:SF825 (PANTHER); IPR008271 (PROSITE_PATTERNS); SIGNAL_PEPTIDE_N_REGION (PHOB…	P:protein phosphorylation; P:recognition of pollen; F:protein kinase activity; F:protein serine/threonine kinase activity; F:ATP binding	G-type lectin S-receptor-like serine/threonine-protein kinase At4g27290 isoform X1 [Pisum sativum] ID 98.9%	up	20	Linnea	16	1.62615	Not_significant	Not_significant	Not_significant	111.639
Psat5g032760.1	P:regulation of DNA-templated transcription; F:DNA-binding transcription factor activity; F:sequence-specific DNA binding	Coil (COILS); IPR003657 (SMART); IPR003657 (PFAM); IPR036576 (G3DSA:2.20.25.GENE3D); mobidb-lite (MOBIDB_LITE); mobidb-lite (MOBIDB_LITE); PTHR31429 (PANTHER); PTHR31429:SF63 (PANTHER); IPR003657 (PROSITE_PROFILES); IPR036576 (SUPERFAMILY)	P:regulation of DNA-templated transcription; F:DNA-binding transcription factor activity; F:sequence-specific DNA binding	probable WRKY transcription factor 40 [Pisum sativum] ID 100.0%	up	20	Linnea	16	1.62731	Not_significant	Not_significant	Not_significant	1270.96
Psat2g013360.1	P:signal transduction; F:protein binding; F:hydrolase activity; F:ADP binding	Coil (COILS); PR00364 (PRINTS); IPR005636 (SMART); IPR000157 (SMART); IPR035897 (G3DSA:3.40.50.GENE3D); IPR002182 (PFAM); IPR005636 (PFAM); IPR000157 (PFAM); G3DSA:3.40.50.300 (GENE3D); PTHR21392:SF0 (PANTHER); IPR039262 (PANTHER); IPR039262 (PANTHER); PTHR21392:SF0 (PANTHER); IPR000157 (PROSITE_PROFILES); IPR035897 (SUPERFAMILY); IPR027417 (SUPERFAMILY)	P:signal transduction; F:protein binding; F:ADP binding	None	up	20	Linnea	16	1.62916	Not_significant	Not_significant	Not_significant	193.333
Psat2g054280.1	P:regulation of DNA-templated transcription; F:DNA-binding transcription factor activity; F:sequence-specific DNA binding; C:nucleus	IPR003657 (SMART); IPR036576 (G3DSA:2.20.25.GENE3D); IPR003657 (PFAM); mobidb-lite (MOBIDB_LITE); mobidb-lite (MOBIDB_LITE); mobidb-lite (MOBIDB_LITE); mobidb-lite (MOBIDB_LITE); mobidb-lite (MOBIDB_LITE); mobidb-lite (MOBIDB_LITE); mobidb-lite (MOBIDB_LITE); mobidb-lite (MOBIDB_LITE); mobidb-lite (MOBIDB_LITE); PTHR31221:SF248 (PANTHER); PTHR31221 (PANTHER); IPR003657 (PROSITE_PROFILES); IPR0036…	P:regulation of DNA-templated transcription; F:DNA-binding transcription factor activity; F:sequence-specific DNA binding	WRKY transcription factor WRKY24-like [Pisum sativum] ID 98.7%	up	20	Linnea	16	1.64025	Not_significant	Not_significant	Not_significant	267.453
Psat4g073120.1	P:regulation of DNA-templated transcription; P:ethylene-activated signaling pathway; F:DNA binding; F:DNA-binding transcription factor activity; C:nucleus	IPR001471 (PRINTS); IPR001471 (SMART); IPR036955 (G3DSA:3.30.730.GENE3D); IPR001471 (PFAM); mobidb-lite (MOBIDB_LITE); mobidb-lite (MOBIDB_LITE); PTHR31190 (PANTHER); PTHR31190:SF235 (PANTHER); IPR001471 (PROSITE_PROFILES); IPR001471 (CDD); IPR016177 (SUPERFAMILY)	P:regulation of DNA-templated transcription; F:DNA binding; F:DNA-binding transcription factor activity	ethylene-responsive transcription factor 1A-like [Pisum sativum] ID 99.2%	up	20	Linnea	16	1.64672	Not_significant	Not_significant	Not_significant	1028.89
Psat7g159800.1		IPR001005 (SMART); G3DSA:1.10.10.60 (GENE3D); G3DSA:1.10.10.60 (GENE3D); IPR001005 (PFAM); PTHR10641:SF541 (PANTHER); PTHR10641 (PANTHER); IPR017930 (PROSITE_PROFILES); IPR017877 (PROSITE_PROFILES); IPR001005 (CDD); IPR009057 (SUPERFAMILY)	no GO terms	Transcription factor myb4, variant 2 [Pisum sativum] ID 92.8%	up	20	Linnea	16	1.65411	Not_significant	Not_significant	Not_significant	92.6512
Psat0s5249g0040.1		IPR008004 (PFAM); mobidb-lite (MOBIDB_LITE); mobidb-lite (MOBIDB_LITE); PTHR34046:SF7 (PANTHER); PTHR34046 (PANTHER)	no GO terms	None	up	20	Linnea	16	1.66063	Not_significant	Not_significant	Not_significant	57.3679
Psat0s1683g0120.1	P:cell wall modification; P:negative regulation of catalytic activity; P:pectin catabolic process; F:pectinesterase activity; F:aspartyl esterase activity; F:pectinesterase inhibitor activity	IPR006501 (SMART); IPR006501 (PFAM); IPR012334 (G3DSA:2.160.20.GENE3D); IPR000070 (PFAM); IPR006501 (TIGRFAM); IPR035513 (G3DSA:1.20.140.GENE3D); PTHR31707 (PANTHER); PTHR31707:SF294 (PANTHER); IPR033131 (PROSITE_PATTERNS); SIGNAL_PEPTIDE_C_REGION (PHOBIUS); SIGNAL_PEPTIDE (PHOBIUS); NON_CYTOPLASMIC_DOMAIN (PHOBIUS); SIGNAL_PEPTIDE_H_REGION (PHOBIUS); SIGNAL_PEPTIDE_N_REGION (PHOBIUS); cd15798 (C…	P:cell wall modification; F:enzyme inhibitor activity; F:pectinesterase activity	probable pectinesterase/pectinesterase inhibitor 41 [Pisum sativum] ID 99.6%	up	20	Linnea	16	1.68646	Not_significant	Not_significant	Not_significant	96.9057
Psat0s2210g0120.1	P:glutathione metabolic process; P:response to chemical; F:glutathione transferase activity; F:protein binding; C:cytoplasm	PF13410 (PFAM); IPR004045 (PFAM); IPR036249 (G3DSA:3.40.30.GENE3D); G3DSA:1.20.1050.10 (GENE3D); IPR040079 (SFLD); SFLDG01152 (SFLD); PTHR11260 (PANTHER); PTHR11260:SF644 (PANTHER); IPR004045 (PROSITE_PROFILES); IPR010987 (PROSITE_PROFILES); cd03058 (CDD); cd03185 (CDD); IPR036249 (SUPERFAMILY); IPR036282 (SUPERFAMILY)	P:glutathione metabolic process; F:protein binding	probable glutathione S-transferase parA [Pisum sativum] ID 98.1%	up	20	Linnea	16	1.68875	Not_significant	Not_significant	Not_significant	665.234
Psat0s2845g0080.1	F:UDP-glycosyltransferase activity; F:soyasapogenol B glucuronide galactosyltransferase activity	G3DSA:3.40.50.2000 (GENE3D); IPR002213 (PFAM); G3DSA:3.40.50.2000 (GENE3D); PTHR48049:SF18 (PANTHER); PTHR48049 (PANTHER); cd03784 (CDD); SSF53756 (SUPERFAMILY)	F:UDP-glycosyltransferase activity	soyasapogenol B glucuronide galactosyltransferase-like [Pisum sativum] ID 100.0%	up	20	Linnea	16	1.69872	Not_significant	Not_significant	Not_significant	768.057
Psat7g178960.1	P:regulation of DNA-templated transcription; F:DNA binding; C:nucleus	IPR036093 (G3DSA:3.30.310.GENE3D); IPR003441 (PFAM); PTHR31989:SF339 (PANTHER); PTHR31989 (PANTHER); IPR003441 (PROSITE_PROFILES); IPR036093 (SUPERFAMILY)	P:regulation of DNA-templated transcription; F:DNA binding	NAC domain-containing protein 6 [Pisum sativum] ID 99.7%	up	20	Linnea	16	1.72208	Not_significant	Not_significant	Not_significant	61.1618
Psat1g046920.1	P:L-phenylalanine catabolic process; P:cinnamic acid biosynthetic process; F:phenylalanine ammonia-lyase activity; C:cytoplasm	IPR005922 (TIGRFAM); G3DSA:1.20.200.10 (GENE3D); IPR024083 (G3DSA:1.10.275.GENE3D); IPR001106 (PFAM); IPR023144 (G3DSA:1.10.274.GENE3D); PTHR10362:SF57 (PANTHER); IPR001106 (PANTHER); IPR022313 (PROSITE_PATTERNS); IPR001106 (CDD); IPR008948 (SUPERFAMILY)	P:L-phenylalanine catabolic process; F:catalytic activity; F:ammonia-lyase activity; C:cytoplasm	phenylalanine ammonia-lyase 1-like [Pisum sativum] ID 100.0%	up	20	Linnea	16	1.7257	Not_significant	Not_significant	Not_significant	150.814
Psat7g248760.1	P:phenylpropanoid biosynthetic process; C:apoplast	IPR004265 (PFAM); PTHR21495 (PANTHER); PTHR21495:SF190 (PANTHER); SIGNAL_PEPTIDE_N_REGION (PHOBIUS); SIGNAL_PEPTIDE (PHOBIUS); SIGNAL_PEPTIDE_H_REGION (PHOBIUS); SIGNAL_PEPTIDE_C_REGION (PHOBIUS); NON_CYTOPLASMIC_DOMAIN (PHOBIUS); SignalP-noTM (SIGNALP_EUK)	no GO terms	dirigent protein 22-like [Pisum sativum] ID 95.9%	up	20	Linnea	16	1.74228	Not_significant	Not_significant	Not_significant	24.4805
Psat0s489g0040.1	C:membrane	mobidb-lite (MOBIDB_LITE); mobidb-lite (MOBIDB_LITE); PTHR33386 (PANTHER); PTHR33386:SF25 (PANTHER)	no GO terms	unknown [Medicago truncatula] ID 85.9%	up	20	Linnea	16	1.74366	Not_significant	Not_significant	Not_significant	1286.35
Psat6g229920.1	P:transmembrane transport; F:transmembrane transporter activity; C:membrane	IPR011701 (PFAM); IPR010658 (PFAM); G3DSA:1.20.1250.20 (GENE3D); PTHR21576 (PANTHER); PTHR21576:SF117 (PANTHER); PTHR21576 (PANTHER); PTHR21576:SF117 (PANTHER); CYTOPLASMIC_DOMAIN (PHOBIUS); NON_CYTOPLASMIC_DOMAIN (PHOBIUS); NON_CYTOPLASMIC_DOMAIN (PHOBIUS); TRANSMEMBRANE (PHOBIUS); TRANSMEMBRANE (PHOBIUS); CYTOPLASMIC_DOMAIN (PHOBIUS); CYTOPLASMIC_DOMAIN (PHOBIUS); TRANSMEMBRANE (PHOBIUS); TRANS…	P:transmembrane transport; F:transmembrane transporter activity	putative transporter MCH1 [Cajanus cajan] ID 73.1%	up	20	Linnea	16	1.75057	Not_significant	Not_significant	Not_significant	346.202
Psat2g013480.1	P:signal transduction; F:protein binding; F:hydrolase activity; F:ADP binding	PR00364 (PRINTS); IPR000157 (SMART); IPR000157 (PFAM); G3DSA:3.40.50.300 (GENE3D); IPR002182 (PFAM); IPR035897 (G3DSA:3.40.50.GENE3D); PTHR32009 (PANTHER); PTHR32009:SF84 (PANTHER); IPR000157 (PROSITE_PROFILES); cd00009 (CDD); IPR027417 (SUPERFAMILY); IPR035897 (SUPERFAMILY); IPR027417 (SUPERFAMILY)	P:signal transduction; F:protein binding; F:ADP binding	probable disease resistance protein At1g52660 [Pisum sativum] ID 90.2%	up	20	Linnea	16	1.75407	Not_significant	Not_significant	Not_significant	38.8479
Psat5g087480.1		no IPS match	no IPS match	None	up	20	Linnea	16	1.76494	Not_significant	Not_significant	Not_significant	40.0367
Psat4g033120.1		mobidb-lite (MOBIDB_LITE); PTHR33168 (PANTHER); PTHR33168:SF46 (PANTHER)	no GO terms	Serine/threonine-protein kinase [Vigna angularis] ID 61.9%	up	20	Linnea	16	1.77935	Not_significant	Not_significant	Not_significant	6.6745
Psat5g291720.1	P:polysaccharide catabolic process; P:chitin catabolic process; P:defense response; P:cell wall macromolecule catabolic process; F:chitinase activity; F:chitin binding	IPR001002 (PRINTS); IPR001002 (SMART); G3DSA:1.10.530.10 (GENE3D); IPR001002 (PFAM); IPR000726 (PFAM); G3DSA:3.30.20.10 (GENE3D); IPR036861 (G3DSA:3.30.60.GENE3D); IPR016283 (PIRSF); G3DSA:1.10.530.10 (GENE3D); PTHR22595:SF131 (PANTHER); PTHR22595 (PANTHER); IPR018371 (PROSITE_PATTERNS); IPR000726 (PROSITE_PATTERNS); IPR000726 (PROSITE_PATTERNS); NON_CYTOPLASMIC_DOMAIN (PHOBIUS); SIGNAL_PEPTIDE_N…	P:carbohydrate metabolic process; P:chitin catabolic process; P:cell wall macromolecule catabolic process; F:chitinase activity; F:chitin binding	endochitinase PR4-like [Pisum sativum] ID 100.0%	up	20	Linnea	16	1.79871	Not_significant	Not_significant	Not_significant	82.881
Psat4g061160.1	F:monooxygenase activity; F:iron ion binding; F:oxidoreductase activity, acting on paired donors, with incorporation or reduction of molecular oxygen; F:heme binding; C:membrane	IPR002401 (PRINTS); IPR001128 (PRINTS); IPR001128 (PFAM); IPR036396 (G3DSA:1.10.630.GENE3D); PTHR47956:SF69 (PANTHER); PTHR47956 (PANTHER); IPR017972 (PROSITE_PATTERNS); CYTOPLASMIC_DOMAIN (PHOBIUS); NON_CYTOPLASMIC_DOMAIN (PHOBIUS); TRANSMEMBRANE (PHOBIUS); IPR036396 (SUPERFAMILY); TMhelix (TMHMM)	P:obsolete oxidation-reduction process; F:iron ion binding; F:oxidoreductase activity, acting on paired donors, with incorporation or reduction of molecular oxygen; F:heme binding	cytochrome P450 736A117-like [Pisum sativum] ID 100.0%	up	20	Linnea	16	1.80087	Not_significant	Not_significant	Not_significant	109.765
Psat6g011080.1		IPR012442 (PFAM); mobidb-lite (MOBIDB_LITE); mobidb-lite (MOBIDB_LITE); mobidb-lite (MOBIDB_LITE); mobidb-lite (MOBIDB_LITE); PTHR33095 (PANTHER); PTHR33095:SF14 (PANTHER)	no GO terms	pheromone receptor-like protein [Trifolium pratense] ID 74.8%	up	20	Linnea	16	1.8163	Not_significant	Not_significant	Not_significant	317.491
Psat7g254920.1	P:nitrogen compound metabolic process; P:circadian regulation of gene expression; P:entrainment of circadian clock by photoperiod; F:DNA binding; F:deoxyribodipyrimidine photo-lyase activity; F:DNA (6-4) photolyase activity; F:FAD binding; C:nucleus; C:cytoplasm	IPR005101 (PFAM); G3DSA:1.25.40.80 (GENE3D); G3DSA:1.10.579.10 (GENE3D); IPR006050 (PFAM); IPR014729 (G3DSA:3.40.50.GENE3D); mobidb-lite (MOBIDB_LITE); PTHR11455:SF9 (PANTHER); PTHR11455 (PANTHER); IPR006050 (PROSITE_PROFILES); IPR036134 (SUPERFAMILY); IPR036155 (SUPERFAMILY)	no GO terms	(6-4)DNA photolyase isoform X1 [Pisum sativum] ID 100.0%	up	20	Linnea	16	1.84846	Not_significant	Not_significant	Not_significant	1427.31
Psat6g208880.1	P:protein phosphorylation; P:defense response to bacterium; F:protein serine/threonine kinase activity; F:ATP binding; C:plasma membrane	IPR000719 (SMART); G3DSA:1.10.510.10 (GENE3D); IPR038408 (G3DSA:3.30.430.GENE3D); G3DSA:3.30.200.20 (GENE3D); IPR002902 (PFAM); IPR001245 (PFAM); mobidb-lite (MOBIDB_LITE); PTHR27002 (PANTHER); PTHR27002:SF848 (PANTHER); IPR017441 (PROSITE_PATTERNS); IPR008271 (PROSITE_PATTERNS); CYTOPLASMIC_DOMAIN (PHOBIUS); NON_CYTOPLASMIC_DOMAIN (PHOBIUS); NON_CYTOPLASMIC_DOMAIN (PHOBIUS); SIGNAL_PEPTIDE_N_REG…	P:protein phosphorylation; F:protein kinase activity; F:ATP binding	cysteine-rich receptor-like protein kinase 25 [Pisum sativum] ID 95.3%	up	20	Linnea	16	1.84856	Not_significant	Not_significant	Not_significant	353.207
Psat4g130200.1	P:phosphorylation; F:protein serine/threonine kinase activity; F:protein binding; C:membrane	IPR032675 (G3DSA:3.80.10.GENE3D); IPR013210 (PFAM); IPR001611 (PFAM); IPR032675 (G3DSA:3.80.10.GENE3D); IPR001611 (PFAM); PTHR48056 (PANTHER); PTHR48056:SF3 (PANTHER); PTHR48056:SF3 (PANTHER); PTHR48056 (PANTHER); SIGNAL_PEPTIDE_N_REGION (PHOBIUS); SIGNAL_PEPTIDE_H_REGION (PHOBIUS); SIGNAL_PEPTIDE (PHOBIUS); SIGNAL_PEPTIDE_C_REGION (PHOBIUS); NON_CYTOPLASMIC_DOMAIN (PHOBIUS); SignalP-noTM (SIGNAL…	F:protein binding	receptor kinase-like protein Xa21 [Pisum sativum] ID 100.0%	up	20	Linnea	16	1.85332	Not_significant	Not_significant	Not_significant	298.716
Psat6g119080.1	P:protein ubiquitination; F:acyltransferase activity; F:ligase activity; F:ubiquitin protein ligase activity	Coil (COILS); IPR003613 (SMART); IPR013083 (G3DSA:3.30.40.GENE3D); IPR011989 (G3DSA:1.25.10.GENE3D); IPR003613 (PFAM); PTHR22849 (PANTHER); PTHR22849:SF24 (PANTHER); IPR003613 (PROSITE_PROFILES); cd16664 (CDD); SSF57850 (SUPERFAMILY); IPR016024 (SUPERFAMILY)	P:protein ubiquitination; F:ubiquitin-protein transferase activity	E3 ubiquitin-protein ligase PUB24-like [Pisum sativum] ID 100.0%	up	20	Linnea	16	1.86253	Not_significant	Not_significant	Not_significant	946.037
Psat4g190560.1	F:shikimate O-hydroxycinnamoyltransferase activity	IPR023213 (G3DSA:3.30.559.GENE3D); IPR003480 (PFAM); IPR023213 (G3DSA:3.30.559.GENE3D); PTHR31896 (PANTHER); PTHR31896:SF43 (PANTHER)	F:acyltransferase activity, transferring groups other than amino-acyl groups	protein ENHANCED PSEUDOMONAS SUSCEPTIBILITY 1-like [Pisum sativum] ID 100.0%	up	20	Linnea	16	1.9077	Not_significant	Not_significant	Not_significant	44.1101
Psat1g164880.1	F:tetrahydroberberine oxidase activity; F:FAD binding; C:membrane	G3DSA:3.30.465.50 (GENE3D); IPR012951 (PFAM); IPR016167 (G3DSA:3.30.43.GENE3D); G3DSA:3.40.462.20 (GENE3D); IPR006094 (PFAM); G3DSA:3.30.465.50 (GENE3D); G3DSA:3.40.462.20 (GENE3D); PTHR32448 (PANTHER); PTHR32448:SF25 (PANTHER); NON_CYTOPLASMIC_DOMAIN (PHOBIUS); SIGNAL_PEPTIDE (PHOBIUS); SIGNAL_PEPTIDE_H_REGION (PHOBIUS); SIGNAL_PEPTIDE_C_REGION (PHOBIUS); SIGNAL_PEPTIDE_N_REGION (PHOBIUS); PS512…	P:obsolete oxidation-reduction process; F:oxidoreductase activity; F:flavin adenine dinucleotide binding; F:FAD binding	berberine bridge enzyme-like 8 [Pisum sativum] ID 95.7%	up	20	Linnea	16	1.91187	Not_significant	Not_significant	Not_significant	195.351
Psat4g130240.1	P:protein phosphorylation; F:protein kinase activity; F:protein binding; F:ATP binding; C:membrane	IPR000719 (SMART); IPR003591 (SMART); IPR000719 (PFAM); IPR032675 (G3DSA:3.80.10.GENE3D); IPR001611 (PFAM); G3DSA:3.30.200.20 (GENE3D); G3DSA:1.10.510.10 (GENE3D); IPR032675 (G3DSA:3.80.10.GENE3D); IPR032675 (G3DSA:3.80.10.GENE3D); PTHR48053 (PANTHER); PTHR48053:SF47 (PANTHER); IPR017441 (PROSITE_PATTERNS); IPR008271 (PROSITE_PATTERNS); TRANSMEMBRANE (PHOBIUS); CYTOPLASMIC_DOMAIN (PHOBIUS); NON_C…	P:protein phosphorylation; F:protein kinase activity; F:protein binding; F:ATP binding	receptor kinase-like protein Xa21 [Pisum sativum] ID 100.0%	up	20	Linnea	16	1.92352	Not_significant	Not_significant	Not_significant	172.723
Psat1g086520.1	F:oxidoreductase activity	IPR002347 (PRINTS); IPR002347 (PRINTS); PF13561 (PFAM); G3DSA:3.40.50.720 (GENE3D); PTHR42820 (PANTHER); PTHR42820:SF17 (PANTHER); IPR020904 (PROSITE_PATTERNS); IPR036291 (SUPERFAMILY)	P:obsolete oxidation-reduction process; F:oxidoreductase activity	short-chain alcohol dehydrogenase A, partial [Pisum sativum] ID 100.0%	up	20	Linnea	16	1.93823	Not_significant	Not_significant	Not_significant	4036.06
Psat4g209840.1	F:peptide-alanine-alpha-N-acetyltransferase activity	G3DSA:3.40.630.30 (GENE3D); IPR000182 (PFAM); PTHR46067 (PANTHER); PTHR46067:SF23 (PANTHER); IPR000182 (PROSITE_PROFILES); IPR016181 (SUPERFAMILY)	F:N-acetyltransferase activity	putative [ribosomal protein S5]-alanine N-acetyltransferase [Medicago truncatula] ID 76.8%	up	20	Linnea	16	1.94868	Not_significant	Not_significant	Not_significant	626.145
Psat5g299400.1	P:regulation of DNA-templated transcription; F:protein binding; C:nucleus	IPR033389 (PFAM); G3DSA:3.10.20.90 (GENE3D); IPR003311 (PANTHER); PTHR31734:SF34 (PANTHER); IPR000270 (PROSITE_PROFILES); SSF54277 (SUPERFAMILY)	P:regulation of DNA-templated transcription; F:protein binding; C:nucleus	auxin-responsive protein IAA15 [Pisum sativum] ID 100.0%	up	20	Linnea	16	1.9527	Not_significant	Not_significant	Not_significant	15.2744
Psat2g027480.1	P:response to oxidative stress; P:hydrogen peroxide catabolic process; P:cellular oxidant detoxification; F:L-ascorbate peroxidase activity; F:heme binding; F:metal ion binding; F:lactoperoxidase activity; C:extracellular region	IPR000823 (PRINTS); IPR002016 (PRINTS); G3DSA:1.10.520.10 (GENE3D); G3DSA:1.10.520.10 (GENE3D); G3DSA:1.10.420.10 (GENE3D); IPR002016 (PFAM); PTHR31388:SF224 (PANTHER); PTHR31388 (PANTHER); PTHR31388 (PANTHER); IPR019793 (PROSITE_PATTERNS); IPR019794 (PROSITE_PATTERNS); SIGNAL_PEPTIDE_H_REGION (PHOBIUS); SIGNAL_PEPTIDE_N_REGION (PHOBIUS); NON_CYTOPLASMIC_DOMAIN (PHOBIUS); SIGNAL_PEPTIDE_C_REGION …	P:response to oxidative stress; P:hydrogen peroxide catabolic process; P:obsolete oxidation-reduction process; F:peroxidase activity; F:heme binding	peroxidase P7-like [Pisum sativum] ID 87.3%	up	20	Linnea	16	1.96724	Not_significant	Not_significant	Not_significant	4444.31
Psat6g020680.1	F:UDP-glycosyltransferase activity	G3DSA:3.40.50.2000 (GENE3D); G3DSA:3.40.50.2000 (GENE3D); IPR002213 (PFAM); PTHR48047 (PANTHER); PTHR48047:SF72 (PANTHER); IPR035595 (PROSITE_PATTERNS); SIGNAL_PEPTIDE_H_REGION (PHOBIUS); SIGNAL_PEPTIDE (PHOBIUS); SIGNAL_PEPTIDE_C_REGION (PHOBIUS); SIGNAL_PEPTIDE_N_REGION (PHOBIUS); NON_CYTOPLASMIC_DOMAIN (PHOBIUS); cd03784 (CDD); SSF53756 (SUPERFAMILY)	F:UDP-glycosyltransferase activity	hydroquinone glucosyltransferase-like [Pisum sativum] ID 100.0%	up	20	Linnea	16	1.98652	Not_significant	Not_significant	Not_significant	14461.6
Psat1g086000.1	F:oxidoreductase activity	IPR002347 (PRINTS); IPR002347 (PRINTS); G3DSA:3.40.50.720 (GENE3D); PF13561 (PFAM); PTHR42820:SF17 (PANTHER); PTHR42820 (PANTHER); IPR020904 (PROSITE_PATTERNS); IPR036291 (SUPERFAMILY)	P:obsolete oxidation-reduction process; F:oxidoreductase activity	(+)-cis,trans-nepetalactol synthase NEPS2-like isoform X2 [Pisum sativum] ID 100.0%	up	20	Linnea	16	2.01571	Not_significant	Not_significant	Not_significant	54.8714
Psat3g028840.1	P:intracellular protein transport; P:exocytosis; P:vesicle fusion; P:vesicle docking; F:SNARE binding; F:SNAP receptor activity; C:plasma membrane; C:endomembrane system; C:SNARE complex	Coil (COILS); IPR006011 (SMART); IPR000727 (SMART); G3DSA:1.20.5.110 (GENE3D); G3DSA:1.20.58.70 (GENE3D); IPR000727 (PFAM); IPR006011 (PFAM); mobidb-lite (MOBIDB_LITE); PTHR19957:SF80 (PANTHER); PTHR19957 (PANTHER); IPR006012 (PROSITE_PATTERNS); NON_CYTOPLASMIC_DOMAIN (PHOBIUS); TRANSMEMBRANE (PHOBIUS); CYTOPLASMIC_DOMAIN (PHOBIUS); IPR000727 (PROSITE_PROFILES); IPR006011 (CDD); cd15848 (CDD); IP…	P:intracellular protein transport; P:vesicle-mediated transport; F:SNAP receptor activity; C:membrane	syntaxin-121-like [Pisum sativum] ID 99.3%	up	20	Linnea	16	2.0529	Not_significant	Not_significant	Not_significant	52.7699
Psat4g081760.1		mobidb-lite (MOBIDB_LITE); IPR039610 (PANTHER); PTHR34794:SF1 (PANTHER)	no GO terms	VQ motif-containing protein 29 [Medicago truncatula] ID 67.6%	up	20	Linnea	16	2.0942	Not_significant	Not_significant	Not_significant	6.19556
Psat7g094840.1		IPR032675 (G3DSA:3.80.10.GENE3D); IPR013210 (PFAM); PTHR48059 (PANTHER); SIGNAL_PEPTIDE (PHOBIUS); SIGNAL_PEPTIDE_C_REGION (PHOBIUS); SIGNAL_PEPTIDE_H_REGION (PHOBIUS); SIGNAL_PEPTIDE_N_REGION (PHOBIUS); NON_CYTOPLASMIC_DOMAIN (PHOBIUS); SignalP-noTM (SIGNALP_EUK); SignalP-TM (SIGNALP_GRAM_POSITIVE); SSF52058 (SUPERFAMILY)	no GO terms	polygalacturonase inhibitor 2-like [Pisum sativum] ID 97.9%	up	20	Linnea	16	2.10811	Not_significant	Not_significant	Not_significant	735.899
Psat4g209680.1	F:peptide-alanine-alpha-N-acetyltransferase activity	IPR000182 (PFAM); G3DSA:3.40.630.30 (GENE3D); PTHR46067:SF23 (PANTHER); PTHR46067 (PANTHER); IPR000182 (PROSITE_PROFILES); IPR016181 (SUPERFAMILY)	F:N-acetyltransferase activity	putative N-acetyltransferase [Trifolium pratense] ID 79.8%	up	20	Linnea	16	2.11486	Not_significant	Not_significant	Not_significant	7890.58
Psat2g149240.1	P:protein phosphorylation; F:protein serine/threonine kinase activity; F:ATP binding; C:membrane	PIRSF000654 (PIRSF); G3DSA:3.30.200.20 (GENE3D); IPR000719 (PFAM); G3DSA:1.10.510.10 (GENE3D); PTHR45621 (PANTHER); PTHR45621:SF64 (PANTHER); IPR008271 (PROSITE_PATTERNS); IPR000719 (PROSITE_PROFILES); IPR011009 (SUPERFAMILY)	P:protein phosphorylation; F:protein kinase activity; F:ATP binding	probable serine/threonine-protein kinase PIX13 [Pisum sativum] ID 89.2%	up	20	Linnea	16	2.11726	Not_significant	Not_significant	Not_significant	79.6787
Psat6g055200.1	P:regulation of DNA-templated transcription; P:ethylene-activated signaling pathway; F:DNA binding; F:DNA-binding transcription factor activity; C:nucleus	IPR001471 (PRINTS); IPR001471 (SMART); IPR036955 (G3DSA:3.30.730.GENE3D); IPR001471 (PFAM); mobidb-lite (MOBIDB_LITE); mobidb-lite (MOBIDB_LITE); PTHR31190 (PANTHER); PTHR31190:SF193 (PANTHER); IPR001471 (PROSITE_PROFILES); IPR001471 (CDD); IPR016177 (SUPERFAMILY)	P:regulation of DNA-templated transcription; F:DNA binding; F:DNA-binding transcription factor activity	ethylene-response factor C3-like [Pisum sativum] ID 100.0%	up	20	Linnea	16	2.12714	Not_significant	Not_significant	Not_significant	109.874
Psat7g033840.1	P:mRNA catabolic process; P:RNA phosphodiester bond hydrolysis, exonucleolytic; F:nucleic acid binding; F:poly(A)-specific ribonuclease activity; C:nucleus; C:cytoplasm; C:CCR4-NOT complex	IPR006941 (PFAM); IPR006941 (PFAM); IPR036397 (G3DSA:3.30.420.GENE3D); IPR039637 (PANTHER); PTHR10797:SF10 (PANTHER); IPR012337 (SUPERFAMILY)	F:nucleic acid binding; F:poly(A)-specific ribonuclease activity; C:CCR4-NOT complex	putative CCR4-associated factor 1 9, partial [Pisum sativum] ID 100.0%	up	20	Linnea	16	2.13245	Not_significant	Not_significant	Not_significant	286.398
Psat3g070000.1	P:vesicle-mediated transport; C:endoplasmic reticulum; C:Golgi apparatus; C:membrane	IPR004895 (PFAM); mobidb-lite (MOBIDB_LITE); mobidb-lite (MOBIDB_LITE); mobidb-lite (MOBIDB_LITE); IPR004895 (PANTHER); PTHR19317:SF48 (PANTHER); TRANSMEMBRANE (PHOBIUS); CYTOPLASMIC_DOMAIN (PHOBIUS); NON_CYTOPLASMIC_DOMAIN (PHOBIUS); TRANSMEMBRANE (PHOBIUS); NON_CYTOPLASMIC_DOMAIN (PHOBIUS); TRANSMEMBRANE (PHOBIUS); CYTOPLASMIC_DOMAIN (PHOBIUS); CYTOPLASMIC_DOMAIN (PHOBIUS); TRANSMEMBRANE (PHOBI…	no GO terms	PRA1 family protein F1-like [Pisum sativum] ID 99.5%	up	20	Linnea	16	2.13732	Not_significant	Not_significant	Not_significant	43.048
Psat3g068800.1	P:defense response to fungus	mobidb-lite (MOBIDB_LITE); mobidb-lite (MOBIDB_LITE); mobidb-lite (MOBIDB_LITE); IPR033485 (PANTHER); PTHR33432:SF27 (PANTHER); SSF63748 (SUPERFAMILY)	P:defense response to fungus	protein EMSY-LIKE 3-like [Pisum sativum] ID 80.6%	up	20	Linnea	16	2.15944	Not_significant	Not_significant	Not_significant	384.446
Psat0s3996g0080.1	C:membrane; C:membrane	mobidb-lite (MOBIDB_LITE); mobidb-lite (MOBIDB_LITE); SIGNAL_PEPTIDE_C_REGION (PHOBIUS); SIGNAL_PEPTIDE_N_REGION (PHOBIUS); SIGNAL_PEPTIDE_H_REGION (PHOBIUS); NON_CYTOPLASMIC_DOMAIN (PHOBIUS); SIGNAL_PEPTIDE (PHOBIUS); SignalP-noTM (SIGNALP_EUK)	no GO terms	None	up	20	Linnea	16	2.1615	Not_significant	Not_significant	Not_significant	17.1139
Psat1g164920.1	F:tetrahydroberberine oxidase activity; F:FAD binding; C:membrane	G3DSA:3.40.462.20 (GENE3D); IPR016167 (G3DSA:3.30.43.GENE3D); IPR006094 (PFAM); G3DSA:3.30.465.50 (GENE3D); PTHR32448 (PANTHER); PTHR32448:SF25 (PANTHER); NON_CYTOPLASMIC_DOMAIN (PHOBIUS); SIGNAL_PEPTIDE (PHOBIUS); SIGNAL_PEPTIDE_H_REGION (PHOBIUS); SIGNAL_PEPTIDE_C_REGION (PHOBIUS); SIGNAL_PEPTIDE_N_REGION (PHOBIUS); PS51257 (PROSITE_PROFILES); IPR016166 (PROSITE_PROFILES); SignalP-noTM (SIGNALP…	P:obsolete oxidation-reduction process; F:oxidoreductase activity; F:flavin adenine dinucleotide binding; F:FAD binding	berberine bridge enzyme-like 8 [Pisum sativum] ID 99.8%	up	20	Linnea	16	2.17507	Not_significant	Not_significant	Not_significant	679.822
Psat5g177960.1	F:triglyceride lipase activity; C:membrane	IPR001087 (PFAM); IPR036514 (G3DSA:3.40.50.GENE3D); PTHR45648:SF110 (PANTHER); PTHR45648 (PANTHER); SIGNAL_PEPTIDE (PHOBIUS); NON_CYTOPLASMIC_DOMAIN (PHOBIUS); SIGNAL_PEPTIDE_H_REGION (PHOBIUS); SIGNAL_PEPTIDE_N_REGION (PHOBIUS); SIGNAL_PEPTIDE_C_REGION (PHOBIUS); IPR035669 (CDD); SignalP-noTM (SIGNALP_EUK); SSF52266 (SUPERFAMILY)	F:hydrolase activity, acting on ester bonds	GDSL esterase/lipase At5g55050-like [Pisum sativum] ID 100.0%	up	20	Linnea	16	2.18258	Not_significant	Not_significant	Not_significant	18.1244
Psat3g154800.1	F:UDP-glycosyltransferase activity	IPR002213 (PFAM); G3DSA:3.40.50.2000 (GENE3D); G3DSA:3.40.50.2000 (GENE3D); PTHR48045:SF6 (PANTHER); PTHR48045 (PANTHER); IPR035595 (PROSITE_PATTERNS); cd03784 (CDD); SSF53756 (SUPERFAMILY)	F:UDP-glycosyltransferase activity	hydroquinone glucosyltransferase-like [Pisum sativum] ID 100.0%	up	20	Linnea	16	2.20111	Not_significant	Not_significant	Not_significant	58.4374
Psat1g086600.1	F:oxidoreductase activity	IPR002347 (PRINTS); G3DSA:3.40.50.720 (GENE3D); PF13561 (PFAM); PTHR42820:SF17 (PANTHER); PTHR42820 (PANTHER); IPR020904 (PROSITE_PATTERNS); IPR036291 (SUPERFAMILY)	P:obsolete oxidation-reduction process; F:oxidoreductase activity	(+)-cis,trans-nepetalactol synthase NEPS2-like [Pisum sativum] ID 100.0%	up	20	Linnea	16	2.20132	Not_significant	Not_significant	Not_significant	1940.28
Psat3g133800.1	P:glutathione metabolic process; P:response to chemical; F:glutathione transferase activity; F:protein binding; C:cytoplasm	IPR004046 (PFAM); G3DSA:1.20.1050.10 (GENE3D); IPR004045 (PFAM); IPR036249 (G3DSA:3.40.30.GENE3D); SFLDG00358 (SFLD); SFLDG01152 (SFLD); PTHR11260:SF556 (PANTHER); PTHR11260 (PANTHER); IPR010987 (PROSITE_PROFILES); IPR004045 (PROSITE_PROFILES); cd03185 (CDD); cd03058 (CDD); IPR036282 (SUPERFAMILY); IPR036249 (SUPERFAMILY)	P:glutathione metabolic process; F:protein binding	putative glutathione S-transferase [Pisum sativum] ID 100.0%	up	20	Linnea	16	2.21546	Not_significant	Not_significant	Not_significant	266.889
Psat2g002320.1	P:protein targeting to membrane; P:peptidyl-L-cysteine S-palmitoylation; F:protein-cysteine S-palmitoyltransferase activity; C:endoplasmic reticulum; C:Golgi apparatus; C:membrane	IPR001594 (PFAM); mobidb-lite (MOBIDB_LITE); PTHR22883:SF130 (PANTHER); PTHR22883 (PANTHER); CYTOPLASMIC_DOMAIN (PHOBIUS); TRANSMEMBRANE (PHOBIUS); NON_CYTOPLASMIC_DOMAIN (PHOBIUS); NON_CYTOPLASMIC_DOMAIN (PHOBIUS); TRANSMEMBRANE (PHOBIUS); TRANSMEMBRANE (PHOBIUS); CYTOPLASMIC_DOMAIN (PHOBIUS); PS50216 (PROSITE_PROFILES); TMhelix (TMHMM); TMhelix (TMHMM); TMhelix (TMHMM)	F:palmitoyltransferase activity	probable protein S-acyltransferase 7 [Pisum sativum] ID 92.5%	up	20	Linnea	16	2.23679	Not_significant	Not_significant	Not_significant	48.5334
Psat7g083880.1	P:protein phosphorylation; F:protein kinase activity; F:ATP binding; F:polysaccharide binding; C:membrane	IPR000719 (SMART); IPR001245 (PFAM); IPR032872 (PFAM); G3DSA:3.30.200.20 (GENE3D); G3DSA:1.10.510.10 (GENE3D); mobidb-lite (MOBIDB_LITE); mobidb-lite (MOBIDB_LITE); PTHR46008:SF20 (PANTHER); PTHR46008:SF20 (PANTHER); PTHR46008 (PANTHER); IPR017441 (PROSITE_PATTERNS); IPR000742 (PROSITE_PATTERNS); TRANSMEMBRANE (PHOBIUS); NON_CYTOPLASMIC_DOMAIN (PHOBIUS); CYTOPLASMIC_DOMAIN (PHOBIUS); IPR000719 (P…	P:protein phosphorylation; F:protein kinase activity; F:ATP binding	LEAF RUST 10 DISEASE-RESISTANCE LOCUS RECEPTOR-LIKE PROTEIN KINASE-like 1.2 isoform X3 [Glycine soja] ID 60.4%	up	20	Linnea	16	2.27269	Not_significant	Not_significant	Not_significant	22.4736
Psat2g172120.1		IPR008889 (PFAM); mobidb-lite (MOBIDB_LITE); mobidb-lite (MOBIDB_LITE); PTHR34794:SF1 (PANTHER); IPR039610 (PANTHER)	no GO terms	VQ motif-containing protein 29-like [Pisum sativum] ID 100.0%	up	20	Linnea	16	2.27434	Not_significant	Not_significant	Not_significant	113.579
Psat5g082200.1	C:membrane; C:membrane	PTHR33133 (PANTHER); PTHR33133:SF35 (PANTHER); CYTOPLASMIC_DOMAIN (PHOBIUS); TRANSMEMBRANE (PHOBIUS); NON_CYTOPLASMIC_DOMAIN (PHOBIUS); TMhelix (TMHMM)	no GO terms	None	up	20	Linnea	16	2.29595	Not_significant	Not_significant	Not_significant	23.0141
Psat6g127720.1	P:defense response to other organism; C:plasmodesma; C:membrane	IPR004864 (PFAM); PTHR31415 (PANTHER); PTHR31415:SF104 (PANTHER); TRANSMEMBRANE (PHOBIUS); NON_CYTOPLASMIC_DOMAIN (PHOBIUS); CYTOPLASMIC_DOMAIN (PHOBIUS); TMhelix (TMHMM)	no GO terms	NDR1/HIN1-like protein 10 [Pisum sativum] ID 100.0%	up	20	Linnea	16	2.31297	Not_significant	Not_significant	Not_significant	255.836
Psat2g044920.1	P:protein ubiquitination; F:acyltransferase activity; F:ligase activity; F:ubiquitin protein ligase activity	IPR003613 (SMART); IPR011989 (G3DSA:1.25.10.GENE3D); IPR003613 (PFAM); IPR013083 (G3DSA:3.30.40.GENE3D); PTHR22849:SF136 (PANTHER); PTHR22849 (PANTHER); IPR003613 (PROSITE_PROFILES); cd16664 (CDD); SSF57850 (SUPERFAMILY); IPR016024 (SUPERFAMILY)	P:protein ubiquitination; F:ubiquitin-protein transferase activity	U-box domain-containing protein 21-like [Pisum sativum] ID 100.0%	up	20	Linnea	16	2.39525	Not_significant	Not_significant	Not_significant	102.474
Psat1g085360.1	F:oxidoreductase activity	IPR002347 (PRINTS); IPR002347 (PRINTS); PF13561 (PFAM); G3DSA:3.40.50.720 (GENE3D); PTHR42820 (PANTHER); PTHR42820:SF17 (PANTHER); IPR020904 (PROSITE_PATTERNS); IPR036291 (SUPERFAMILY)	P:obsolete oxidation-reduction process; F:oxidoreductase activity	(+)-cis,trans-nepetalactol synthase NEPS2-like isoform X1 [Pisum sativum] ID 100.0%	up	20	Linnea	16	2.4127	Not_significant	Not_significant	Not_significant	98.3516
Psat0s1160g0040.1	F:protein binding; C:nucleus	IPR000048 (SMART); IPR000048 (PFAM); IPR044159 (PANTHER); IPR044159 (PANTHER); PTHR31250:SF27 (PANTHER); PTHR31250:SF27 (PANTHER); IPR000048 (PROSITE_PROFILES); IPR000048 (PROSITE_PROFILES)	F:protein binding	IQ domain-containing protein IQM1-like [Pisum sativum] ID 100.0%	up	20	Linnea	16	2.43256	Not_significant	Not_significant	Not_significant	232.675
Psat2g155960.1	P:lignin biosynthetic process; F:monooxygenase activity; F:iron ion binding; F:oxidoreductase activity, acting on paired donors, with incorporation or reduction of molecular oxygen; F:heme binding; C:membrane	IPR002401 (PRINTS); IPR001128 (PRINTS); IPR036396 (G3DSA:1.10.630.GENE3D); IPR001128 (PFAM); PTHR47945 (PANTHER); PTHR47945:SF4 (PANTHER); IPR017972 (PROSITE_PATTERNS); CYTOPLASMIC_DOMAIN (PHOBIUS); TRANSMEMBRANE (PHOBIUS); NON_CYTOPLASMIC_DOMAIN (PHOBIUS); IPR036396 (SUPERFAMILY); TMhelix (TMHMM)	P:obsolete oxidation-reduction process; F:iron ion binding; F:oxidoreductase activity, acting on paired donors, with incorporation or reduction of molecular oxygen; F:heme binding	cytochrome P450 84A1-like [Pisum sativum] ID 100.0%	up	20	Linnea	16	2.44115	Not_significant	Not_significant	Not_significant	216.677
Psat6g125720.1	P:proteolysis; F:aspartic-type endopeptidase activity	IPR021109 (G3DSA:2.40.70.GENE3D); IPR032861 (PFAM); IPR032799 (PFAM); IPR021109 (G3DSA:2.40.70.GENE3D); IPR001461 (PANTHER); PTHR47965:SF22 (PANTHER); SIGNAL_PEPTIDE_N_REGION (PHOBIUS); SIGNAL_PEPTIDE_C_REGION (PHOBIUS); SIGNAL_PEPTIDE (PHOBIUS); NON_CYTOPLASMIC_DOMAIN (PHOBIUS); SIGNAL_PEPTIDE_H_REGION (PHOBIUS); IPR033121 (PROSITE_PROFILES); IPR033868 (CDD); SignalP-noTM (SIGNALP_EUK); IPR02110…	P:proteolysis; F:aspartic-type endopeptidase activity	probable aspartic proteinase GIP2 [Pisum sativum] ID 100.0%	up	20	Linnea	16	2.45015	Not_significant	Not_significant	Not_significant	23.5188
Psat3g196160.1	P:regulation of DNA-templated transcription; F:DNA-binding transcription factor activity; F:sequence-specific DNA binding; F:polyvinyl alcohol dehydrogenase (cytochrome) activity; C:nucleus; C:membrane	IPR018391 (SMART); G3DSA:2.140.10.10 (GENE3D); IPR002372 (PFAM); IPR025666 (PFAM); PTHR32303:SF16 (PANTHER); PTHR32303 (PANTHER); SIGNAL_PEPTIDE_H_REGION (PHOBIUS); SIGNAL_PEPTIDE_C_REGION (PHOBIUS); SIGNAL_PEPTIDE (PHOBIUS); NON_CYTOPLASMIC_DOMAIN (PHOBIUS); SIGNAL_PEPTIDE_N_REGION (PHOBIUS); SignalP-TM (SIGNALP_GRAM_POSITIVE); SignalP-noTM (SIGNALP_EUK); IPR011047 (SUPERFAMILY); TMhelix (TMHMM)	no GO terms	polyvinylalcohol dehydrogenase-like [Trifolium pratense] ID 76.0%	up	20	Linnea	16	2.5033	Not_significant	Not_significant	Not_significant	4196.61
Psat3g160600.1	P:regulation of DNA-templated transcription; F:DNA-binding transcription factor activity; F:sequence-specific DNA binding; C:nucleus	IPR003657 (SMART); IPR003657 (PFAM); IPR036576 (G3DSA:2.20.25.GENE3D); mobidb-lite (MOBIDB_LITE); mobidb-lite (MOBIDB_LITE); PTHR31221:SF222 (PANTHER); PTHR31221 (PANTHER); IPR003657 (PROSITE_PROFILES); IPR036576 (SUPERFAMILY)	P:regulation of DNA-templated transcription; F:DNA-binding transcription factor activity; F:sequence-specific DNA binding	probable WRKY transcription factor 75 [Pisum sativum] ID 100.0%	up	20	Linnea	16	2.53385	Not_significant	Not_significant	Not_significant	74.2411
Psat7g179640.1	P:carbohydrate metabolic process; F:glucan endo-1,3-beta-D-glucosidase activity	G3DSA:3.20.20.80 (GENE3D); IPR000490 (PFAM); PTHR32227 (PANTHER); PTHR32227:SF337 (PANTHER); IPR000490 (PROSITE_PATTERNS); NON_CYTOPLASMIC_DOMAIN (PHOBIUS); SIGNAL_PEPTIDE (PHOBIUS); SIGNAL_PEPTIDE_H_REGION (PHOBIUS); SIGNAL_PEPTIDE_C_REGION (PHOBIUS); SIGNAL_PEPTIDE_N_REGION (PHOBIUS); SignalP-noTM (SIGNALP_EUK); SignalP-TM (SIGNALP_GRAM_POSITIVE); IPR017853 (SUPERFAMILY)	P:carbohydrate metabolic process; F:hydrolase activity, hydrolyzing O-glycosyl compounds	glucan endo-1,3-beta-glucosidase-like [Pisum sativum] ID 100.0%	up	20	Linnea	16	2.57826	Not_significant	Not_significant	Not_significant	80.861
Psat5g247960.1	P:protein phosphorylation; P:recognition of pollen; F:protein serine/threonine kinase activity; F:ATP binding; F:carbohydrate binding; F:ubiquitin protein ligase binding; C:plasma membrane	IPR000719 (SMART); IPR001480 (SMART); IPR000858 (PFAM); IPR001480 (PFAM); G3DSA:1.10.510.10 (GENE3D); IPR000719 (PFAM); IPR036426 (G3DSA:2.90.10.GENE3D); PTHR27002 (PANTHER); PTHR27002:SF744 (PANTHER); IPR008271 (PROSITE_PATTERNS); SIGNAL_PEPTIDE_N_REGION (PHOBIUS); SIGNAL_PEPTIDE_H_REGION (PHOBIUS); SIGNAL_PEPTIDE (PHOBIUS); SIGNAL_PEPTIDE_C_REGION (PHOBIUS); NON_CYTOPLASMIC_DOMAIN (PHOBIUS); IP…	P:protein phosphorylation; P:recognition of pollen; F:protein kinase activity; F:ATP binding	None	up	20	Linnea	16	2.66173	Not_significant	Not_significant	Not_significant	217.655
Psat5g194160.1		IPR025322 (PFAM); PTHR33052 (PANTHER); PTHR33052:SF113 (PANTHER)	no GO terms	unknown [Glycine max] ID 66.3%	up	20	Linnea	16	2.68496	Not_significant	Not_significant	Not_significant	13014.3
Psat4g107840.1	P:response to wounding; P:negative regulation of endopeptidase activity; F:serine-type endopeptidase inhibitor activity	IPR000864 (PRINTS); IPR000864 (PFAM); G3DSA:3.30.10.10 (GENE3D); IPR000864 (PANTHER); PTHR33091:SF77 (PANTHER); IPR000864 (PROSITE_PATTERNS); IPR036354 (SUPERFAMILY)	P:response to wounding; F:serine-type endopeptidase inhibitor activity	glu S.griseus protease inhibitor-like [Pisum sativum] ID 100.0%	up	20	Linnea	16	2.71629	Not_significant	Not_significant	Not_significant	2045.07
Psat1g101120.1	P:regulation of DNA-templated transcription; F:DNA binding; F:DNA-binding transcription factor activity	IPR001471 (PRINTS); IPR001471 (SMART); IPR036955 (G3DSA:3.30.730.GENE3D); IPR001471 (PFAM); mobidb-lite (MOBIDB_LITE); PTHR31190 (PANTHER); PTHR31190:SF262 (PANTHER); IPR001471 (PROSITE_PROFILES); IPR001471 (CDD); IPR016177 (SUPERFAMILY)	P:regulation of DNA-templated transcription; F:DNA binding; F:DNA-binding transcription factor activity	ethylene-responsive transcription factor ABR1-like isoform X1 [Pisum sativum] ID 100.0%	up	20	Linnea	16	2.7237	Not_significant	Not_significant	Not_significant	42.4333
Psat7g055960.1	C:membrane	PTHR36714 (PANTHER); PTHR36714:SF4 (PANTHER); TRANSMEMBRANE (PHOBIUS); TRANSMEMBRANE (PHOBIUS); TRANSMEMBRANE (PHOBIUS); TRANSMEMBRANE (PHOBIUS); CYTOPLASMIC_DOMAIN (PHOBIUS); CYTOPLASMIC_DOMAIN (PHOBIUS); CYTOPLASMIC_DOMAIN (PHOBIUS); NON_CYTOPLASMIC_DOMAIN (PHOBIUS); NON_CYTOPLASMIC_DOMAIN (PHOBIUS); NON_CYTOPLASMIC_DOMAIN (PHOBIUS); TRANSMEMBRANE (PHOBIUS); TRANSMEMBRANE (PHOBIUS); TRANSMEMBRA…	no GO terms	transmembrane protein [Medicago truncatula] ID 65.7%	up	20	Linnea	16	2.72936	Not_significant	Not_significant	Not_significant	41.4215
Psat7g028600.1	P:defense response; P:response to biotic stimulus; P:phenylpropanoid biosynthetic process; C:apoplast	PTHR46442 (PANTHER); PTHR46442:SF16 (PANTHER); SIGNAL_PEPTIDE_C_REGION (PHOBIUS); NON_CYTOPLASMIC_DOMAIN (PHOBIUS); SIGNAL_PEPTIDE (PHOBIUS); SIGNAL_PEPTIDE_H_REGION (PHOBIUS); SIGNAL_PEPTIDE_N_REGION (PHOBIUS); TMhelix (TMHMM)	no GO terms	Plant disease resistance response protein [Spatholobus suberectus] ID 62.2%	up	20	Linnea	16	2.74913	Not_significant	Not_significant	Not_significant	162.39
Psat7g237320.1	P:proteolysis; P:secondary metabolic process; F:serine-type carboxypeptidase activity; F:acyltransferase activity, transferring groups other than amino-acyl groups; C:membrane	IPR001563 (PRINTS); IPR001563 (PFAM); IPR029058 (G3DSA:3.40.50.GENE3D); G3DSA:3.40.50.12670 (GENE3D); PTHR11802:SF239 (PANTHER); IPR001563 (PANTHER); CYTOPLASMIC_DOMAIN (PHOBIUS); SIGNAL_PEPTIDE_H_REGION (PHOBIUS); TRANSMEMBRANE (PHOBIUS); SIGNAL_PEPTIDE_N_REGION (PHOBIUS); SIGNAL_PEPTIDE_C_REGION (PHOBIUS); SIGNAL_PEPTIDE (PHOBIUS); NON_CYTOPLASMIC_DOMAIN (PHOBIUS); SignalP-TM (SIGNALP_GRAM_POSI…	P:proteolysis; F:serine-type carboxypeptidase activity	serine carboxypeptidase-like 10 isoform X1 [Pisum sativum] ID 99.1%	up	20	Linnea	16	2.7864	Not_significant	Not_significant	Not_significant	131.814
Psat0s2956g0120.1	P:isoflavonoid biosynthetic process; P:methylation; F:isoflavone 4'-O-methyltransferase activity; F:isoflavone 7-O-methyltransferase activity; F:protein dimerization activity	IPR001077 (PFAM); G3DSA:3.40.50.150 (GENE3D); PTHR11746:SF179 (PANTHER); PTHR11746 (PANTHER); IPR016461 (PROSITE_PROFILES); IPR029063 (SUPERFAMILY)	F:methyltransferase activity; F:O-methyltransferase activity	RecName: Full=Isoflavone-7-O-methyltransferase 9; AltName: Full=7 IOMT-9; AltName: Full=Isoflavone-O-methyltransferase 9 [Medicago sativa] ID 77.1%	up	20	Linnea	16	2.78826	Not_significant	Not_significant	Not_significant	113.919
Psat3g170680.1	C:membrane; C:membrane	mobidb-lite (MOBIDB_LITE); mobidb-lite (MOBIDB_LITE); SIGNAL_PEPTIDE_N_REGION (PHOBIUS); SIGNAL_PEPTIDE_C_REGION (PHOBIUS); SIGNAL_PEPTIDE_H_REGION (PHOBIUS); SIGNAL_PEPTIDE (PHOBIUS); NON_CYTOPLASMIC_DOMAIN (PHOBIUS); SignalP-noTM (SIGNALP_EUK)	no GO terms	None	up	20	Linnea	16	2.80101	Not_significant	Not_significant	Not_significant	341.928
Psat3g028280.1	P:protein ubiquitination; F:acyltransferase activity; F:ligase activity; F:ubiquitin protein ligase activity	IPR003613 (SMART); IPR003613 (PFAM); IPR013083 (G3DSA:3.30.40.GENE3D); IPR011989 (G3DSA:1.25.10.GENE3D); PTHR22849 (PANTHER); PTHR22849:SF132 (PANTHER); IPR003613 (PROSITE_PROFILES); cd16664 (CDD); IPR016024 (SUPERFAMILY); SSF57850 (SUPERFAMILY)	P:protein ubiquitination; F:ubiquitin-protein transferase activity	E3 ubiquitin-protein ligase PUB22-like [Pisum sativum] ID 98.8%	up	20	Linnea	16	2.81303	Not_significant	Not_significant	Not_significant	63.8852
Psat6g055240.1	P:regulation of DNA-templated transcription; P:ethylene-activated signaling pathway; F:DNA binding; F:DNA-binding transcription factor activity; C:nucleus	IPR001471 (PRINTS); IPR001471 (SMART); IPR001471 (PFAM); IPR036955 (G3DSA:3.30.730.GENE3D); PTHR31190:SF222 (PANTHER); PTHR31190 (PANTHER); IPR001471 (PROSITE_PROFILES); IPR001471 (CDD); IPR016177 (SUPERFAMILY)	P:regulation of DNA-templated transcription; F:DNA binding; F:DNA-binding transcription factor activity	putative ethylene responsive factor [Vicia faba] ID 60.8%	up	20	Linnea	16	2.83025	Not_significant	Not_significant	Not_significant	49.5348
Psat4g027080.1	P:defense response	IPR000008 (SMART); IPR000008 (PFAM); IPR035892 (G3DSA:2.60.40.GENE3D); PTHR32246 (PANTHER); PTHR32246:SF101 (PANTHER); CYTOPLASMIC_DOMAIN (PHOBIUS); TRANSMEMBRANE (PHOBIUS); NON_CYTOPLASMIC_DOMAIN (PHOBIUS); cd04051 (CDD); SSF49562 (SUPERFAMILY)	no GO terms	protein SRC2-like [Pisum sativum] ID 100.0%	up	20	Linnea	16	2.87813	Not_significant	Not_significant	Not_significant	1144.13
Psat0s26g0080.1	F:manganese ion binding; C:apoplast	IPR001929 (PRINTS); IPR006045 (SMART); IPR014710 (G3DSA:2.60.120.GENE3D); IPR006045 (PFAM); PTHR31238:SF152 (PANTHER); PTHR31238 (PANTHER); IPR019780 (PROSITE_PATTERNS); NON_CYTOPLASMIC_DOMAIN (PHOBIUS); SIGNAL_PEPTIDE_C_REGION (PHOBIUS); SIGNAL_PEPTIDE_H_REGION (PHOBIUS); SIGNAL_PEPTIDE (PHOBIUS); SIGNAL_PEPTIDE_N_REGION (PHOBIUS); cd02241 (CDD); SignalP-TM (SIGNALP_GRAM_POSITIVE); SignalP-noTM …	F:manganese ion binding	germin-like protein subfamily 1 member 7 [Pisum sativum] ID 100.0%	up	20	Linnea	16	2.97306	Not_significant	Not_significant	Not_significant	79.496
Psat1g188880.1		IPR008889 (PFAM); PTHR34777:SF15 (PANTHER); IPR039608 (PANTHER)	no GO terms	VQ motif-containing protein 1-like [Trifolium pratense] ID 70.3%	up	20	Linnea	16	2.97446	Not_significant	Not_significant	Not_significant	653.552
Psat6g102240.1	F:protein dimerization activity; C:nucleus	Coil (COILS); IPR011598 (SMART); IPR011598 (PFAM); IPR036638 (G3DSA:4.10.280.GENE3D); PTHR46665:SF6 (PANTHER); PTHR46665 (PANTHER); IPR011598 (PROSITE_PROFILES); IPR036638 (SUPERFAMILY)	F:protein dimerization activity	transcription factor bHLH92 [Pisum sativum] ID 100.0%	up	20	Linnea	16	2.97923	Not_significant	Not_significant	Not_significant	829.947
Psat6g196040.1	F:metal ion binding	IPR006121 (PFAM); G3DSA:3.30.70.100 (GENE3D); mobidb-lite (MOBIDB_LITE); mobidb-lite (MOBIDB_LITE); mobidb-lite (MOBIDB_LITE); mobidb-lite (MOBIDB_LITE); PTHR45811:SF60 (PANTHER); PTHR45811 (PANTHER)	F:metal ion binding	None	up	20	Linnea	16	3.01459	Not_significant	Not_significant	Not_significant	19102.8
Psat7g246480.1		G3DSA:1.20.120.20 (GENE3D); mobidb-lite (MOBIDB_LITE); mobidb-lite (MOBIDB_LITE)	no GO terms	None	up	20	Linnea	16	3.02157	Not_significant	Not_significant	Not_significant	76.0179
Psat7g070240.1	F:iron ion binding; F:heme binding; F:isoflavone 3'-hydroxylase activity; C:endoplasmic reticulum membrane	IPR001128 (PRINTS); IPR002401 (PRINTS); IPR001128 (PFAM); IPR036396 (G3DSA:1.10.630.GENE3D); PTHR24298:SF839 (PANTHER); PTHR24298 (PANTHER); IPR017972 (PROSITE_PATTERNS); TRANSMEMBRANE (PHOBIUS); CYTOPLASMIC_DOMAIN (PHOBIUS); NON_CYTOPLASMIC_DOMAIN (PHOBIUS); IPR036396 (SUPERFAMILY)	P:obsolete oxidation-reduction process; F:iron ion binding; F:oxidoreductase activity, acting on paired donors, with incorporation or reduction of molecular oxygen; F:heme binding	isoflavone 3'-hydroxylase-like [Pisum sativum] ID 100.0%	up	20	Linnea	16	3.12337	Not_significant	Not_significant	Not_significant	99.6988
Psat0s1021g0280.1	F:calcium ion binding; F:heme binding; F:nutrient reservoir activity; C:cytosol	IPR018487 (SMART); IPR036375 (G3DSA:2.110.10.GENE3D); IPR018487 (PFAM); IPR018487 (PROSITE_PROFILES); IPR018487 (PROSITE_PROFILES); IPR018487 (PROSITE_PROFILES); IPR018487 (PROSITE_PROFILES); IPR036375 (SUPERFAMILY)	no GO terms	albumin-2-like [Pisum sativum] ID 99.6%	up	20	Linnea	16	3.1284	Not_significant	Not_significant	Not_significant	9.57784
Psat0s3079g0040.1	P:protein ubiquitination; F:acyltransferase activity; F:ligase activity; F:ubiquitin protein ligase activity	IPR003613 (SMART); IPR003613 (PFAM); IPR011989 (G3DSA:1.25.10.GENE3D); IPR013083 (G3DSA:3.30.40.GENE3D); PTHR22849 (PANTHER); PTHR22849:SF24 (PANTHER); IPR003613 (PROSITE_PROFILES); cd16664 (CDD); SSF57850 (SUPERFAMILY); IPR016024 (SUPERFAMILY)	P:protein ubiquitination; F:ubiquitin-protein transferase activity	E3 ubiquitin-protein ligase PUB23-like [Pisum sativum] ID 97.6%	up	20	Linnea	16	3.13537	Not_significant	Not_significant	Not_significant	876.942
Psat5g043960.1	P:lipid catabolic process; F:phospholipase activity; F:acylglycerol lipase activity	IPR002641 (PFAM); G3DSA:3.40.1090.10 (GENE3D); PTHR32176 (PANTHER); PTHR32176:SF54 (PANTHER); IPR002641 (PROSITE_PROFILES); cd07214 (CDD); IPR016035 (SUPERFAMILY)	P:lipid metabolic process	patatin-like protein 2 [Pisum sativum] ID 100.0%	up	20	Linnea	16	3.13834	Not_significant	Not_significant	Not_significant	544.238
Psat4g187200.1	F:iron ion binding; F:heme binding; F:geraniol 10-hydroxylase activity; C:membrane	IPR002401 (PRINTS); IPR001128 (PRINTS); IPR036396 (G3DSA:1.10.630.GENE3D); IPR001128 (PFAM); PTHR47950:SF12 (PANTHER); PTHR47950 (PANTHER); IPR017972 (PROSITE_PATTERNS); CYTOPLASMIC_DOMAIN (PHOBIUS); TRANSMEMBRANE (PHOBIUS); NON_CYTOPLASMIC_DOMAIN (PHOBIUS); IPR036396 (SUPERFAMILY); TMhelix (TMHMM)	P:obsolete oxidation-reduction process; F:iron ion binding; F:oxidoreductase activity, acting on paired donors, with incorporation or reduction of molecular oxygen; F:heme binding	geraniol 8-hydroxylase-like [Pisum sativum] ID 100.0%	up	20	Linnea	16	3.27882	Not_significant	Not_significant	Not_significant	35.5504
Psat6g136120.1	F:acyltransferase activity, transferring groups other than amino-acyl groups	IPR023213 (G3DSA:3.30.559.GENE3D); IPR023213 (G3DSA:3.30.559.GENE3D); IPR003480 (PFAM); PTHR31642 (PANTHER); PTHR31642:SF242 (PANTHER)	F:acyltransferase activity, transferring groups other than amino-acyl groups	benzyl alcohol O-benzoyltransferase [Pisum sativum] ID 100.0%	up	20	Linnea	16	3.31185	Not_significant	Not_significant	Not_significant	713.694
Psat6g125800.1	P:proteolysis; F:aspartic-type endopeptidase activity	IPR032799 (PFAM); IPR021109 (G3DSA:2.40.70.GENE3D); IPR021109 (G3DSA:2.40.70.GENE3D); IPR032861 (PFAM); IPR001461 (PANTHER); PTHR47965:SF22 (PANTHER); SIGNAL_PEPTIDE (PHOBIUS); SIGNAL_PEPTIDE_N_REGION (PHOBIUS); NON_CYTOPLASMIC_DOMAIN (PHOBIUS); SIGNAL_PEPTIDE_H_REGION (PHOBIUS); SIGNAL_PEPTIDE_C_REGION (PHOBIUS); IPR033121 (PROSITE_PROFILES); IPR033868 (CDD); SignalP-noTM (SIGNALP_EUK); IPR02110…	P:proteolysis; F:aspartic-type endopeptidase activity	probable aspartic proteinase GIP2 [Pisum sativum] ID 100.0%	up	20	Linnea	16	3.33548	Not_significant	Not_significant	Not_significant	314.062
Psat1g149760.1		IPR008889 (PFAM); mobidb-lite (MOBIDB_LITE); IPR039609 (PANTHER); PTHR33179:SF39 (PANTHER)	no GO terms	calmodulin-binding protein 25 [Medicago truncatula] ID 78.5%	up	20	Linnea	16	3.36001	Not_significant	Not_significant	Not_significant	426.771
Psat4g207480.1	P:defense response; P:response to biotic stimulus; F:calmodulin binding; C:membrane	IPR004326 (PFAM); mobidb-lite (MOBIDB_LITE); mobidb-lite (MOBIDB_LITE); mobidb-lite (MOBIDB_LITE); mobidb-lite (MOBIDB_LITE); PTHR31942:SF73 (PANTHER); PTHR31942 (PANTHER); TRANSMEMBRANE (PHOBIUS); NON_CYTOPLASMIC_DOMAIN (PHOBIUS); NON_CYTOPLASMIC_DOMAIN (PHOBIUS); CYTOPLASMIC_DOMAIN (PHOBIUS); NON_CYTOPLASMIC_DOMAIN (PHOBIUS); NON_CYTOPLASMIC_DOMAIN (PHOBIUS); CYTOPLASMIC_DOMAIN (PHOBIUS); TRANS…	P:defense response; C:membrane	MLO-like protein 1 [Pisum sativum] ID 100.0%	up	20	Linnea	16	3.4255	Not_significant	Not_significant	Not_significant	94.8979
Psat7g228880.1	C:membrane	IPR038595 (G3DSA:3.20.90.GENE3D); IPR007612 (PFAM); IPR007612 (PANTHER); PTHR31087:SF101 (PANTHER); IPR025659 (SUPERFAMILY)	no GO terms	protein LURP-one-related 15-like [Pisum sativum] ID 99.5%	up	20	Linnea	16	3.42584	Not_significant	Not_significant	Not_significant	32.0606
Psat4g209720.1	P:phosphorylation; F:peptide-alanine-alpha-N-acetyltransferase activity; F:kinase activity; F:actin filament binding; C:plasma membrane	IPR000182 (PFAM); G3DSA:3.40.630.30 (GENE3D); PTHR46067 (PANTHER); PTHR46067:SF23 (PANTHER); IPR000182 (PROSITE_PROFILES); IPR016181 (SUPERFAMILY)	F:N-acetyltransferase activity	putative [ribosomal protein S5]-alanine N-acetyltransferase [Medicago truncatula] ID 82.6%	up	20	Linnea	16	3.42588	Not_significant	Not_significant	Not_significant	17.2898
Psat6g225280.1	P:protein phosphorylation; F:protein kinase activity; F:ATP binding	G3DSA:1.10.510.10 (GENE3D); IPR001245 (PFAM); G3DSA:3.30.200.20 (GENE3D); mobidb-lite (MOBIDB_LITE); PTHR46008 (PANTHER); PTHR46008:SF13 (PANTHER); PTHR46008:SF13 (PANTHER); PTHR46008 (PANTHER); IPR017441 (PROSITE_PATTERNS); TRANSMEMBRANE (PHOBIUS); NON_CYTOPLASMIC_DOMAIN (PHOBIUS); TRANSMEMBRANE (PHOBIUS); CYTOPLASMIC_DOMAIN (PHOBIUS); NON_CYTOPLASMIC_DOMAIN (PHOBIUS); IPR000719 (PROSITE_PROFILE…	P:protein phosphorylation; F:protein kinase activity; F:ATP binding	LEAF RUST 10 DISEASE-RESISTANCE LOCUS RECEPTOR-LIKE PROTEIN KINASE-like 1.1 isoform X1 [Pisum sativum] ID 88.8%	up	20	Linnea	16	3.42667	Not_significant	Not_significant	Not_significant	38.7473
Psat7g061000.1	P:protein phosphorylation; F:protein serine/threonine kinase activity; F:protein binding; F:ATP binding; C:plasma membrane	IPR000719 (SMART); IPR003591 (SMART); IPR000719 (PFAM); G3DSA:3.30.200.20 (GENE3D); IPR032675 (G3DSA:3.80.10.GENE3D); IPR032675 (G3DSA:3.80.10.GENE3D); IPR001611 (PFAM); IPR013210 (PFAM); IPR032675 (G3DSA:3.80.10.GENE3D); G3DSA:1.10.510.10 (GENE3D); PTHR27008 (PANTHER); PTHR27008:SF357 (PANTHER); IPR017441 (PROSITE_PATTERNS); IPR008271 (PROSITE_PATTERNS); SIGNAL_PEPTIDE (PHOBIUS); SIGNAL_PEPTIDE_…	P:protein phosphorylation; F:protein kinase activity; F:protein binding; F:ATP binding	putative receptor-like protein kinase At3g47110 [Pisum sativum] ID 100.0%	up	20	Linnea	16	3.43893	Not_significant	Not_significant	Not_significant	14.1125
Psat7g029960.1	P:defense response; P:response to biotic stimulus; P:phenylpropanoid biosynthetic process; C:apoplast	IPR004265 (PFAM); PTHR46442 (PANTHER); PTHR46442:SF16 (PANTHER); NON_CYTOPLASMIC_DOMAIN (PHOBIUS); SIGNAL_PEPTIDE_N_REGION (PHOBIUS); SIGNAL_PEPTIDE_H_REGION (PHOBIUS); SIGNAL_PEPTIDE_C_REGION (PHOBIUS); SIGNAL_PEPTIDE (PHOBIUS); SignalP-noTM (SIGNALP_EUK); SignalP-TM (SIGNALP_GRAM_POSITIVE); TMhelix (TMHMM)	no GO terms	disease resistance response protein 206-like [Pisum sativum] ID 92.6%	up	20	Linnea	16	3.47194	Not_significant	Not_significant	Not_significant	281.037
Psat4g215000.1	P:cell differentiation; F:transcription cis-regulatory region binding; C:nucleus	IPR001005 (SMART); G3DSA:1.10.10.60 (GENE3D); G3DSA:1.10.10.60 (GENE3D); IPR001005 (PFAM); mobidb-lite (MOBIDB_LITE); mobidb-lite (MOBIDB_LITE); mobidb-lite (MOBIDB_LITE); mobidb-lite (MOBIDB_LITE); PTHR47998 (PANTHER); PTHR47998:SF29 (PANTHER); IPR017930 (PROSITE_PROFILES); IPR017930 (PROSITE_PROFILES); IPR001005 (CDD); IPR001005 (CDD); IPR009057 (SUPERFAMILY)	no GO terms	MYB-like transcription factor 4 [Pisum sativum] ID 99.7%	up	20	Linnea	16	3.49156	Not_significant	Not_significant	Not_significant	13.0262
Psat4g094760.1		mobidb-lite (MOBIDB_LITE); mobidb-lite (MOBIDB_LITE); PTHR35291 (PANTHER); PTHR35291:SF3 (PANTHER)	no GO terms	unknown [Medicago truncatula] ID 82.1%	up	20	Linnea	16	3.52915	Not_significant	Not_significant	Not_significant	281.18
Psat5g012200.1		mobidb-lite (MOBIDB_LITE); IPR038796 (PANTHER); PTHR34779:SF2 (PANTHER)	no GO terms	None	up	20	Linnea	16	3.62743	Not_significant	Not_significant	Not_significant	1152.69
Psat7g098120.1	P:chaperone-mediated protein folding; C:chloroplast	IPR001623 (PRINTS); IPR001623 (SMART); IPR001623 (PFAM); IPR036869 (G3DSA:1.10.287.GENE3D); mobidb-lite (MOBIDB_LITE); PTHR45090 (PANTHER); PTHR45090:SF8 (PANTHER); IPR018253 (PROSITE_PATTERNS); IPR001623 (PROSITE_PROFILES); IPR001623 (CDD); IPR036869 (SUPERFAMILY)	no GO terms	chaperone protein dnaJ 20, chloroplastic-like [Pisum sativum] ID 100.0%	up	20	Linnea	16	3.6303	Not_significant	Not_significant	Not_significant	517.21
Psat3g180640.1	P:fatty acid beta-oxidation; F:delta(3)-delta(2)-enoyl-CoA isomerase activity; F:enoyl-CoA hydratase activity; C:plastid	IPR001753 (PFAM); G3DSA:3.90.226.10 (GENE3D); PTHR11941:SF84 (PANTHER); PTHR11941 (PANTHER); cd06558 (CDD); IPR029045 (SUPERFAMILY)	F:catalytic activity	enoyl-CoA delta isomerase 1, peroxisomal-like [Pisum sativum] ID 100.0%	up	20	Linnea	16	3.64814	Not_significant	Not_significant	Not_significant	304.383
Psat1g159200.1	P:carbohydrate metabolic process; F:glucan endo-1,3-beta-D-glucosidase activity	IPR000490 (PFAM); G3DSA:3.20.20.80 (GENE3D); PTHR32227:SF251 (PANTHER); PTHR32227 (PANTHER); IPR000490 (PROSITE_PATTERNS); SIGNAL_PEPTIDE_H_REGION (PHOBIUS); SIGNAL_PEPTIDE (PHOBIUS); SIGNAL_PEPTIDE_C_REGION (PHOBIUS); SIGNAL_PEPTIDE_N_REGION (PHOBIUS); NON_CYTOPLASMIC_DOMAIN (PHOBIUS); SignalP-noTM (SIGNALP_EUK); IPR017853 (SUPERFAMILY); TMhelix (TMHMM)	P:carbohydrate metabolic process; F:hydrolase activity, hydrolyzing O-glycosyl compounds	glucan endo-1,3-beta-glucosidase, basic isoform-like [Pisum sativum] ID 100.0%	up	20	Linnea	16	3.65111	Not_significant	Not_significant	Not_significant	368.759
Psat5g066320.1	P:response to oxidative stress; P:hydrogen peroxide catabolic process; P:cellular oxidant detoxification; F:heme binding; F:metal ion binding; F:lactoperoxidase activity; C:extracellular region	IPR000823 (PRINTS); IPR002016 (PRINTS); IPR002016 (PFAM); G3DSA:1.10.420.10 (GENE3D); G3DSA:1.10.520.10 (GENE3D); PTHR31388:SF224 (PANTHER); PTHR31388 (PANTHER); IPR019793 (PROSITE_PATTERNS); IPR002016 (PROSITE_PROFILES); IPR010255 (SUPERFAMILY)	P:response to oxidative stress; P:obsolete oxidation-reduction process; F:peroxidase activity; F:heme binding	peroxidase P7-like [Pisum sativum] ID 100.0%	up	20	Linnea	16	3.65725	Not_significant	Not_significant	Not_significant	517.087
Psat3g097520.1	P:protein phosphorylation; F:protein serine/threonine kinase activity; F:ATP binding; F:glycerophosphodiester phosphodiesterase activity; F:polysaccharide binding; C:membrane	IPR000719 (SMART); IPR032872 (PFAM); G3DSA:1.10.510.10 (GENE3D); G3DSA:3.30.200.20 (GENE3D); IPR000719 (PFAM); PTHR27009:SF158 (PANTHER); PTHR27009 (PANTHER); IPR017441 (PROSITE_PATTERNS); IPR008271 (PROSITE_PATTERNS); CYTOPLASMIC_DOMAIN (PHOBIUS); CYTOPLASMIC_DOMAIN (PHOBIUS); NON_CYTOPLASMIC_DOMAIN (PHOBIUS); NON_CYTOPLASMIC_DOMAIN (PHOBIUS); TRANSMEMBRANE (PHOBIUS); TRANSMEMBRANE (PHOBIUS); TR…	P:protein phosphorylation; F:protein kinase activity; F:ATP binding	LEAF RUST 10 DISEASE-RESISTANCE LOCUS RECEPTOR-LIKE PROTEIN KINASE-like 2.1 [Pisum sativum] ID 100.0%	up	20	Linnea	16	3.72594	Not_significant	Not_significant	Not_significant	353.206
Psat4g094720.1		PTHR35291 (PANTHER); PTHR35291:SF3 (PANTHER)	no GO terms	None	up	20	Linnea	16	3.73147	Not_significant	Not_significant	Not_significant	11.6897
Psat3g097960.1	P:glutamine metabolic process; F:transferase activity; F:gamma-glutamyl-gamma-aminobutyrate hydrolase activity	IPR011697 (PFAM); IPR029062 (G3DSA:3.40.50.GENE3D); PTHR43235 (PANTHER); PTHR43235:SF9 (PANTHER); IPR017926 (PROSITE_PROFILES); cd01745 (CDD); IPR029062 (SUPERFAMILY)	F:hydrolase activity	putative glutamine amidotransferase GAT1_2.1 [Pisum sativum] ID 98.3%	up	20	Linnea	16	3.73243	Not_significant	Not_significant	Not_significant	26917.4
Psat0s32g0120.1		no IPS match	no IPS match	unknown [Medicago truncatula] ID 60.6%	up	20	Linnea	16	3.82784	Not_significant	Not_significant	Not_significant	251.842
Psat1g029320.1	P:protein ubiquitination; F:acyltransferase activity; F:ligase activity; F:ubiquitin protein ligase activity	IPR003613 (SMART); IPR003613 (PFAM); IPR013083 (G3DSA:3.30.40.GENE3D); IPR011989 (G3DSA:1.25.10.GENE3D); mobidb-lite (MOBIDB_LITE); PTHR22849 (PANTHER); PTHR22849:SF119 (PANTHER); IPR003613 (PROSITE_PROFILES); cd16664 (CDD); SSF57850 (SUPERFAMILY); IPR016024 (SUPERFAMILY)	P:protein ubiquitination; F:ubiquitin-protein transferase activity	U-box domain-containing protein 21-like [Pisum sativum] ID 100.0%	up	20	Linnea	16	3.83054	Not_significant	Not_significant	Not_significant	325.824
Psat3g173560.1	P:glutamate catabolic process; F:glutamate decarboxylase activity; F:pyridoxal phosphate binding; C:cytosol	Coil (COILS); G3DSA:3.90.1150.160 (GENE3D); IPR010107 (TIGRFAM); IPR002129 (PFAM); IPR015421 (G3DSA:3.40.640.GENE3D); PTHR43321:SF2 (PANTHER); IPR010107 (PANTHER); IPR015424 (SUPERFAMILY)	P:glutamate metabolic process; P:carboxylic acid metabolic process; F:catalytic activity; F:glutamate decarboxylase activity; F:carboxy-lyase activity; F:pyridoxal phosphate binding	glutamate decarboxylase 4-like [Pisum sativum] ID 100.0%	up	20	Linnea	16	3.842	Not_significant	Not_significant	Not_significant	131.683
Psat4g106120.1	P:carbohydrate metabolic process; F:hydrolase activity	IPR000677 (PRINTS); IPR001223 (PFAM); G3DSA:3.20.20.80 (GENE3D); PTHR46476 (PANTHER); PTHR46476:SF13 (PANTHER); IPR017853 (SUPERFAMILY)	P:carbohydrate metabolic process	chitinase 1-like [Pisum sativum] ID 100.0%	up	20	Linnea	16	3.84347	Not_significant	Not_significant	Not_significant	254.179
Psat4g094680.1		mobidb-lite (MOBIDB_LITE); mobidb-lite (MOBIDB_LITE); PTHR35291:SF3 (PANTHER); PTHR35291 (PANTHER)	no GO terms	unknown [Medicago truncatula] ID 82.9%	up	20	Linnea	16	3.92106	Not_significant	Not_significant	Not_significant	13.2237
Psat1g012720.1	P:regulation of DNA-templated transcription; F:DNA binding	IPR036093 (G3DSA:3.30.310.GENE3D); IPR003441 (PFAM); IPR036093 (G3DSA:3.30.310.GENE3D); PTHR31744 (PANTHER); PTHR31744:SF82 (PANTHER); PTHR31744:SF82 (PANTHER); IPR003441 (PROSITE_PROFILES); IPR036093 (SUPERFAMILY)	P:regulation of DNA-templated transcription; F:DNA binding	transcription factor JUNGBRUNNEN 1-like [Pisum sativum] ID 86.6%	up	20	Linnea	16	3.93257	Not_significant	Not_significant	Not_significant	109.568
Psat3g034960.1		no IPS match	no IPS match	None	up	20	Linnea	16	3.94859	Not_significant	Not_significant	Not_significant	652.506
Psat1g198760.1	P:proteolysis; F:cysteine-type peptidase activity	IPR013201 (SMART); IPR000668 (SMART); G3DSA:3.90.70.10 (GENE3D); IPR000668 (PFAM); IPR013201 (PFAM); G3DSA:3.90.70.10 (GENE3D); PTHR12411:SF652 (PANTHER); PTHR12411 (PANTHER); PTHR12411:SF652 (PANTHER); IPR025660 (PROSITE_PATTERNS); NON_CYTOPLASMIC_DOMAIN (PHOBIUS); SIGNAL_PEPTIDE_C_REGION (PHOBIUS); SIGNAL_PEPTIDE_N_REGION (PHOBIUS); SIGNAL_PEPTIDE_H_REGION (PHOBIUS); SIGNAL_PEPTIDE (PHOBIUS); I…	P:proteolysis; F:cysteine-type peptidase activity	ervatamin-B-like [Pisum sativum] ID 85.6%	up	20	Linnea	16	4.05728	Not_significant	Not_significant	Not_significant	246.061
Psat2g162760.1	F:monooxygenase activity; F:iron ion binding; F:oxidoreductase activity, acting on paired donors, with incorporation or reduction of molecular oxygen; F:heme binding; C:membrane	IPR001128 (PRINTS); IPR002401 (PRINTS); IPR001128 (PFAM); IPR036396 (G3DSA:1.10.630.GENE3D); PTHR47953:SF8 (PANTHER); PTHR47953 (PANTHER); IPR017972 (PROSITE_PATTERNS); TRANSMEMBRANE (PHOBIUS); CYTOPLASMIC_DOMAIN (PHOBIUS); NON_CYTOPLASMIC_DOMAIN (PHOBIUS); IPR036396 (SUPERFAMILY); TMhelix (TMHMM)	P:obsolete oxidation-reduction process; F:iron ion binding; F:oxidoreductase activity, acting on paired donors, with incorporation or reduction of molecular oxygen; F:heme binding	cytochrome P450 71D8-like [Pisum sativum] ID 97.6%	up	20	Linnea	16	4.18918	Not_significant	Not_significant	Not_significant	184.333
Psat4g005960.1	C:membrane	Coil (COILS); IPR027949 (PFAM); mobidb-lite (MOBIDB_LITE); mobidb-lite (MOBIDB_LITE); PTHR33358:SF3 (PANTHER); IPR027949 (PANTHER); TRANSMEMBRANE (PHOBIUS); CYTOPLASMIC_DOMAIN (PHOBIUS); TRANSMEMBRANE (PHOBIUS); NON_CYTOPLASMIC_DOMAIN (PHOBIUS); CYTOPLASMIC_DOMAIN (PHOBIUS); CYTOPLASMIC_DOMAIN (PHOBIUS); TRANSMEMBRANE (PHOBIUS); NON_CYTOPLASMIC_DOMAIN (PHOBIUS); TRANSMEMBRANE (PHOBIUS); TMhelix (…	no GO terms	probable F-box protein At4g22030 [Pisum sativum] ID 98.6%	up	20	Linnea	16	4.20887	Not_significant	Not_significant	Not_significant	29.6648
Psat0s2210g0040.1	P:glutathione metabolic process; P:response to chemical; F:glutathione transferase activity; F:protein binding; C:cytoplasm	PF13410 (PFAM); IPR004045 (PFAM); IPR036249 (G3DSA:3.40.30.GENE3D); G3DSA:1.20.1050.10 (GENE3D); IPR040079 (SFLD); SFLDG01152 (SFLD); PTHR11260:SF644 (PANTHER); PTHR11260 (PANTHER); IPR004045 (PROSITE_PROFILES); IPR010987 (PROSITE_PROFILES); cd03058 (CDD); cd03185 (CDD); IPR036282 (SUPERFAMILY); IPR036249 (SUPERFAMILY)	P:glutathione metabolic process; F:protein binding	probable glutathione S-transferase parA [Pisum sativum] ID 99.5%	up	20	Linnea	16	4.22317	Not_significant	Not_significant	Not_significant	99.0864
Psat7g248720.1	P:phenylpropanoid biosynthetic process; C:apoplast	IPR004265 (PFAM); PTHR21495:SF190 (PANTHER); PTHR21495 (PANTHER); SIGNAL_PEPTIDE_H_REGION (PHOBIUS); SIGNAL_PEPTIDE_N_REGION (PHOBIUS); SIGNAL_PEPTIDE_C_REGION (PHOBIUS); NON_CYTOPLASMIC_DOMAIN (PHOBIUS); SIGNAL_PEPTIDE (PHOBIUS); SignalP-noTM (SIGNALP_EUK); TMhelix (TMHMM)	no GO terms	dirigent protein 22-like [Pisum sativum] ID 96.9%	up	20	Linnea	16	4.23274	Not_significant	Not_significant	Not_significant	90.5411
Psat4g016000.1	F:protein binding; C:nucleus	IPR000048 (SMART); IPR000048 (PFAM); PTHR31250:SF27 (PANTHER); IPR044159 (PANTHER); IPR044159 (PANTHER); IPR000048 (PROSITE_PROFILES); IPR000048 (PROSITE_PROFILES)	F:protein binding	IQ domain-containing protein IQM1-like [Pisum sativum] ID 100.0%	up	20	Linnea	16	4.25155	Not_significant	Not_significant	Not_significant	409.681
Psat7g050880.1	P:regulation of DNA-templated transcription; F:DNA-binding transcription factor activity; F:sequence-specific DNA binding; C:nucleus	IPR003657 (SMART); IPR003657 (PFAM); IPR036576 (G3DSA:2.20.25.GENE3D); PTHR31221:SF219 (PANTHER); PTHR31221 (PANTHER); IPR003657 (PROSITE_PROFILES); IPR036576 (SUPERFAMILY)	P:regulation of DNA-templated transcription; F:DNA-binding transcription factor activity; F:sequence-specific DNA binding	probable WRKY transcription factor 51 [Pisum sativum] ID 100.0%	up	20	Linnea	16	4.32879	Not_significant	Not_significant	Not_significant	850.906
Psat7g248920.1	P:phenylpropanoid biosynthetic process; C:apoplast	IPR004265 (PFAM); PTHR21495:SF190 (PANTHER); PTHR21495 (PANTHER)	no GO terms	None	up	20	Linnea	16	4.34458	Not_significant	Not_significant	Not_significant	202.54
Psat4g145360.1	P:positive regulation of DNA-binding transcription factor activity	IPR008889 (PFAM); IPR039335 (PANTHER); PTHR33624:SF14 (PANTHER)	P:positive regulation of DNA-binding transcription factor activity	sigma factor binding protein 1, chloroplastic [Medicago truncatula] ID 76.0%	up	20	Linnea	16	4.68035	Not_significant	Not_significant	Not_significant	132.688
Psat5g236960.1		mobidb-lite (MOBIDB_LITE); mobidb-lite (MOBIDB_LITE); SIGNAL_PEPTIDE_H_REGION (PHOBIUS); NON_CYTOPLASMIC_DOMAIN (PHOBIUS); SIGNAL_PEPTIDE_N_REGION (PHOBIUS); SIGNAL_PEPTIDE (PHOBIUS); SIGNAL_PEPTIDE_C_REGION (PHOBIUS); SignalP-TM (SIGNALP_GRAM_POSITIVE)	no GO terms	None	up	20	Linnea	16	4.69958	Not_significant	Not_significant	Not_significant	74.0852
Psat5g143400.1	F:4-coumarate-CoA ligase activity	Coil (COILS); IPR025110 (PFAM); G3DSA:3.30.300.310 (GENE3D); IPR042099 (G3DSA:3.40.50.GENE3D); IPR000873 (PFAM); mobidb-lite (MOBIDB_LITE); mobidb-lite (MOBIDB_LITE); PTHR43859:SF2 (PANTHER); PTHR43859 (PANTHER); IPR020845 (PROSITE_PATTERNS); cd12118 (CDD); SSF56801 (SUPERFAMILY)	no GO terms	trans-cinnamate:CoA ligase, peroxisomal-like [Pisum sativum] ID 99.7%	up	20	Linnea	16	4.84294	Not_significant	Not_significant	Not_significant	21.2555
Psat3g182240.1	C:membrane; C:membrane	IPR004146 (PFAM); PTHR46477 (PANTHER); PTHR46477:SF15 (PANTHER); SSF57889 (SUPERFAMILY); SSF57889 (SUPERFAMILY)	no GO terms	None	up	20	Linnea	16	4.99303	Not_significant	Not_significant	Not_significant	49.8915
Psat4g082560.1	P:innate immune response; P:regulation of developmental process; F:binding; C:membrane	mobidb-lite (MOBIDB_LITE); PTHR34663 (PANTHER); PTHR34663:SF9 (PANTHER); SIGNAL_PEPTIDE_C_REGION (PHOBIUS); SIGNAL_PEPTIDE (PHOBIUS); NON_CYTOPLASMIC_DOMAIN (PHOBIUS); SIGNAL_PEPTIDE_N_REGION (PHOBIUS); SIGNAL_PEPTIDE_H_REGION (PHOBIUS); TMhelix (TMHMM)	no GO terms	PAMP-induced secreted peptide 2-like [Pisum sativum] ID 97.0%	up	20	Linnea	16	5.00009	Not_significant	Not_significant	Not_significant	11.3941
Psat7g117880.1	F:iron ion binding; F:oxidoreductase activity, acting on paired donors, with incorporation or reduction of molecular oxygen, NAD(P)H as one donor, and incorporation of one atom of oxygen; F:heme binding; F:2-hydroxyisoflavanone synthase activity; C:membrane	Coil (COILS); IPR001128 (PRINTS); IPR002401 (PRINTS); IPR036396 (G3DSA:1.10.630.GENE3D); IPR001128 (PFAM); PTHR24298 (PANTHER); PTHR24298:SF662 (PANTHER); PTHR24298 (PANTHER); IPR017972 (PROSITE_PATTERNS); NON_CYTOPLASMIC_DOMAIN (PHOBIUS); SIGNAL_PEPTIDE_H_REGION (PHOBIUS); SIGNAL_PEPTIDE (PHOBIUS); SIGNAL_PEPTIDE_C_REGION (PHOBIUS); SIGNAL_PEPTIDE_N_REGION (PHOBIUS); SignalP-noTM (SIGNALP_EUK); …	P:obsolete oxidation-reduction process; F:iron ion binding; F:oxidoreductase activity, acting on paired donors, with incorporation or reduction of molecular oxygen; F:heme binding	2-hydroxyisoflavanone synthase-like [Pisum sativum] ID 96.0%	up	20	Linnea	16	5.1362	Not_significant	Not_significant	Not_significant	44.3716
Psat7g242040.1	C:membrane	IPR011256 (G3DSA:3.20.80.GENE3D); IPR006917 (PFAM); PTHR11220:SF67 (PANTHER); IPR006917 (PANTHER); IPR011256 (SUPERFAMILY)	no GO terms	heme-binding-like protein At3g10130, chloroplastic [Medicago truncatula] ID 86.6%	up	20	Linnea	16	5.42695	Not_significant	Not_significant	Not_significant	323.153
Psat5g066280.1	P:response to oxidative stress; P:hydrogen peroxide catabolic process; P:cellular oxidant detoxification; F:heme binding; F:metal ion binding; F:lactoperoxidase activity; C:extracellular region	IPR000823 (PRINTS); IPR002016 (PRINTS); G3DSA:1.10.420.10 (GENE3D); G3DSA:1.10.520.10 (GENE3D); IPR002016 (PFAM); PTHR31388:SF224 (PANTHER); PTHR31388 (PANTHER); IPR019794 (PROSITE_PATTERNS); IPR019793 (PROSITE_PATTERNS); SIGNAL_PEPTIDE_N_REGION (PHOBIUS); SIGNAL_PEPTIDE_H_REGION (PHOBIUS); SIGNAL_PEPTIDE (PHOBIUS); SIGNAL_PEPTIDE_C_REGION (PHOBIUS); NON_CYTOPLASMIC_DOMAIN (PHOBIUS); IPR002016 (P…	P:response to oxidative stress; P:hydrogen peroxide catabolic process; P:obsolete oxidation-reduction process; F:peroxidase activity; F:heme binding	peroxidase P7-like [Pisum sativum] ID 100.0%	up	20	Linnea	16	5.49981	Not_significant	Not_significant	Not_significant	79.7706
Psat0ss1494g0120.1	F:monooxygenase activity; F:iron ion binding; F:oxidoreductase activity, acting on paired donors, with incorporation or reduction of molecular oxygen; F:heme binding; C:membrane	IPR002401 (PRINTS); IPR001128 (PRINTS); IPR036396 (G3DSA:1.10.630.GENE3D); IPR001128 (PFAM); PTHR47953 (PANTHER); PTHR47953:SF8 (PANTHER); IPR017972 (PROSITE_PATTERNS); NON_CYTOPLASMIC_DOMAIN (PHOBIUS); CYTOPLASMIC_DOMAIN (PHOBIUS); TRANSMEMBRANE (PHOBIUS); NON_CYTOPLASMIC_DOMAIN (PHOBIUS); TRANSMEMBRANE (PHOBIUS); IPR036396 (SUPERFAMILY); TMhelix (TMHMM); TMhelix (TMHMM)	P:obsolete oxidation-reduction process; F:iron ion binding; F:oxidoreductase activity, acting on paired donors, with incorporation or reduction of molecular oxygen; F:heme binding	cytochrome P450 71D8-like [Pisum sativum] ID 99.2%	up	20	Linnea	16	5.98694	Not_significant	Not_significant	Not_significant	464.347
Psat7g028560.1	P:defense response; P:response to biotic stimulus; P:phenylpropanoid biosynthetic process; C:apoplast	PTHR46442 (PANTHER); PTHR46442:SF16 (PANTHER)	no GO terms	disease resistance response protein 206-like [Pisum sativum] ID 90.5%	up	20	Linnea	16	6.40055	Not_significant	Not_significant	Not_significant	957.727
Psat6g137360.1	P:regulation of DNA-templated transcription; P:defense response; P:ethylene-activated signaling pathway; F:transcription cis-regulatory region binding; F:DNA-binding transcription factor activity; C:nucleus	IPR001471 (PRINTS); IPR001471 (SMART); IPR036955 (G3DSA:3.30.730.GENE3D); IPR001471 (PFAM); mobidb-lite (MOBIDB_LITE); PTHR31190 (PANTHER); PTHR31190:SF132 (PANTHER); IPR001471 (PROSITE_PROFILES); IPR001471 (CDD); IPR016177 (SUPERFAMILY)	P:regulation of DNA-templated transcription; F:DNA binding; F:DNA-binding transcription factor activity	ethylene-responsive transcription factor 1B-like [Pisum sativum] ID 100.0%	up	20	Linnea	16	6.56972	Not_significant	Not_significant	Not_significant	755.201
Psat6g146560.1		PTHR33881:SF10 (PANTHER); PTHR33881 (PANTHER); CYTOPLASMIC_DOMAIN (PHOBIUS); TRANSMEMBRANE (PHOBIUS); TRANSMEMBRANE (PHOBIUS); TRANSMEMBRANE (PHOBIUS); NON_CYTOPLASMIC_DOMAIN (PHOBIUS); NON_CYTOPLASMIC_DOMAIN (PHOBIUS); CYTOPLASMIC_DOMAIN (PHOBIUS); TMhelix (TMHMM); TMhelix (TMHMM); TMhelix (TMHMM)	no GO terms	unknown [Medicago truncatula] ID 75.2%	up	20	Linnea	16	6.60621	Not_significant	Not_significant	Not_significant	114.737
Psat3g183160.1	C:membrane; C:membrane	IPR004146 (PFAM); PTHR46477:SF15 (PANTHER); PTHR46477 (PANTHER); NON_CYTOPLASMIC_DOMAIN (PHOBIUS); CYTOPLASMIC_DOMAIN (PHOBIUS); TRANSMEMBRANE (PHOBIUS); SSF57889 (SUPERFAMILY)	no GO terms	None	up	20	Linnea	16	7.3213	Not_significant	Not_significant	Not_significant	1726.7
Psat2g094320.1	P:meiotic DNA double-strand break formation; C:membrane	IPR011989 (G3DSA:1.25.10.GENE3D); PTHR36379 (PANTHER); TRANSMEMBRANE (PHOBIUS); CYTOPLASMIC_DOMAIN (PHOBIUS); NON_CYTOPLASMIC_DOMAIN (PHOBIUS); IPR016024 (SUPERFAMILY)	no GO terms	protein PUTATIVE RECOMBINATION INITIATION DEFECT 1 [Pisum sativum] ID 93.2%	up	20h	Linnea	51	Not_significant	2.7106	Not_significant	Not_significant	222.376
Psat6g191000.1	P:response to oxidative stress; P:hydrogen peroxide catabolic process; P:cellular oxidant detoxification; F:heme binding; F:metal ion binding; F:lactoperoxidase activity; C:extracellular region; C:plant-type cell wall; C:membrane	IPR000823 (PRINTS); IPR002016 (PRINTS); IPR002016 (PFAM); G3DSA:1.10.520.10 (GENE3D); G3DSA:1.10.420.10 (GENE3D); PTHR31235:SF12 (PANTHER); PTHR31235 (PANTHER); IPR019793 (PROSITE_PATTERNS); IPR019794 (PROSITE_PATTERNS); SIGNAL_PEPTIDE (PHOBIUS); NON_CYTOPLASMIC_DOMAIN (PHOBIUS); SIGNAL_PEPTIDE_H_REGION (PHOBIUS); SIGNAL_PEPTIDE_C_REGION (PHOBIUS); SIGNAL_PEPTIDE_N_REGION (PHOBIUS); IPR002016 (PR…	P:response to oxidative stress; P:hydrogen peroxide catabolic process; P:obsolete oxidation-reduction process; F:peroxidase activity; F:heme binding	peroxidase 12 [Pisum sativum] ID 100.0%	up	20	Linnea	both	4.067	2.16946	Not_significant	Not_significant	92.9537
Psat1g213200.1	C:extracellular space	IPR001283 (PRINTS); IPR014044 (SMART); IPR014044 (PFAM); IPR035940 (G3DSA:3.40.33.GENE3D); IPR001283 (PANTHER); PTHR10334:SF488 (PANTHER); IPR018244 (PROSITE_PATTERNS); SIGNAL_PEPTIDE_H_REGION (PHOBIUS); SIGNAL_PEPTIDE_N_REGION (PHOBIUS); SIGNAL_PEPTIDE (PHOBIUS); SIGNAL_PEPTIDE_C_REGION (PHOBIUS); NON_CYTOPLASMIC_DOMAIN (PHOBIUS); cd05381 (CDD); SignalP-noTM (SIGNALP_GRAM_NEGATIVE); SignalP-noTM…	C:extracellular region	pathogenesis-related protein 1-like [Pisum sativum] ID 97.2%	up	6h and 20h	PI and Linnea	51	Not_significant	2.14745	Not_significant	Not_significant	115.116
Psat3g187120.1		Coil (COILS)	no GO terms	None	up	20h	Linnea	51	Not_significant	1.81204	Not_significant	Not_significant	37.7438
Psat6g154240.1		IPR036758 (G3DSA:2.30.240.GENE3D); IPR007493 (PFAM); mobidb-lite (MOBIDB_LITE); IPR007493 (PANTHER); PTHR31676:SF135 (PANTHER); IPR036758 (SUPERFAMILY)	no GO terms	unknown [Medicago truncatula] ID 84.6%	up	20h	Linnea	51	Not_significant	1.68453	Not_significant	Not_significant	46.0233
Psat6g054800.1	P:regulation of DNA-templated transcription; P:ethylene-activated signaling pathway; F:DNA binding; F:DNA-binding transcription factor activity; C:nucleus	IPR001471 (PRINTS); IPR001471 (SMART); IPR001471 (PFAM); IPR036955 (G3DSA:3.30.730.GENE3D); mobidb-lite (MOBIDB_LITE); mobidb-lite (MOBIDB_LITE); PTHR31190:SF132 (PANTHER); PTHR31190 (PANTHER); IPR001471 (PROSITE_PROFILES); IPR001471 (CDD); IPR016177 (SUPERFAMILY)	P:regulation of DNA-templated transcription; F:DNA binding; F:DNA-binding transcription factor activity	ethylene-responsive transcription factor 1B-like [Pisum sativum] ID 99.5%	up	20h	Linnea	51	Not_significant	1.54114	Not_significant	Not_significant	100.95
Psat7g214360.1	P:carbohydrate metabolic process; P:response to salt stress; P:glucosinolate catabolic process; F:beta-glucosidase activity; F:scopolin beta-glucosidase activity	IPR001360 (PRINTS); IPR001360 (PFAM); G3DSA:3.20.20.80 (GENE3D); IPR001360 (PANTHER); PTHR10353:SF240 (PANTHER); IPR033132 (PROSITE_PATTERNS); NON_CYTOPLASMIC_DOMAIN (PHOBIUS); SIGNAL_PEPTIDE_C_REGION (PHOBIUS); SIGNAL_PEPTIDE_H_REGION (PHOBIUS); SIGNAL_PEPTIDE_N_REGION (PHOBIUS); SIGNAL_PEPTIDE (PHOBIUS); SignalP-noTM (SIGNALP_EUK); IPR017853 (SUPERFAMILY); TMhelix (TMHMM)	P:carbohydrate metabolic process; F:hydrolase activity, hydrolyzing O-glycosyl compounds	Beta-glucosidase 12 [Pisum sativum] ID 92.7%	up	20h	Linnea	51	Not_significant	1.50586	Not_significant	Not_significant	810.648
Psat1g017200.1	P:tRNA wobble adenosine to inosine editing; P:purine nucleoside catabolic process; F:tRNA-specific adenosine deaminase activity; F:zinc ion binding; F:guanine deaminase activity; F:guanosine deaminase activity	G3DSA:3.40.140.10 (GENE3D); IPR002125 (PFAM); PTHR11079 (PANTHER); PTHR11079:SF170 (PANTHER); IPR016192 (PROSITE_PATTERNS); IPR002125 (PROSITE_PROFILES); cd01285 (CDD); IPR016193 (SUPERFAMILY)	F:catalytic activity; F:zinc ion binding; F:hydrolase activity	guanosine deaminase-like [Pisum sativum] ID 100.0%	up	20	Linnea	both	1.66745	1.47482	Not_significant	Not_significant	539.478
Psat6g016320.1	P:regulation of transcription by RNA polymerase II; F:RNA polymerase II cis-regulatory region sequence-specific DNA binding; F:DNA-binding transcription factor activity, RNA polymerase II-specific; F:protein dimerization activity; C:nucleus	IPR011598 (SMART); IPR011598 (PFAM); IPR036638 (G3DSA:4.10.280.GENE3D); mobidb-lite (MOBIDB_LITE); mobidb-lite (MOBIDB_LITE); mobidb-lite (MOBIDB_LITE); PTHR16223:SF244 (PANTHER); PTHR16223 (PANTHER); IPR011598 (PROSITE_PROFILES); cd11454 (CDD); IPR036638 (SUPERFAMILY)	F:protein dimerization activity	transcription factor RSL2-like [Pisum sativum] ID 100.0%	up	20h	Linnea	51	Not_significant	1.13311	Not_significant	Not_significant	1530.86
Psat6g027680.1		IPR016140 (SMART); IPR027923 (PFAM); G3DSA:1.10.110.10 (GENE3D); mobidb-lite (MOBIDB_LITE); mobidb-lite (MOBIDB_LITE); PTHR31731 (PANTHER); PTHR31731:SF127 (PANTHER); IPR027923 (CDD); SignalP-TM (SIGNALP_GRAM_POSITIVE); IPR036312 (SUPERFAMILY)	no GO terms	lipid transfer protein EARLI 1-like [Pisum sativum] ID 99.2%	up	20h	Linnea	51	Not_significant	1.09802	Not_significant	Not_significant	60.7247
Psat1g177520.1	F:1-aminocyclopropane-1-carboxylate oxidase activity; F:metal ion binding; F:dioxygenase activity	Coil (COILS); IPR005123 (PFAM); IPR027443 (G3DSA:2.60.120.GENE3D); IPR026992 (PFAM); PTHR47990:SF87 (PANTHER); PTHR47990 (PANTHER); IPR005123 (PROSITE_PROFILES); SSF51197 (SUPERFAMILY)	P:obsolete oxidation-reduction process; F:oxidoreductase activity	1-aminocyclopropane-1-carboxylate oxidase [Pisum sativum] ID 100.0%	up	20h	Linnea	51	Not_significant	1.00566	Not_significant	Not_significant	11.2906
Psat4g196960.1	F:acid phosphatase activity; F:nutrient reservoir activity	IPR005519 (PFAM); IPR023214 (G3DSA:3.40.50.GENE3D); PTHR31284 (PANTHER); PTHR31284:SF47 (PANTHER); SIGNAL_PEPTIDE_H_REGION (PHOBIUS); SIGNAL_PEPTIDE (PHOBIUS); NON_CYTOPLASMIC_DOMAIN (PHOBIUS); SIGNAL_PEPTIDE_C_REGION (PHOBIUS); SIGNAL_PEPTIDE_N_REGION (PHOBIUS); SignalP-noTM (SIGNALP_EUK); IPR036412 (SUPERFAMILY)	no GO terms	None	down	20h	Linnea	51	Not_significant	-1.33727	Not_significant	Not_significant	1554.93
Psat3g029760.1	P:defense response to other organism; C:plasmodesma; C:membrane	IPR004864 (PFAM); PTHR31415:SF101 (PANTHER); PTHR31415 (PANTHER)	no GO terms	NDR1/HIN1-like protein 10 [Pisum sativum] ID 99.3%	down	20h	Linnea	51	Not_significant	-1.48791	Not_significant	Not_significant	134.778
Psat6g021120.1	F:protein binding; F:hydrolase activity	IPR001680 (SMART); IPR001680 (PFAM); IPR004963 (PFAM); IPR015943 (G3DSA:2.130.10.GENE3D); PTHR19857:SF8 (PANTHER); PTHR19857 (PANTHER); IPR019775 (PROSITE_PATTERNS); SIGNAL_PEPTIDE_C_REGION (PHOBIUS); SIGNAL_PEPTIDE (PHOBIUS); NON_CYTOPLASMIC_DOMAIN (PHOBIUS); SIGNAL_PEPTIDE_N_REGION (PHOBIUS); SIGNAL_PEPTIDE_H_REGION (PHOBIUS); IPR001680 (PROSITE_PROFILES); IPR017986 (PROSITE_PROFILES); IPR00168…	F:protein binding; F:hydrolase activity	None	down	20h	Linnea	51	Not_significant	-1.50146	Not_significant	Not_significant	47.7764
Psat1g150520.1	F:hydrolase activity	IPR000677 (PRINTS); G3DSA:3.20.20.80 (GENE3D); PTHR46476:SF13 (PANTHER); PTHR46476 (PANTHER); PTHR46476:SF13 (PANTHER); IPR017853 (SUPERFAMILY)	no GO terms	chitinase 2-like [Pisum sativum] ID 93.1%	down	20h	Linnea	51	Not_significant	-2.31008	Not_significant	Not_significant	609.263
Psat0s521g0080.1	F:hydrolase activity, acting on glycosyl bonds	IPR000677 (PRINTS); G3DSA:3.20.20.80 (GENE3D); PTHR46476:SF13 (PANTHER); PTHR46476 (PANTHER); IPR017853 (SUPERFAMILY)	no GO terms	None	down	20h	Linnea	51	Not_significant	-2.35618	Not_significant	Not_significant	122.541
Psat1g148600.1	P:carbohydrate metabolic process; F:hydrolase activity, hydrolyzing O-glycosyl compounds	IPR000677 (PRINTS); IPR001223 (PFAM); G3DSA:3.20.20.80 (GENE3D); PTHR46476 (PANTHER); PTHR46476:SF13 (PANTHER); IPR017853 (SUPERFAMILY)	P:carbohydrate metabolic process	chitinase 2-like [Pisum sativum] ID 100.0%	down	20h	Linnea	51	Not_significant	-2.57085	Not_significant	Not_significant	212.779

## Sheet: 48hpi_topbottom25
gene id	GO terms (pea genome database*)	Domains	GO terms (domains)	Closest characterized blast hit	Linnea_16	Linnea_51	PI_16	PI_51	norm_read_count
Psat5g230920.1	P:transmembrane transport; F:channel activity; C:membrane	IPR000425 (PRINTS); IPR023271 (G3DSA:1.20.1080.GENE3D); IPR000425 (TIGRFAM); IPR000425 (PFAM); IPR034294 (PANTHER); PTHR45724:SF6 (PANTHER); NON_CYTOPLASMIC_DOMAIN (PHOBIUS); TRANSMEMBRANE (PHOBIUS); CYTOPLASMIC_DOMAIN (PHOBIUS); TRANSMEMBRANE (PHOBIUS); TRANSMEMBRANE (PHOBIUS); NON_CYTOPLASMIC_DOMAIN (PHOBIUS); TRANSMEMBRANE (PHOBIUS); TRANSMEMBRANE (PHOBIUS); CYTOPLASMIC_DOMAIN (PHOBIUS); CYTOP…	P:transmembrane transport; F:channel activity; C:membrane	probable aquaporin NIP-type [Pisum sativum] >gb|KAI5411354.1| hypothetical protein KIW84_056446 [Pisum sativum] ID 99.6%	-12.365	Not_significant	Not_significant	Not_significant	12.1984		*https://urgi.versailles.inra.fr/download/pea/
Psat3g096360.1	P:protein N-linked glycosylation via asparagine; P:ER-associated misfolded protein catabolic process; P:UDP-glucosylation; F:UDP-glucose:glycoprotein glucosyltransferase activity; F:unfolded protein binding; C:endoplasmic reticulum lumen; C:membrane	IPR040497 (PFAM)	no GO terms	None	-9.17914	Not_significant	Not_significant	Not_significant	105.513
Psat1g054000.1	F:monooxygenase activity; F:iron ion binding; F:oxidoreductase activity, acting on paired donors, with incorporation or reduction of molecular oxygen; F:heme binding; C:membrane	IPR002401 (PRINTS); IPR001128 (PFAM); IPR036396 (G3DSA:1.10.630.GENE3D); PTHR24296 (PANTHER); PTHR24296:SF183 (PANTHER); SIGNAL_PEPTIDE_H_REGION (PHOBIUS); SIGNAL_PEPTIDE_N_REGION (PHOBIUS); NON_CYTOPLASMIC_DOMAIN (PHOBIUS); CYTOPLASMIC_DOMAIN (PHOBIUS); TRANSMEMBRANE (PHOBIUS); SIGNAL_PEPTIDE (PHOBIUS); SIGNAL_PEPTIDE_C_REGION (PHOBIUS); IPR036396 (SUPERFAMILY); TMhelix (TMHMM); TMhelix (TMHMM)	P:obsolete oxidation-reduction process; F:iron ion binding; F:oxidoreductase activity, acting on paired donors, with incorporation or reduction of molecular oxygen; F:heme binding	alkane hydroxylase MAH1-like [Pisum sativum] >gb|KAI5442265.1| hypothetical protein KIW84_011361 [Pisum sativum] ID 92.2%	-8.54031	Not_significant	-2.6496	Not_significant	50.6172
Psat7g238640.1	F:monooxygenase activity; F:iron ion binding; F:oxidoreductase activity, acting on paired donors, with incorporation or reduction of molecular oxygen; F:heme binding; C:membrane	IPR002401 (PRINTS); IPR001128 (PRINTS); IPR036396 (G3DSA:1.10.630.GENE3D); IPR036396 (G3DSA:1.10.630.GENE3D); IPR001128 (PFAM); PTHR47956 (PANTHER); PTHR47956 (PANTHER); PTHR47956:SF26 (PANTHER); PTHR47956:SF26 (PANTHER); IPR017972 (PROSITE_PATTERNS); IPR036396 (SUPERFAMILY)	P:obsolete oxidation-reduction process; F:iron ion binding; F:oxidoreductase activity, acting on paired donors, with incorporation or reduction of molecular oxygen; F:heme binding	6,7,8-trihydroxycoumarin synthase-like [Pisum sativum] >gb|KAI5391570.1| hypothetical protein KIW84_076400 [Pisum sativum] ID 79.3%	-7.93865	Not_significant	-2.78584	Not_significant	520.256
Psat5g148320.1	F:iron ion binding; F:oxidoreductase activity, acting on paired donors, with incorporation or reduction of molecular oxygen, NAD(P)H as one donor, and incorporation of one atom of oxygen; F:heme binding; C:membrane	Coil (COILS); IPR002401 (PRINTS); IPR036396 (G3DSA:1.10.630.GENE3D); IPR001128 (PFAM); PTHR24298:SF378 (PANTHER); PTHR24298 (PANTHER); IPR017972 (PROSITE_PATTERNS); SIGNAL_PEPTIDE_H_REGION (PHOBIUS); NON_CYTOPLASMIC_DOMAIN (PHOBIUS); SIGNAL_PEPTIDE_N_REGION (PHOBIUS); SIGNAL_PEPTIDE (PHOBIUS); SIGNAL_PEPTIDE_C_REGION (PHOBIUS); IPR036396 (SUPERFAMILY); TMhelix (TMHMM)	P:obsolete oxidation-reduction process; F:iron ion binding; F:oxidoreductase activity, acting on paired donors, with incorporation or reduction of molecular oxygen; F:heme binding	isoleucine N-monooxygenase 1-like [Pisum sativum] ID 98.1%	-7.8887	Not_significant	Not_significant	Not_significant	5.06294
Psat2g178360.1	P:oligopeptide transport; P:response to nitrate; P:nitrate transmembrane transport; F:nitrate transmembrane transporter activity; F:hydrolase activity; C:membrane	IPR000109 (PFAM); mobidb-lite (MOBIDB_LITE); IPR000109 (PANTHER); PTHR11654:SF427 (PANTHER); IPR018456 (PROSITE_PATTERNS); CYTOPLASMIC_DOMAIN (PHOBIUS); CYTOPLASMIC_DOMAIN (PHOBIUS); CYTOPLASMIC_DOMAIN (PHOBIUS); NON_CYTOPLASMIC_DOMAIN (PHOBIUS); NON_CYTOPLASMIC_DOMAIN (PHOBIUS); NON_CYTOPLASMIC_DOMAIN (PHOBIUS); TRANSMEMBRANE (PHOBIUS); TRANSMEMBRANE (PHOBIUS); CYTOPLASMIC_DOMAIN (PHOBIUS); TRAN…	P:oligopeptide transport; P:transmembrane transport; F:transmembrane transporter activity; C:membrane	protein NRT1/ PTR FAMILY 6.3-like [Pisum sativum] >gb|KAI5439755.1| hypothetical protein KIW84_025220 [Pisum sativum] ID 97.0%	-7.74728	Not_significant	-2.79476	Not_significant	7.08833
Psat5g009480.1		mobidb-lite (MOBIDB_LITE); mobidb-lite (MOBIDB_LITE)	no GO terms	None	-7.73949	Not_significant	Not_significant	Not_significant	11.771
Psat5g206440.2	P:carbohydrate catabolic process; F:vicianin beta-glucosidase activity	IPR001360 (PRINTS); IPR001360 (PFAM); G3DSA:3.20.20.80 (GENE3D); IPR001360 (PANTHER); PTHR10353:SF261 (PANTHER); IPR018120 (PROSITE_PATTERNS); IPR017853 (SUPERFAMILY)	P:carbohydrate metabolic process; F:hydrolase activity, hydrolyzing O-glycosyl compounds	vicianin hydrolase [Pisum sativum] ID 100.0%	-7.66269	Not_significant	Not_significant	Not_significant	7442.86
Psat0s2176g0120.1	C:membrane	mobidb-lite (MOBIDB_LITE); mobidb-lite (MOBIDB_LITE); mobidb-lite (MOBIDB_LITE); PTHR34677 (PANTHER); PTHR34677:SF1 (PANTHER); CYTOPLASMIC_DOMAIN (PHOBIUS); SIGNAL_PEPTIDE_H_REGION (PHOBIUS); NON_CYTOPLASMIC_DOMAIN (PHOBIUS); CYTOPLASMIC_DOMAIN (PHOBIUS); TRANSMEMBRANE (PHOBIUS); TRANSMEMBRANE (PHOBIUS); TRANSMEMBRANE (PHOBIUS); TRANSMEMBRANE (PHOBIUS); NON_CYTOPLASMIC_DOMAIN (PHOBIUS); SIGNAL_PE…	no GO terms	putative transmembrane protein [Sesbania bispinosa] ID 80.6%	-7.55615	Not_significant	Not_significant	Not_significant	653.66
Psat4g162880.1	P:regulation of DNA-templated transcription; F:transcription cis-regulatory region binding; F:DNA-binding transcription factor activity; F:protein dimerization activity; C:nucleus	Coil (COILS); IPR011598 (SMART); IPR036638 (G3DSA:4.10.280.GENE3D); IPR025610 (PFAM); IPR011598 (PFAM); mobidb-lite (MOBIDB_LITE); mobidb-lite (MOBIDB_LITE); mobidb-lite (MOBIDB_LITE); PTHR11514:SF40 (PANTHER); PTHR11514 (PANTHER); IPR011598 (PROSITE_PROFILES); cd04873 (CDD); IPR036638 (SUPERFAMILY)	F:protein dimerization activity	transcription factor MYC2 [Pisum sativum] >gb|KAI5422118.1| hypothetical protein KIW84_045536 [Pisum sativum] ID 99.8%	-7.38318	Not_significant	Not_significant	Not_significant	346.087
Psat5g220560.1		NON_CYTOPLASMIC_DOMAIN (PHOBIUS); TRANSMEMBRANE (PHOBIUS); CYTOPLASMIC_DOMAIN (PHOBIUS); PS51257 (PROSITE_PROFILES); SignalP-TM (SIGNALP_GRAM_POSITIVE); TMhelix (TMHMM)	no GO terms	None	-7.24281	Not_significant	Not_significant	Not_significant	1226.77
Psat4g163440.1	P:proteolysis; F:serine-type endopeptidase activity; F:tripeptidyl-peptidase activity; C:membrane	IPR015500 (PRINTS); IPR041469 (PFAM); G3DSA:3.50.30.30 (GENE3D); IPR000209 (PFAM); IPR036852 (G3DSA:3.40.50.GENE3D); G3DSA:2.60.40.2310 (GENE3D); PTHR10795:SF669 (PANTHER); PTHR10795 (PANTHER); IPR023828 (PROSITE_PATTERNS); PS51892 (PROSITE_PROFILES); IPR036852 (SUPERFAMILY)	P:proteolysis; F:serine-type endopeptidase activity; F:serine-type peptidase activity	subtilisin-like protease SBT3 [Pisum sativum] >gb|KAI5422157.1| hypothetical protein KIW84_045573 [Pisum sativum] ID 100.0%	-7.20135	Not_significant	Not_significant	Not_significant	170.883
Psat7g137640.1	P:amino acid transmembrane transport; P:auxin-activated signaling pathway; F:amino acid transmembrane transporter activity; F:symporter activity; C:membrane	IPR013057 (PFAM); PTHR48017:SF167 (PANTHER); PTHR48017 (PANTHER); TRANSMEMBRANE (PHOBIUS); CYTOPLASMIC_DOMAIN (PHOBIUS); NON_CYTOPLASMIC_DOMAIN (PHOBIUS); NON_CYTOPLASMIC_DOMAIN (PHOBIUS); NON_CYTOPLASMIC_DOMAIN (PHOBIUS); TRANSMEMBRANE (PHOBIUS); NON_CYTOPLASMIC_DOMAIN (PHOBIUS); NON_CYTOPLASMIC_DOMAIN (PHOBIUS); NON_CYTOPLASMIC_DOMAIN (PHOBIUS); CYTOPLASMIC_DOMAIN (PHOBIUS); TRANSMEMBRANE (PHOB…	no GO terms	amino acid permease 4-like [Pisum sativum] >gb|KAI5388017.1| Amino acid permease 2 [Pisum sativum] ID 100.0%	-7.01873	Not_significant	Not_significant	Not_significant	25.9291
Psat1g213720.1	P:glycogen metabolic process; P:gluconeogenesis; P:glycolytic process; P:'de novo' IMP biosynthetic process; P:dTTP biosynthetic process; P:protein glycosylation; P:glutamine metabolic process; P:protein ubiquitination; P:L-threonine catabolic process to glycine; P:'de novo' CTP biosynthetic process; F:transferase activity; C:cytosol	IPR029062 (G3DSA:3.40.50.GENE3D); IPR017926 (PFAM); PTHR42695:SF13 (PANTHER); PTHR42695 (PANTHER); IPR017926 (PROSITE_PROFILES); cd01741 (CDD); IPR029062 (SUPERFAMILY)	no GO terms	gamma-glutamyl peptidase 5-like [Pisum sativum] >gb|KAI5448324.1| hypothetical protein KIW84_015665 [Pisum sativum] ID 99.2%	-6.84515	Not_significant	-1.1572	Not_significant	7.69969
Psat2g097640.1	P:gibberellic acid homeostasis; P:transmembrane transport; F:transmembrane transporter activity; C:plasma membrane; C:intracellular vesicle	IPR000109 (PFAM); mobidb-lite (MOBIDB_LITE); mobidb-lite (MOBIDB_LITE); IPR000109 (PANTHER); PTHR11654:SF544 (PANTHER); CYTOPLASMIC_DOMAIN (PHOBIUS); TRANSMEMBRANE (PHOBIUS); TRANSMEMBRANE (PHOBIUS); CYTOPLASMIC_DOMAIN (PHOBIUS); TRANSMEMBRANE (PHOBIUS); NON_CYTOPLASMIC_DOMAIN (PHOBIUS); TRANSMEMBRANE (PHOBIUS); CYTOPLASMIC_DOMAIN (PHOBIUS); TRANSMEMBRANE (PHOBIUS); TRANSMEMBRANE (PHOBIUS); NON_C…	P:transmembrane transport; F:transmembrane transporter activity; C:membrane	protein NRT1/ PTR FAMILY 3.1 [Pisum sativum] >gb|KAI5436074.1| hypothetical protein KIW84_022498 [Pisum sativum] ID 99.8%	-6.8103	Not_significant	Not_significant	Not_significant	704.882
Psat5g226560.1	P:transmembrane transport; F:channel activity; C:membrane	IPR000425 (PRINTS); IPR000425 (PFAM); IPR023271 (G3DSA:1.20.1080.GENE3D); IPR000425 (TIGRFAM); mobidb-lite (MOBIDB_LITE); IPR034294 (PANTHER); PTHR45724:SF6 (PANTHER); NON_CYTOPLASMIC_DOMAIN (PHOBIUS); TRANSMEMBRANE (PHOBIUS); TRANSMEMBRANE (PHOBIUS); TRANSMEMBRANE (PHOBIUS); NON_CYTOPLASMIC_DOMAIN (PHOBIUS); NON_CYTOPLASMIC_DOMAIN (PHOBIUS); TRANSMEMBRANE (PHOBIUS); CYTOPLASMIC_DOMAIN (PHOBIUS);…	P:transmembrane transport; F:channel activity; C:membrane	probable aquaporin NIP-type [Pisum sativum] >gb|KAI5411349.1| hypothetical protein KIW84_056444 [Pisum sativum] ID 99.6%	-6.77167	Not_significant	Not_significant	Not_significant	3458.74
Psat4g185080.1	P:fatty acid biosynthetic process; P:oxylipin biosynthetic process; P:lipid oxidation; F:protein binding; F:oxidoreductase activity, acting on single donors with incorporation of molecular oxygen, incorporation of two atoms of oxygen; F:metal ion binding; C:cytoplasm	IPR001246 (PRINTS); IPR013819 (PRINTS); IPR001024 (SMART); IPR013819 (PFAM); G3DSA:4.10.375.10 (GENE3D); G3DSA:1.20.245.10 (GENE3D); IPR027433 (G3DSA:4.10.372.GENE3D); G3DSA:2.60.60.20 (GENE3D); G3DSA:3.10.450.60 (GENE3D); IPR001024 (PFAM); mobidb-lite (MOBIDB_LITE); IPR000907 (PANTHER); PTHR11771:SF118 (PANTHER); IPR020833 (PROSITE_PATTERNS); IPR020834 (PROSITE_PATTERNS); IPR013819 (PROSITE_PROF…	P:obsolete oxidation-reduction process; F:protein binding; F:oxidoreductase activity; F:oxidoreductase activity, acting on single donors with incorporation of molecular oxygen, incorporation of two atoms of oxygen; F:metal ion binding	seed linoleate 9S-lipoxygenase-3-like [Pisum sativum] ID 99.6%	-6.73439	Not_significant	-2.56732	Not_significant	29.2907
Psat3g114640.1	F:iron ion binding; F:heme binding; F:geraniol 10-hydroxylase activity; C:membrane	IPR001128 (PRINTS); IPR002401 (PRINTS); IPR001128 (PFAM); IPR036396 (G3DSA:1.10.630.GENE3D); PTHR47950:SF19 (PANTHER); PTHR47950 (PANTHER); TRANSMEMBRANE (PHOBIUS); NON_CYTOPLASMIC_DOMAIN (PHOBIUS); CYTOPLASMIC_DOMAIN (PHOBIUS); IPR036396 (SUPERFAMILY); TMhelix (TMHMM)	P:obsolete oxidation-reduction process; F:iron ion binding; F:oxidoreductase activity, acting on paired donors, with incorporation or reduction of molecular oxygen; F:heme binding	geraniol 8-hydroxylase-like [Pisum sativum] >gb|KAI5428903.1| hypothetical protein KIW84_033772 [Pisum sativum] ID 98.0%	-6.66293	Not_significant	Not_significant	Not_significant	41.8446
Psat7g137120.1	F:UDP-glycosyltransferase activity; F:flavonol-3-O-glucoside glucosyltransferase activity; C:membrane	G3DSA:3.40.50.2000 (GENE3D); G3DSA:3.40.50.2000 (GENE3D); IPR002213 (PFAM); PTHR48049:SF67 (PANTHER); PTHR48049 (PANTHER); IPR035595 (PROSITE_PATTERNS); cd03784 (CDD); SSF53756 (SUPERFAMILY)	F:UDP-glycosyltransferase activity	UDP-glycosyltransferase 79B30-like [Pisum sativum] ID 98.5%	-6.48885	Not_significant	Not_significant	Not_significant	90.0474
Psat5g271240.1	P:syncytium formation; P:sexual reproduction; C:extracellular region; C:membrane	IPR005795 (PRINTS); IPR007118 (PRINTS); IPR007112 (SMART); IPR009009 (PFAM); IPR007117 (PFAM); IPR036749 (G3DSA:2.60.40.GENE3D); IPR036908 (G3DSA:2.40.40.GENE3D); PTHR31692 (PANTHER); PTHR31692:SF96 (PANTHER); SIGNAL_PEPTIDE_N_REGION (PHOBIUS); SIGNAL_PEPTIDE_C_REGION (PHOBIUS); SIGNAL_PEPTIDE (PHOBIUS); SIGNAL_PEPTIDE_H_REGION (PHOBIUS); NON_CYTOPLASMIC_DOMAIN (PHOBIUS); IPR007112 (PROSITE_PROFI…	P:sexual reproduction; C:extracellular region	expansin-B3-like [Pisum sativum] >gb|KAI5412906.1| Expansin-B3 [Pisum sativum] ID 100.0%	-6.46997	Not_significant	-1.33347	Not_significant	74.854
Psat7g018680.1	F:iron ion binding; F:heme binding; F:costunolide synthase activity; C:membrane	Coil (COILS); IPR002401 (PRINTS); IPR001128 (PRINTS); IPR036396 (G3DSA:1.10.630.GENE3D); IPR001128 (PFAM); PTHR47956:SF26 (PANTHER); PTHR47956 (PANTHER); IPR017972 (PROSITE_PATTERNS); SIGNAL_PEPTIDE_N_REGION (PHOBIUS); SIGNAL_PEPTIDE_C_REGION (PHOBIUS); SIGNAL_PEPTIDE (PHOBIUS); NON_CYTOPLASMIC_DOMAIN (PHOBIUS); SIGNAL_PEPTIDE_H_REGION (PHOBIUS); SignalP-noTM (SIGNALP_EUK); IPR036396 (SUPERFAMILY)	P:obsolete oxidation-reduction process; F:iron ion binding; F:oxidoreductase activity, acting on paired donors, with incorporation or reduction of molecular oxygen; F:heme binding	cytochrome P450 83B1-like [Pisum sativum] ID 93.1%	-6.42748	Not_significant	-3.67475	Not_significant	87.2893
Psat4g227800.1	P:regulation of transcription by RNA polymerase II; F:RNA polymerase II cis-regulatory region sequence-specific DNA binding; F:DNA-binding transcription factor activity, RNA polymerase II-specific; F:protein dimerization activity; C:nucleus	IPR011598 (SMART); IPR011598 (PFAM); IPR036638 (G3DSA:4.10.280.GENE3D); mobidb-lite (MOBIDB_LITE); mobidb-lite (MOBIDB_LITE); mobidb-lite (MOBIDB_LITE); mobidb-lite (MOBIDB_LITE); PTHR16223 (PANTHER); PTHR16223:SF219 (PANTHER); IPR011598 (PROSITE_PROFILES); cd11454 (CDD); IPR036638 (SUPERFAMILY)	F:protein dimerization activity	transcription factor bHLH84-like [Pisum sativum] >gb|KAI5423566.1| hypothetical protein KIW84_046488 [Pisum sativum] ID 100.0%	-6.39887	Not_significant	-1.56596	Not_significant	4274.59
Psat7g234520.1	P:lipid transport; P:RNA phosphodiester bond hydrolysis, endonucleolytic; F:nucleic acid binding; F:RNA-DNA hybrid ribonuclease activity; F:lipid binding	IPR000528 (PRINTS); IPR016140 (SMART); G3DSA:1.10.110.10 (GENE3D); IPR016140 (PFAM); PTHR33076 (PANTHER); PTHR33076:SF76 (PANTHER); IPR000528 (PROSITE_PATTERNS); cd01960 (CDD); IPR036312 (SUPERFAMILY)	P:lipid transport; F:lipid binding	non-specific lipid-transfer protein 2 isoform X1 [Pisum sativum] >sp|A0A158V755.1| RecName: Full=Non-specific lipid-transfer protein 2; Short=PsLTP2; Flags: Precursor [Pisum sativum] >gb|AJG44054.1| non-specific lipid transfer protein 2 precursor [Pisum sativum] >gb|KAI5391458.1| hypothetical protein KIW84_076319 [Pisum sativum] ID 100.0%	-6.36781	Not_significant	Not_significant	Not_significant	489.855
Psat7g134320.1	P:carbohydrate metabolic process; F:beta-glucosidase activity; F:scopolin beta-glucosidase activity	IPR001360 (PFAM); G3DSA:3.20.20.80 (GENE3D); IPR001360 (PANTHER); PTHR10353:SF259 (PANTHER); IPR017853 (SUPERFAMILY)	P:carbohydrate metabolic process; F:hydrolase activity, hydrolyzing O-glycosyl compounds	beta-glucosidase 40-like [Pisum sativum] >gb|KAI5387329.1| Beta-glucosidase 40 [Pisum sativum] ID 81.1%	-6.20259	Not_significant	Not_significant	Not_significant	3128.27
Psat7g149120.1	P:transmembrane transport; F:transmembrane transporter activity; C:membrane	G3DSA:1.20.1250.20 (GENE3D); mobidb-lite (MOBIDB_LITE); PTHR23515:SF16 (PANTHER); PTHR23515 (PANTHER); PTHR23515:SF16 (PANTHER); PTHR23515 (PANTHER); NON_CYTOPLASMIC_DOMAIN (PHOBIUS); CYTOPLASMIC_DOMAIN (PHOBIUS); TRANSMEMBRANE (PHOBIUS); IPR036259 (SUPERFAMILY)	no GO terms	None	-6.07599	Not_significant	-3.17784	-1.25276	25.3357
Psat4g155600.1	P:nitrate transmembrane transport; P:transmembrane transport; F:nitrate transmembrane transporter activity; F:transmembrane transporter activity; C:membrane; C:membrane	mobidb-lite (MOBIDB_LITE); PTHR23515:SF29 (PANTHER); PTHR23515:SF29 (PANTHER); PTHR23515 (PANTHER); PTHR23515 (PANTHER); NON_CYTOPLASMIC_DOMAIN (PHOBIUS); TRANSMEMBRANE (PHOBIUS); CYTOPLASMIC_DOMAIN (PHOBIUS); TMhelix (TMHMM); TMhelix (TMHMM); TMhelix (TMHMM)	no GO terms	None	-5.76233	Not_significant	-3.28716	-1.37359	74.8878
Psat1g151800.1	P:photosystem I assembly; P:response to photooxidative stress; C:chloroplast thylakoid membrane	mobidb-lite (MOBIDB_LITE); mobidb-lite (MOBIDB_LITE); IPR040340 (PANTHER); PTHR33672:SF5 (PANTHER)	P:photosystem I assembly; P:response to photooxidative stress; C:chloroplast thylakoid membrane	None	-4.65748	Not_significant	-2.78741	Not_significant	20.796
Psat4g061360.1	P:amino acid transmembrane transport; P:auxin-activated signaling pathway; F:amino acid transmembrane transporter activity; F:symporter activity; C:membrane	IPR013057 (PFAM); mobidb-lite (MOBIDB_LITE); mobidb-lite (MOBIDB_LITE); PTHR48017:SF162 (PANTHER); PTHR48017 (PANTHER); TRANSMEMBRANE (PHOBIUS); TRANSMEMBRANE (PHOBIUS); TRANSMEMBRANE (PHOBIUS); TRANSMEMBRANE (PHOBIUS); NON_CYTOPLASMIC_DOMAIN (PHOBIUS); TRANSMEMBRANE (PHOBIUS); TRANSMEMBRANE (PHOBIUS); TRANSMEMBRANE (PHOBIUS); TRANSMEMBRANE (PHOBIUS); CYTOPLASMIC_DOMAIN (PHOBIUS); TRANSMEMBRANE (…	no GO terms	proline transporter 2-like [Pisum sativum] >gb|KAI5417133.1| hypothetical protein KIW84_041940 [Pisum sativum] ID 100.0%	-4.44934	Not_significant	-4.66961	Not_significant	702.807
Psat2g116600.1	P:photosynthetic electron transport chain; F:calcium ion binding; F:electron transporter, transferring electrons within the cyclic electron transport pathway of photosynthesis activity; C:chloroplast; C:photosystem II oxygen evolving complex; C:extrinsic component of membrane	IPR023222 (G3DSA:1.20.120.GENE3D); IPR008797 (PFAM); mobidb-lite (MOBIDB_LITE); mobidb-lite (MOBIDB_LITE); IPR008797 (PANTHER); PTHR33399:SF5 (PANTHER); IPR000651 (PROSITE_PROFILES); IPR023222 (SUPERFAMILY)	P:photosynthesis; F:calcium ion binding; C:photosystem II; C:photosystem II oxygen evolving complex; C:extrinsic component of membrane	photosynthetic NDH subunit of lumenal location 2, chloroplastic [Pisum sativum] ID 100.0%	-4.4243	Not_significant	-3.27254	Not_significant	8.86984
Psat6g151320.1	P:cell wall modification; P:negative regulation of catalytic activity; P:pectin catabolic process; F:pectinesterase activity; F:aspartyl esterase activity; F:pectinesterase inhibitor activity	IPR000070 (PFAM); IPR012334 (G3DSA:2.160.20.GENE3D); PTHR31707 (PANTHER); PTHR31707:SF338 (PANTHER); IPR033131 (PROSITE_PATTERNS); IPR011050 (SUPERFAMILY)	P:cell wall modification; F:pectinesterase activity	probable pectinesterase/pectinesterase inhibitor 41 [Pisum sativum] >gb|KAI5398592.1| hypothetical protein KIW84_064097 [Pisum sativum] ID 100.0%	-4.41135	Not_significant	-1.24688	-2.38748	9.39403
Psat0s1116g0120.1		IPR024489 (PFAM); mobidb-lite (MOBIDB_LITE); mobidb-lite (MOBIDB_LITE); mobidb-lite (MOBIDB_LITE); mobidb-lite (MOBIDB_LITE); mobidb-lite (MOBIDB_LITE); PTHR33731 (PANTHER); PTHR33731:SF2 (PANTHER); PTHR33731:SF2 (PANTHER); PTHR33731:SF2 (PANTHER); PTHR33731 (PANTHER); PTHR33731 (PANTHER); PTHR33731 (PANTHER); PTHR33731:SF2 (PANTHER); PTHR33731 (PANTHER); PTHR33731:SF2 (PANTHER); SIGNAL_PEPTIDE_N…	no GO terms	organ-specific protein S2-like isoform X2 [Pisum sativum] ID 89.2%	-4.27385	Not_significant	-2.56346	Not_significant	132.821
Psat7g104480.1	P:sterol biosynthetic process; F:squalene monooxygenase activity; F:flavin adenine dinucleotide binding; C:endoplasmic reticulum; C:membrane	PR00420 (PRINTS); PF13450 (PFAM); IPR036188 (G3DSA:3.50.50.GENE3D); IPR013698 (PFAM); IPR036188 (G3DSA:3.50.50.GENE3D); PTHR10835:SF5 (PANTHER); PTHR10835:SF5 (PANTHER); IPR040125 (PANTHER); NON_CYTOPLASMIC_DOMAIN (PHOBIUS); CYTOPLASMIC_DOMAIN (PHOBIUS); TRANSMEMBRANE (PHOBIUS); TRANSMEMBRANE (PHOBIUS); NON_CYTOPLASMIC_DOMAIN (PHOBIUS); TRANSMEMBRANE (PHOBIUS); CYTOPLASMIC_DOMAIN (PHOBIUS); IPR03…	P:sterol biosynthetic process; P:obsolete oxidation-reduction process; F:squalene monooxygenase activity; F:flavin adenine dinucleotide binding; C:membrane	squalene monooxygenase SE1-like [Pisum sativum] >gb|KAI5386253.1| Squalene epoxidase 1 [Pisum sativum] ID 92.6%	-3.85035	Not_significant	-4.02476	Not_significant	14.0038
Psat2g109600.1	P:defense response	IPR000916 (SMART); IPR000916 (PFAM); IPR023393 (G3DSA:3.30.530.GENE3D); PTHR31907 (PANTHER); PTHR31907:SF1 (PANTHER); cd07816 (CDD); SSF55961 (SUPERFAMILY)	P:defense response	MLP-like protein 423 [Pisum sativum] >gb|KAI5437059.1| hypothetical protein KIW84_023253 [Pisum sativum] ID 100.0%	-3.68455	Not_significant	-2.4659	Not_significant	41.2511
Psat1g088640.1	C:membrane	mobidb-lite (MOBIDB_LITE); PTHR33474 (PANTHER); PTHR33474:SF28 (PANTHER); NON_CYTOPLASMIC_DOMAIN (PHOBIUS); SIGNAL_PEPTIDE_H_REGION (PHOBIUS); SIGNAL_PEPTIDE_N_REGION (PHOBIUS); SIGNAL_PEPTIDE_C_REGION (PHOBIUS); SIGNAL_PEPTIDE (PHOBIUS); PS51257 (PROSITE_PROFILES); SignalP-noTM (SIGNALP_EUK); TMhelix (TMHMM)	no GO terms	None	-3.67643	Not_significant	-5.10011	Not_significant	990.555
Psat3g076120.1		IPR003854 (PFAM); PTHR23201 (PANTHER); PTHR23201:SF52 (PANTHER); SIGNAL_PEPTIDE (PHOBIUS); SIGNAL_PEPTIDE_H_REGION (PHOBIUS); SIGNAL_PEPTIDE_C_REGION (PHOBIUS); SIGNAL_PEPTIDE_N_REGION (PHOBIUS); NON_CYTOPLASMIC_DOMAIN (PHOBIUS); SignalP-noTM (SIGNALP_GRAM_NEGATIVE); SignalP-TM (SIGNALP_GRAM_POSITIVE); SignalP-noTM (SIGNALP_EUK)	no GO terms	protein GAST1 [Pisum sativum] >gb|KAI5427203.1| hypothetical protein KIW84_032572 [Pisum sativum] ID 99.2%	-3.14221	-2.20128	Not_significant	Not_significant	1994.42
Psat5g079840.1	C:membrane	IPR009424 (PFAM); IPR009424 (PANTHER); PTHR33374:SF38 (PANTHER); CYTOPLASMIC_DOMAIN (PHOBIUS); SIGNAL_PEPTIDE_C_REGION (PHOBIUS); SIGNAL_PEPTIDE_H_REGION (PHOBIUS); SIGNAL_PEPTIDE_N_REGION (PHOBIUS); NON_CYTOPLASMIC_DOMAIN (PHOBIUS); SIGNAL_PEPTIDE (PHOBIUS); TRANSMEMBRANE (PHOBIUS); SignalP-TM (SIGNALP_EUK); SignalP-TM (SIGNALP_GRAM_POSITIVE); TMhelix (TMHMM); TMhelix (TMHMM)	no GO terms	arabinogalactan peptide-like protein [Medicago truncatula] >gb|RHN69589.1| putative arabinogalactan peptide, AGP [Medicago truncatula] ID 79.4%	-3.00119	Not_significant	Not_significant	-2.0207	7871.97
Psat0s1163g0320.1		mobidb-lite (MOBIDB_LITE); mobidb-lite (MOBIDB_LITE); PTHR38934 (PANTHER); PTHR38934:SF13 (PANTHER); SIGNAL_PEPTIDE_C_REGION (PHOBIUS); SIGNAL_PEPTIDE_N_REGION (PHOBIUS); NON_CYTOPLASMIC_DOMAIN (PHOBIUS); SIGNAL_PEPTIDE_H_REGION (PHOBIUS); SIGNAL_PEPTIDE (PHOBIUS); SignalP-TM (SIGNALP_EUK)	no GO terms	glycine-rich cell wall structural protein 2-like [Pisum sativum] ID 100.0%	-2.97891	-2.84222	Not_significant	Not_significant	87.4535
Psat6g205400.1	P:ubiquitin-dependent protein catabolic process; P:protein ubiquitination; F:ubiquitin protein ligase activity	IPR001841 (SMART); IPR001841 (PFAM); IPR013083 (G3DSA:3.30.40.GENE3D); mobidb-lite (MOBIDB_LITE); mobidb-lite (MOBIDB_LITE); mobidb-lite (MOBIDB_LITE); mobidb-lite (MOBIDB_LITE); PTHR22765 (PANTHER); PTHR22765:SF274 (PANTHER); IPR001841 (PROSITE_PROFILES); cd16454 (CDD); SSF57850 (SUPERFAMILY)	no GO terms	E3 ubiquitin-protein ligase RING1 isoform X2 [Medicago truncatula] >gb|KEH43812.1| zinc finger, C3HC4 type (RING finger) protein [Medicago truncatula] ID 77.0%	-2.96221	Not_significant	-2.92173	Not_significant	327.301
Psat5g169320.1	F:monooxygenase activity; F:iron ion binding; F:oxidoreductase activity, acting on paired donors, with incorporation or reduction of molecular oxygen; F:heme binding; C:membrane	IPR002401 (PRINTS); IPR001128 (PRINTS); IPR036396 (G3DSA:1.10.630.GENE3D); IPR001128 (PFAM); PTHR47956 (PANTHER); PTHR47956:SF81 (PANTHER); IPR017972 (PROSITE_PATTERNS); CYTOPLASMIC_DOMAIN (PHOBIUS); TRANSMEMBRANE (PHOBIUS); NON_CYTOPLASMIC_DOMAIN (PHOBIUS); IPR036396 (SUPERFAMILY); TMhelix (TMHMM)	P:obsolete oxidation-reduction process; F:iron ion binding; F:oxidoreductase activity, acting on paired donors, with incorporation or reduction of molecular oxygen; F:heme binding	cytochrome P450 71D11-like [Pisum sativum] >gb|KAI5409082.1| hypothetical protein KIW84_054773 [Pisum sativum] ID 100.0%	-2.83449	Not_significant	-5.46287	Not_significant	53.3603
Psat7g085840.1	P:cell redox homeostasis; P:cellular oxidant detoxification; F:thioredoxin peroxidase activity; C:nucleus; C:mitochondrion; C:cytosol	IPR019479 (PFAM); G3DSA:3.30.1020.10 (GENE3D); IPR000866 (PFAM); IPR024706 (PIRSF); IPR036249 (G3DSA:3.40.30.GENE3D); PTHR43503:SF4 (PANTHER); PTHR43503 (PANTHER); IPR013766 (PROSITE_PROFILES); cd03016 (CDD); IPR036249 (SUPERFAMILY)	P:obsolete oxidation-reduction process; F:antioxidant activity; F:oxidoreductase activity; F:peroxiredoxin activity	1-Cys peroxiredoxin [Pisum sativum] ID 100.0%	-2.60504	Not_significant	Not_significant	-2.78067	22.3711
Psat5g083080.1	P:fatty acid biosynthetic process; F:acyl-[acyl-carrier-protein] desaturase activity; F:metal ion binding; F:stearoyl-[acp] desaturase activity; C:chloroplast	IPR005067 (PFAM); IPR012348 (G3DSA:1.10.620.GENE3D); IPR005067 (PIRSF); IPR005067 (PANTHER); PTHR31155:SF31 (PANTHER); IPR005803 (PROSITE_PATTERNS); IPR005067 (CDD); IPR009078 (SUPERFAMILY)	P:fatty acid metabolic process; P:fatty acid biosynthetic process; P:obsolete oxidation-reduction process; F:oxidoreductase activity; F:acyl-[acyl-carrier-protein] desaturase activity	stearoyl-[acyl-carrier-protein] 9-desaturase 6, chloroplastic-like [Pisum sativum] >gb|KAI5405781.1| Stearoyl-[acyl-carrier-protein] 9-desaturase 6 [Pisum sativum] ID 100.0%	-2.45485	1.1301	Not_significant	Not_significant	475.841
Psat0s909g0040.1	P:potassium ion transmembrane transport; P:regulation of stomatal closure; F:solute:potassium antiporter activity; C:plasma membrane; C:plant-type vacuole membrane	G3DSA:1.20.1250.20 (GENE3D); IPR011701 (PFAM); PTHR23504 (PANTHER); PTHR23504:SF91 (PANTHER); CYTOPLASMIC_DOMAIN (PHOBIUS); TRANSMEMBRANE (PHOBIUS); CYTOPLASMIC_DOMAIN (PHOBIUS); CYTOPLASMIC_DOMAIN (PHOBIUS); CYTOPLASMIC_DOMAIN (PHOBIUS); TRANSMEMBRANE (PHOBIUS); TRANSMEMBRANE (PHOBIUS); NON_CYTOPLASMIC_DOMAIN (PHOBIUS); TRANSMEMBRANE (PHOBIUS); NON_CYTOPLASMIC_DOMAIN (PHOBIUS); NON_CYTOPLASMIC_D…	P:transmembrane transport; F:transmembrane transporter activity	protein ZINC INDUCED FACILITATOR-LIKE 1-like [Pisum sativum] >gb|KAI5411100.1| hypothetical protein KIW84_056300 [Pisum sativum] ID 99.4%	-2.21579	-1.09722	Not_significant	Not_significant	2722.65
Psat7g229840.1	P:response to oxidative stress; P:hydrogen peroxide catabolic process; P:cellular oxidant detoxification; F:heme binding; F:metal ion binding; F:lactoperoxidase activity; C:extracellular region	Coil (COILS); IPR000823 (PRINTS); IPR002016 (PRINTS); IPR041577 (PFAM); G3DSA:1.10.420.10 (GENE3D); IPR002016 (PFAM); IPR021109 (G3DSA:2.40.70.GENE3D); PF08284 (PFAM); G3DSA:1.10.520.10 (GENE3D); G3DSA:1.10.520.10 (GENE3D); PTHR31388:SF186 (PANTHER); PTHR31388:SF186 (PANTHER); PTHR31388 (PANTHER); PTHR31388 (PANTHER); IPR019794 (PROSITE_PATTERNS); IPR019793 (PROSITE_PATTERNS); IPR002016 (PROSITE_…	P:response to oxidative stress; P:obsolete oxidation-reduction process; F:peroxidase activity; F:heme binding	None	-2.14303	Not_significant	Not_significant	-2.65812	139.044
Psat7g118440.1	P:lipid catabolic process; F:phospholipase A1 activity	IPR002921 (PFAM); G3DSA:3.40.50.12520 (GENE3D); IPR033556 (PANTHER); PTHR31828:SF15 (PANTHER); cd00519 (CDD); IPR029058 (SUPERFAMILY)	P:lipid metabolic process; F:phospholipase A1 activity	phospholipase A1-IIgamma-like [Pisum sativum] >gb|KAI5386791.1| hypothetical protein KIW84_073074 [Pisum sativum] ID 98.8%	-1.83644	-1.17555	Not_significant	Not_significant	28.6613
Psat3g139280.1	P:regulation of DNA-templated transcription; F:DNA-binding transcription factor activity; F:sequence-specific DNA binding; C:nucleus	IPR003657 (SMART); IPR003657 (PFAM); IPR036576 (G3DSA:2.20.25.GENE3D); mobidb-lite (MOBIDB_LITE); PTHR31221:SF42 (PANTHER); PTHR31221 (PANTHER); IPR003657 (PROSITE_PROFILES); IPR036576 (SUPERFAMILY)	P:regulation of DNA-templated transcription; F:DNA-binding transcription factor activity; F:sequence-specific DNA binding	probable WRKY transcription factor 49 [Pisum sativum] >gb|KAI5429850.1| hypothetical protein KIW84_034436 [Pisum sativum] ID 100.0%	-1.83044	-1.3538	Not_significant	Not_significant	120.418
Psat2g167120.1	P:cellular oxidant detoxification; F:oxidoreductase activity, acting on single donors with incorporation of molecular oxygen, incorporation of two atoms of oxygen; F:isomerase activity; F:metal ion binding; F:thioredoxin-dependent peroxiredoxin activity	IPR036249 (G3DSA:3.40.30.GENE3D); G3DSA:1.20.245.10 (GENE3D); IPR013819 (PFAM); PTHR43640 (PANTHER); IPR013819 (PROSITE_PROFILES); SignalP-TM (SIGNALP_GRAM_POSITIVE); IPR036226 (SUPERFAMILY); IPR036249 (SUPERFAMILY)	P:obsolete oxidation-reduction process; F:oxidoreductase activity, acting on single donors with incorporation of molecular oxygen, incorporation of two atoms of oxygen; F:metal ion binding	None	-1.74832	Not_significant	-1.02738	-2.17506	1027.86
Psat5g289880.1	P:fatty acid biosynthetic process; P:oxylipin biosynthetic process; P:lipid oxidation; F:protein binding; F:metal ion binding; F:linoleate 9S-lipoxygenase activity; C:cytoplasm	IPR001246 (PRINTS); IPR013819 (PRINTS); IPR001024 (SMART); G3DSA:1.20.245.10 (GENE3D); IPR013819 (PFAM); G3DSA:3.10.450.60 (GENE3D); G3DSA:4.10.375.10 (GENE3D); IPR027433 (G3DSA:4.10.372.GENE3D); IPR001024 (PFAM); G3DSA:2.60.60.20 (GENE3D); G3DSA:1.20.245.10 (GENE3D); mobidb-lite (MOBIDB_LITE); IPR000907 (PANTHER); PTHR11771:SF118 (PANTHER); IPR020833 (PROSITE_PATTERNS); IPR020834 (PROSITE_PATTER…	P:obsolete oxidation-reduction process; F:protein binding; F:oxidoreductase activity; F:oxidoreductase activity, acting on single donors with incorporation of molecular oxygen, incorporation of two atoms of oxygen; F:metal ion binding	seed linoleate 9S-lipoxygenase-3 [Pisum sativum] >sp|P09918.1| RecName: Full=Seed linoleate 9S-lipoxygenase-3; AltName: Full=Lipoxygenase-3 [Pisum sativum] >emb|CAA30666.1| unnamed protein product [Pisum sativum] >emb|CAA55319.1| lipoxygenase [Pisum sativum] ID 90.4%	-1.50704	Not_significant	Not_significant	5.41062	8.53895
Psat4g203680.1	P:intracellular sequestering of iron ion; P:intracellular manganese ion homeostasis; P:iron ion transmembrane transport; P:manganese ion transmembrane transport; F:iron ion transmembrane transporter activity; F:manganese ion transmembrane transporter activity; C:ER body; C:membrane	mobidb-lite (MOBIDB_LITE); mobidb-lite (MOBIDB_LITE); PTHR31851:SF64 (PANTHER); IPR008217 (PANTHER); NON_CYTOPLASMIC_DOMAIN (PHOBIUS); TRANSMEMBRANE (PHOBIUS); TRANSMEMBRANE (PHOBIUS); CYTOPLASMIC_DOMAIN (PHOBIUS); TRANSMEMBRANE (PHOBIUS); CYTOPLASMIC_DOMAIN (PHOBIUS); NON_CYTOPLASMIC_DOMAIN (PHOBIUS); cd01059 (CDD); TMhelix (TMHMM); TMhelix (TMHMM); TMhelix (TMHMM); TMhelix (TMHMM)	P:intracellular manganese ion homeostasis; F:manganese ion transmembrane transporter activity	membrane protein of ER body-like protein [Medicago truncatula] >gb|KEH18174.1| vacuolar iron transporter-like protein [Medicago truncatula] >gb|RHN39056.1| hypothetical protein MtrunA17_Chr8g0339761 [Medicago truncatula] ID 77.5%	-1.31179	Not_significant	Not_significant	-1.89796	269.499
Psat5g133000.1	P:transmembrane transport; F:transmembrane transporter activity; C:plasma membrane	IPR000620 (PFAM); IPR030184 (PANTHER); PTHR31218:SF243 (PANTHER); NON_CYTOPLASMIC_DOMAIN (PHOBIUS); TRANSMEMBRANE (PHOBIUS); NON_CYTOPLASMIC_DOMAIN (PHOBIUS); TRANSMEMBRANE (PHOBIUS); NON_CYTOPLASMIC_DOMAIN (PHOBIUS); NON_CYTOPLASMIC_DOMAIN (PHOBIUS); TRANSMEMBRANE (PHOBIUS); NON_CYTOPLASMIC_DOMAIN (PHOBIUS); CYTOPLASMIC_DOMAIN (PHOBIUS); TRANSMEMBRANE (PHOBIUS); CYTOPLASMIC_DOMAIN (PHOBIUS); TRA…	F:transmembrane transporter activity; C:membrane; C:membrane	WAT1-related protein At4g08300-like [Pisum sativum] >gb|KAI5407808.1| hypothetical protein KIW84_053878 [Pisum sativum] ID 99.0%	1.09329	1.05356	Not_significant	Not_significant	233.748
Psat1g042560.1		mobidb-lite (MOBIDB_LITE); mobidb-lite (MOBIDB_LITE)	no GO terms	None	1.14015	1.04663	Not_significant	Not_significant	385.762
Psat4g024520.1		mobidb-lite (MOBIDB_LITE); mobidb-lite (MOBIDB_LITE)	no GO terms	None	2.04488	1.16249	Not_significant	Not_significant	220.735
Psat5g242640.1	P:killing of cells of another organism; P:defense response to fungus	IPR003614 (SMART); PF00304 (PFAM); IPR036574 (G3DSA:3.30.30.GENE3D); PTHR33147:SF56 (PANTHER); PTHR33147 (PANTHER); IPR008176 (PROSITE_PATTERNS); SIGNAL_PEPTIDE_H_REGION (PHOBIUS); SIGNAL_PEPTIDE_N_REGION (PHOBIUS); SIGNAL_PEPTIDE (PHOBIUS); NON_CYTOPLASMIC_DOMAIN (PHOBIUS); SIGNAL_PEPTIDE_C_REGION (PHOBIUS); SignalP-noTM (SIGNALP_GRAM_NEGATIVE); SignalP-noTM (SIGNALP_EUK); SignalP-TM (SIGNALP_GR…	P:defense response	pathogenesis-related protein [Pisum sativum] ID 98.6%	2.41204	Not_significant	2.8393	5.57583	6448.78
Psat5g165160.1	P:plant-type primary cell wall biogenesis; P:cellulose biosynthetic process; P:mannosylation; F:cellulose synthase (UDP-forming) activity; F:mannan synthase activity; C:plasma membrane	IPR005150 (PFAM); IPR029044 (G3DSA:3.90.550.GENE3D); PTHR13301 (PANTHER); PTHR13301:SF138 (PANTHER); CYTOPLASMIC_DOMAIN (PHOBIUS); TRANSMEMBRANE (PHOBIUS); TRANSMEMBRANE (PHOBIUS); TRANSMEMBRANE (PHOBIUS); TRANSMEMBRANE (PHOBIUS); TRANSMEMBRANE (PHOBIUS); NON_CYTOPLASMIC_DOMAIN (PHOBIUS); TRANSMEMBRANE (PHOBIUS); CYTOPLASMIC_DOMAIN (PHOBIUS); NON_CYTOPLASMIC_DOMAIN (PHOBIUS); CYTOPLASMIC_DOMAIN (…	P:cellulose biosynthetic process; F:cellulose synthase (UDP-forming) activity; C:membrane	cellulose synthase-like protein E1 [Pisum sativum] ID 98.0%	2.49146	-1.492	Not_significant	Not_significant	76.6175
Psat0s1622g0080.1	P:defense response to other organism; C:plasmodesma; C:membrane	IPR004864 (PFAM); PTHR31415:SF59 (PANTHER); PTHR31415 (PANTHER); TRANSMEMBRANE (PHOBIUS); CYTOPLASMIC_DOMAIN (PHOBIUS); NON_CYTOPLASMIC_DOMAIN (PHOBIUS); TMhelix (TMHMM)	no GO terms	NDR1/HIN1-like protein 10 [Pisum sativum] ID 91.8%	2.50115	Not_significant	Not_significant	-2.073	20.8649
Psat5g239240.1	P:protein phosphorylation; P:recognition of pollen; F:protein serine/threonine kinase activity; F:ATP binding; F:carbohydrate binding; C:plasma membrane	IPR003609 (SMART); IPR000719 (SMART); IPR001480 (SMART); IPR000858 (PFAM); IPR024171 (PIRSF); IPR001245 (PFAM); IPR003609 (PFAM); G3DSA:3.30.200.20 (GENE3D); IPR036426 (G3DSA:2.90.10.GENE3D); IPR021820 (PFAM); IPR001480 (PFAM); G3DSA:1.10.510.10 (GENE3D); PTHR27002:SF860 (PANTHER); PTHR27002:SF860 (PANTHER); PTHR27002 (PANTHER); PTHR27002 (PANTHER); IPR008271 (PROSITE_PATTERNS); CYTOPLASMIC_DOMAI…	P:protein phosphorylation; P:recognition of pollen; F:protein kinase activity; F:protein serine/threonine kinase activity; F:ATP binding	G-type lectin S-receptor-like serine/threonine-protein kinase At1g11300 isoform X1 [Pisum sativum] ID 99.4%	2.64938	1.06817	1.46864	Not_significant	79.1911
Psat1g209720.1	P:protein phosphorylation; P:recognition of pollen; F:protein serine/threonine kinase activity; F:protein tyrosine kinase activity; F:ATP binding; F:carbohydrate binding; F:protein serine kinase activity; C:plasma membrane	IPR001480 (SMART); IPR020635 (SMART); IPR001245 (PFAM); IPR036426 (G3DSA:2.90.10.GENE3D); G3DSA:3.30.200.20 (GENE3D); IPR000858 (PFAM); IPR001480 (PFAM); PTHR32444:SF75 (PANTHER); PTHR32444 (PANTHER); IPR017441 (PROSITE_PATTERNS); TRANSMEMBRANE (PHOBIUS); NON_CYTOPLASMIC_DOMAIN (PHOBIUS); CYTOPLASMIC_DOMAIN (PHOBIUS); TRANSMEMBRANE (PHOBIUS); SIGNAL_PEPTIDE (PHOBIUS); NON_CYTOPLASMIC_DOMAIN (PHOB…	P:protein phosphorylation; P:recognition of pollen; F:protein kinase activity; F:protein tyrosine kinase activity; F:ATP binding	None	3.11219	1.09772	2.34975	1.18812	18.0197
Psat1g001480.1	P:abscisic acid biosynthetic process; P:seed dormancy process; P:carotene catabolic process; F:9-cis-epoxycarotenoid dioxygenase activity; F:metal ion binding; C:chloroplast thylakoid membrane; C:chloroplast stroma	IPR004294 (PFAM); mobidb-lite (MOBIDB_LITE); PTHR10543:SF123 (PANTHER); IPR004294 (PANTHER); TRANSMEMBRANE (PHOBIUS); NON_CYTOPLASMIC_DOMAIN (PHOBIUS); NON_CYTOPLASMIC_DOMAIN (PHOBIUS); TRANSMEMBRANE (PHOBIUS); CYTOPLASMIC_DOMAIN (PHOBIUS); TMhelix (TMHMM)	P:obsolete oxidation-reduction process; F:oxidoreductase activity, acting on single donors with incorporation of molecular oxygen, incorporation of two atoms of oxygen	9-cis-epoxycarotenoid dioxygenase NCED1, chloroplastic-like [Pisum sativum] >gb|KAI5440497.1| 9-cis-epoxycarotenoid dioxygenase nced1 [Pisum sativum] ID 100.0%	3.12185	Not_significant	2.01958	5.82962	38.8509
Psat5g299880.1	P:transmembrane transport; F:ATP binding; F:hydrolase activity; F:ABC-type transporter activity; C:membrane	IPR003593 (SMART); IPR013581 (PFAM); IPR003439 (PFAM); G3DSA:3.40.50.300 (GENE3D); IPR029481 (PFAM); IPR003439 (PFAM); G3DSA:3.40.50.300 (GENE3D); IPR043926 (PFAM); IPR013525 (PFAM); mobidb-lite (MOBIDB_LITE); mobidb-lite (MOBIDB_LITE); PTHR19241:SF633 (PANTHER); PTHR19241 (PANTHER); PTHR19241:SF633 (PANTHER); PTHR19241 (PANTHER); PTHR19241 (PANTHER); PTHR19241:SF633 (PANTHER); NON_CYTOPLASMIC_DO…	F:ATP binding; F:ATPase-coupled transmembrane transporter activity; C:membrane	pleiotropic drug resistance protein 1-like [Pisum sativum] >gb|KAI5414047.1| transcription factor [Pisum sativum] ID 94.0%	3.24392	1.10271	1.34654	Not_significant	79.3227
Psat2g058520.1	P:alternative respiration; F:alternative oxidase activity; F:metal ion binding; F:ubiquinol:oxygen oxidoreductase activity; F:superoxide-generating NADPH oxidase activity; C:mitochondrial inner membrane; C:chloroplast; C:respirasome	IPR038659 (G3DSA:1.20.1260.GENE3D); IPR002680 (PIRSF); IPR002680 (PFAM); IPR002680 (PANTHER); PTHR31803:SF20 (PANTHER); TRANSMEMBRANE (PHOBIUS); TRANSMEMBRANE (PHOBIUS); NON_CYTOPLASMIC_DOMAIN (PHOBIUS); CYTOPLASMIC_DOMAIN (PHOBIUS); CYTOPLASMIC_DOMAIN (PHOBIUS); IPR002680 (CDD); SignalP-TM (SIGNALP_GRAM_POSITIVE); TMhelix (TMHMM); TMhelix (TMHMM)	P:obsolete oxidation-reduction process; F:alternative oxidase activity	alternative oxidase 3, mitochondrial-like [Pisum sativum] >gb|KAI5435222.1| Aldehyde oxidase 3 [Pisum sativum] ID 100.0%	3.46739	1.13181	2.5468	1.87073	16.7367
Psat2g113320.1	P:proteolysis; F:metalloendopeptidase activity; F:zinc ion binding; C:extracellular matrix	IPR021190 (PRINTS); IPR006026 (SMART); IPR024079 (G3DSA:3.40.390.GENE3D); IPR001818 (PFAM); IPR002477 (PFAM); PTHR10201:SF258 (PANTHER); PTHR10201 (PANTHER); SIGNAL_PEPTIDE_N_REGION (PHOBIUS); NON_CYTOPLASMIC_DOMAIN (PHOBIUS); SIGNAL_PEPTIDE_H_REGION (PHOBIUS); CYTOPLASMIC_DOMAIN (PHOBIUS); SIGNAL_PEPTIDE_C_REGION (PHOBIUS); TRANSMEMBRANE (PHOBIUS); SIGNAL_PEPTIDE (PHOBIUS); SignalP-noTM (SIGNALP…	P:proteolysis; F:metalloendopeptidase activity; F:metallopeptidase activity; F:zinc ion binding; C:extracellular matrix	metalloendoproteinase 2-MMP-like [Pisum sativum] >gb|KAI5437218.1| hypothetical protein KIW84_023371 [Pisum sativum] ID 100.0%	3.67653	1.06023	1.15047	Not_significant	229.702
Psat6g040040.1	P:fatty acid biosynthetic process; F:acyl-[acyl-carrier-protein] desaturase activity; F:metal ion binding; F:stearoyl-[acp] desaturase activity; C:chloroplast	IPR005067 (PIRSF); IPR012348 (G3DSA:1.10.620.GENE3D); IPR005067 (PFAM); mobidb-lite (MOBIDB_LITE); IPR005067 (PANTHER); PTHR31155:SF31 (PANTHER); IPR005067 (CDD); IPR009078 (SUPERFAMILY)	P:fatty acid metabolic process; P:obsolete oxidation-reduction process; F:oxidoreductase activity; F:acyl-[acyl-carrier-protein] desaturase activity	stearoyl-[acyl-carrier-protein] 9-desaturase 6, chloroplastic-like [Pisum sativum] >gb|KAI5394316.1| Stearoyl-[acyl-carrier-protein] 9-desaturase 6 [Pisum sativum] ID 99.7%	3.76726	1.0738	1.18319	Not_significant	10.0474
Psat1g164880.1	F:tetrahydroberberine oxidase activity; F:FAD binding; C:membrane	G3DSA:3.30.465.50 (GENE3D); IPR012951 (PFAM); IPR016167 (G3DSA:3.30.43.GENE3D); G3DSA:3.40.462.20 (GENE3D); IPR006094 (PFAM); G3DSA:3.30.465.50 (GENE3D); G3DSA:3.40.462.20 (GENE3D); PTHR32448 (PANTHER); PTHR32448:SF25 (PANTHER); NON_CYTOPLASMIC_DOMAIN (PHOBIUS); SIGNAL_PEPTIDE (PHOBIUS); SIGNAL_PEPTIDE_H_REGION (PHOBIUS); SIGNAL_PEPTIDE_C_REGION (PHOBIUS); SIGNAL_PEPTIDE_N_REGION (PHOBIUS); PS512…	P:obsolete oxidation-reduction process; F:oxidoreductase activity; F:flavin adenine dinucleotide binding; F:FAD binding	berberine bridge enzyme-like 8 [Pisum sativum] ID 95.7%	3.90523	Not_significant	Not_significant	-2.16381	203.868
Psat2g113200.1	P:trichome morphogenesis	PF13912 (PFAM); G3DSA:3.30.160.60 (GENE3D); mobidb-lite (MOBIDB_LITE); mobidb-lite (MOBIDB_LITE); IPR044299 (PANTHER); PTHR46353:SF5 (PANTHER); IPR013087 (PROSITE_PATTERNS); IPR013087 (PROSITE_PROFILES); IPR036236 (SUPERFAMILY)	P:trichome morphogenesis	zinc finger protein 5-like [Pisum sativum] ID 99.1%	4.10021	1.03733	2.26045	Not_significant	41.4426
Psat4g182840.1	P:defense response; P:signal transduction; F:DNA binding; F:ADP binding; C:membrane	IPR032675 (G3DSA:3.80.10.GENE3D); IPR032675 (G3DSA:3.80.10.GENE3D); PTHR11017 (PANTHER); PTHR11017:SF398 (PANTHER); NON_CYTOPLASMIC_DOMAIN (PHOBIUS); CYTOPLASMIC_DOMAIN (PHOBIUS); TRANSMEMBRANE (PHOBIUS); SSF52058 (SUPERFAMILY); TMhelix (TMHMM)	no GO terms	disease resistance protein RPV1-like [Pisum sativum] >gb|KAI5422427.1| hypothetical protein KIW84_045759 [Pisum sativum] ID 100.0%	4.2182	1.17511	2.26103	Not_significant	89.2204
Psat3g002720.1	P:monoatomic ion transmembrane transport; F:monoatomic ion channel activity; C:membrane	Coil (COILS); IPR000595 (SMART); G3DSA:1.10.287.630 (GENE3D); IPR000595 (PFAM); IPR005821 (PFAM); IPR014710 (G3DSA:2.60.120.GENE3D); mobidb-lite (MOBIDB_LITE); PTHR45651 (PANTHER); PTHR45651:SF55 (PANTHER); NON_CYTOPLASMIC_DOMAIN (PHOBIUS); TRANSMEMBRANE (PHOBIUS); TRANSMEMBRANE (PHOBIUS); CYTOPLASMIC_DOMAIN (PHOBIUS); CYTOPLASMIC_DOMAIN (PHOBIUS); TRANSMEMBRANE (PHOBIUS); TRANSMEMBRANE (PHOBIUS)…	P:monoatomic ion transport; P:transmembrane transport; F:monoatomic ion channel activity; C:membrane	cyclic nucleotide-gated ion channel 1-like isoform X1 [Pisum sativum] >gb|KAI5423819.1| putative cyclic nucleotide-gated ion channel 13 [Pisum sativum] ID 100.0%	4.34464	1.01382	1.91214	Not_significant	876.127
Psat7g045640.1		PTHR34808 (PANTHER); PTHR34808:SF2 (PANTHER)	no GO terms	None	4.79775	Not_significant	5.8373	7.45048	8.76664
Psat0s2724g0160.1	P:sterol metabolic process; F:monooxygenase activity; F:iron ion binding; F:allene oxide synthase activity; F:oxidoreductase activity, acting on paired donors, with incorporation or reduction of molecular oxygen; F:heme binding; C:membrane	IPR002403 (PRINTS); IPR036396 (G3DSA:1.10.630.GENE3D); IPR001128 (PFAM); PTHR24286 (PANTHER); PTHR24286:SF267 (PANTHER); SIGNAL_PEPTIDE_H_REGION (PHOBIUS); SIGNAL_PEPTIDE_N_REGION (PHOBIUS); SIGNAL_PEPTIDE_C_REGION (PHOBIUS); NON_CYTOPLASMIC_DOMAIN (PHOBIUS); SIGNAL_PEPTIDE (PHOBIUS); IPR036396 (SUPERFAMILY)	P:obsolete oxidation-reduction process; F:monooxygenase activity; F:iron ion binding; F:oxidoreductase activity, acting on paired donors, with incorporation or reduction of molecular oxygen; F:heme binding	allene oxide synthase 1, chloroplastic-like [Pisum sativum] ID 100.0%	4.94857	Not_significant	Not_significant	5.56381	3541.2
Psat5g072240.1		mobidb-lite (MOBIDB_LITE); mobidb-lite (MOBIDB_LITE)	no GO terms	None	5.09672	Not_significant	7.98588	7.44396	215.635
Psat6g105240.1		IPR001005 (SMART); G3DSA:1.10.10.60 (GENE3D); G3DSA:1.10.10.60 (GENE3D); IPR001005 (PFAM); mobidb-lite (MOBIDB_LITE); mobidb-lite (MOBIDB_LITE); PTHR10641 (PANTHER); PTHR10641:SF1242 (PANTHER); IPR017930 (PROSITE_PROFILES); IPR017930 (PROSITE_PROFILES); IPR001005 (CDD); IPR001005 (CDD); IPR009057 (SUPERFAMILY)	no GO terms	transcription factor MYB15-like [Pisum sativum] >gb|KAI5397509.1| hypothetical protein KIW84_063361 [Pisum sativum] ID 95.2%	6.38381	Not_significant	10.3268	Not_significant	2426.85
Psat6g137320.1		G3DSA:1.10.10.60 (GENE3D); IPR001005 (PFAM); mobidb-lite (MOBIDB_LITE); mobidb-lite (MOBIDB_LITE); PTHR10641:SF1242 (PANTHER); PTHR10641 (PANTHER); IPR017930 (PROSITE_PROFILES); IPR001005 (CDD); IPR009057 (SUPERFAMILY)	no GO terms	transcription factor MYB14-like [Pisum sativum] ID 100.0%	6.59736	Not_significant	11.6113	8.2298	1387.99
Psat5g236440.1	P:regulation of DNA-templated transcription; F:DNA-binding transcription factor activity; F:sequence-specific DNA binding; C:nucleus	IPR003657 (SMART); IPR003657 (PFAM); IPR036576 (G3DSA:2.20.25.GENE3D); PTHR31282:SF114 (PANTHER); PTHR31282 (PANTHER); IPR003657 (PROSITE_PROFILES); IPR036576 (SUPERFAMILY)	P:regulation of DNA-templated transcription; F:DNA-binding transcription factor activity; F:sequence-specific DNA binding	probable WRKY transcription factor 62 [Pisum sativum] >gb|KAI5411587.1| hypothetical protein KIW84_056596 [Pisum sativum] ID 94.0%	6.75942	5.58422	4.59261	Not_significant	40.4384
Psat1g206360.1	F:catechol oxidase activity	IPR002227 (PRINTS); IPR008922 (G3DSA:1.10.1280.GENE3D); IPR002227 (PFAM); IPR022739 (PFAM); IPR022740 (PFAM); PTHR11474 (PANTHER); PTHR11474:SF94 (PANTHER); IPR002227 (PROSITE_PATTERNS); IPR002227 (PROSITE_PATTERNS); IPR008922 (SUPERFAMILY)	P:obsolete oxidation-reduction process; F:catechol oxidase activity; F:oxidoreductase activity	polyphenol oxidase [Pisum fulvum] >gb|USF92032.1| polyphenol oxidase [Pisum sativum] >gb|USF92033.1| polyphenol oxidase [Pisum sativum] >gb|USF92039.1| polyphenol oxidase [Pisum sativum] >gb|USF92040.1| polyphenol oxidase [Pisum sativum] ID 100.0%	7.22253	Not_significant	8.39528	Not_significant	1299.13
Psat2g133280.1	P:response to symbiotic fungus; F:carbohydrate binding; C:membrane	IPR016363 (PIRSF); IPR001220 (PFAM); G3DSA:2.60.120.200 (GENE3D); PTHR32401 (PANTHER); PTHR32401:SF14 (PANTHER); IPR019825 (PROSITE_PATTERNS); IPR000985 (PROSITE_PATTERNS); SIGNAL_PEPTIDE_C_REGION (PHOBIUS); SIGNAL_PEPTIDE_H_REGION (PHOBIUS); SIGNAL_PEPTIDE (PHOBIUS); NON_CYTOPLASMIC_DOMAIN (PHOBIUS); SIGNAL_PEPTIDE_N_REGION (PHOBIUS); IPR001220 (CDD); SignalP-TM (SIGNALP_EUK); IPR013320 (SUPERFA…	F:carbohydrate binding	lectin 8-like [Pisum sativum] ID 100.0%	7.35462	6.18041	Not_significant	Not_significant	446.283
Psat7g179640.1	P:carbohydrate metabolic process; F:glucan endo-1,3-beta-D-glucosidase activity	G3DSA:3.20.20.80 (GENE3D); IPR000490 (PFAM); PTHR32227:SF337 (PANTHER); PTHR32227 (PANTHER); IPR000490 (PROSITE_PATTERNS); NON_CYTOPLASMIC_DOMAIN (PHOBIUS); SIGNAL_PEPTIDE (PHOBIUS); SIGNAL_PEPTIDE_H_REGION (PHOBIUS); SIGNAL_PEPTIDE_C_REGION (PHOBIUS); SIGNAL_PEPTIDE_N_REGION (PHOBIUS); SignalP-noTM (SIGNALP_EUK); SignalP-TM (SIGNALP_GRAM_POSITIVE); IPR017853 (SUPERFAMILY)	P:carbohydrate metabolic process; F:hydrolase activity, hydrolyzing O-glycosyl compounds	glucan endo-1,3-beta-glucosidase-like [Pisum sativum] >ref|XP_050899760.1| glucan endo-1,3-beta-glucosidase-like [Pisum sativum] >ref|XP_050899763.1| glucan endo-1,3-beta-glucosidase-like [Pisum sativum] >ref|XP_050899768.1| glucan endo-1,3-beta-glucosidase-like [Pisum sativum] >gb|KAI5388312.1| hypothetical protein KIW84_074120 [Pisum sativum] >gb|KAI5388314.1| hypothetical protein KIW84_074122 …	7.43292	5.15759	7.71038	Not_significant	45.9317
Psat4g007000.1		PTHR33647 (PANTHER); PTHR33647:SF10 (PANTHER)	no GO terms	None	7.68818	Not_significant	7.84178	5.54477	1277.51
Psat7g029960.1	P:defense response; P:response to biotic stimulus; P:phenylpropanoid biosynthetic process; C:apoplast	IPR004265 (PFAM); PTHR46442 (PANTHER); PTHR46442:SF16 (PANTHER); NON_CYTOPLASMIC_DOMAIN (PHOBIUS); SIGNAL_PEPTIDE_H_REGION (PHOBIUS); SIGNAL_PEPTIDE_N_REGION (PHOBIUS); SIGNAL_PEPTIDE_C_REGION (PHOBIUS); SIGNAL_PEPTIDE (PHOBIUS); SignalP-noTM (SIGNALP_EUK); SignalP-TM (SIGNALP_GRAM_POSITIVE); TMhelix (TMHMM)	no GO terms	disease resistance response protein 206-like [Pisum sativum] >gb|AAD25355.1| pathogenesis-related protein [Pisum sativum] >gb|KAI5383526.1| hypothetical protein KIW84_070780 [Pisum sativum] ID 92.6%	8.08191	Not_significant	7.14365	5.33819	185.732
Psat2g037120.1	P:proteolysis; F:serine-type endopeptidase activity	G3DSA:2.60.40.2310 (GENE3D); IPR041469 (PFAM); IPR000209 (PFAM); IPR010259 (PFAM); IPR036852 (G3DSA:3.40.50.GENE3D); IPR037045 (G3DSA:3.30.70.GENE3D); PTHR10795 (PANTHER); PTHR10795:SF649 (PANTHER); PTHR10795:SF649 (PANTHER); PTHR10795 (PANTHER); IPR022398 (PROSITE_PATTERNS); SIGNAL_PEPTIDE_N_REGION (PHOBIUS); SIGNAL_PEPTIDE_H_REGION (PHOBIUS); SIGNAL_PEPTIDE_C_REGION (PHOBIUS); NON_CYTOPLASMIC_D…	P:proteolysis; F:serine-type endopeptidase activity; F:serine-type peptidase activity	None	8.3462	5.68634	5.63478	Not_significant	83.1448
Psat3g058200.1	P:regulation of DNA-templated transcription; P:ethylene-activated signaling pathway; F:DNA binding; F:DNA-binding transcription factor activity; C:nucleus	IPR001471 (PRINTS); IPR001471 (SMART); IPR001471 (PFAM); IPR036955 (G3DSA:3.30.730.GENE3D); mobidb-lite (MOBIDB_LITE); mobidb-lite (MOBIDB_LITE); PTHR31190 (PANTHER); PTHR31190:SF132 (PANTHER); IPR001471 (PROSITE_PROFILES); IPR001471 (CDD); IPR016177 (SUPERFAMILY)	P:regulation of DNA-templated transcription; F:DNA binding; F:DNA-binding transcription factor activity	ethylene-response factor C3-like [Pisum sativum] >gb|KAI5426495.1| hypothetical protein KIW84_032072 [Pisum sativum] ID 93.2%	8.38848	Not_significant	8.03062	Not_significant	230.363
Psat7g245520.1	P:phosphorylation; F:protein serine/threonine kinase activity; C:plasma membrane	IPR032675 (G3DSA:3.80.10.GENE3D); PTHR27004 (PANTHER); PTHR27004:SF388 (PANTHER); SSF52058 (SUPERFAMILY)	no GO terms	LOW QUALITY PROTEIN: receptor-like protein 9a [Pisum sativum] ID 94.1%	8.45089	6.00939	Not_significant	Not_significant	13512.1
Psat7g036280.1	P:defense response	IPR001938 (PRINTS); IPR001938 (SMART); IPR037176 (G3DSA:2.60.110.GENE3D); IPR001938 (PFAM); IPR001938 (PANTHER); PTHR31048:SF168 (PANTHER); SIGNAL_PEPTIDE_N_REGION (PHOBIUS); SIGNAL_PEPTIDE_C_REGION (PHOBIUS); SIGNAL_PEPTIDE (PHOBIUS); SIGNAL_PEPTIDE_H_REGION (PHOBIUS); NON_CYTOPLASMIC_DOMAIN (PHOBIUS); IPR001938 (PROSITE_PROFILES); SignalP-noTM (SIGNALP_GRAM_NEGATIVE); SignalP-noTM (SIGNALP_EUK)…	no GO terms	thaumatin-like protein [Pisum sativum] >gb|KAI5383787.1| hypothetical protein KIW84_070951 [Pisum sativum] ID 92.9%	8.58499	4.37139	8.91452	5.43874	106.697
Psat3g182240.1	C:membrane; C:membrane	IPR004146 (PFAM); PTHR46477 (PANTHER); PTHR46477:SF15 (PANTHER); SSF57889 (SUPERFAMILY); SSF57889 (SUPERFAMILY)	no GO terms	None	8.67765	6.26484	6.89594	Not_significant	546.611
Psat7g035720.1	P:defense response	IPR001938 (PRINTS); IPR001938 (SMART); IPR001938 (PFAM); IPR037176 (G3DSA:2.60.110.GENE3D); IPR001938 (PANTHER); PTHR31048:SF90 (PANTHER); IPR017949 (PROSITE_PATTERNS); IPR001938 (PROSITE_PROFILES); cd09217 (CDD); IPR037176 (SUPERFAMILY)	no GO terms	putative thaumatin [Medicago truncatula] ID 74.3%	8.73273	4.8005	8.25772	5.19796	957.314
Psat1g198680.1	P:proteolysis involved in protein catabolic process; F:cysteine-type endopeptidase activity; C:extracellular space; C:lysosome	IPR000668 (PRINTS); IPR013201 (SMART); IPR000668 (SMART); IPR013201 (PFAM); G3DSA:3.90.70.10 (GENE3D); IPR000668 (PFAM); PTHR12411:SF652 (PANTHER); PTHR12411 (PANTHER); IPR025660 (PROSITE_PATTERNS); IPR000169 (PROSITE_PATTERNS); CYTOPLASMIC_DOMAIN (PHOBIUS); NON_CYTOPLASMIC_DOMAIN (PHOBIUS); TRANSMEMBRANE (PHOBIUS); IPR039417 (CDD); IPR038765 (SUPERFAMILY); TMhelix (TMHMM)	P:proteolysis; F:cysteine-type peptidase activity	ervatamin-B-like [Pisum sativum] >gb|KAI5447782.1| hypothetical protein KIW84_015289 [Pisum sativum] ID 97.4%	8.80524	5.35119	5.42236	Not_significant	1894.03
Psat6g109120.1	P:defense response to bacterium; P:defense response to fungus; F:ribonuclease activity	IPR001153 (PFAM); IPR036908 (G3DSA:2.40.40.GENE3D); IPR044301 (PANTHER); PTHR46351:SF15 (PANTHER); IPR001153 (PROSITE_PROFILES)	P:defense response; P:defense response to bacterium; P:defense response to fungus; F:ribonuclease activity	pathogenesis-related protein PR-4-like [Pisum sativum] >ref|XP_050892738.1| pathogenesis-related protein PR-4-like [Pisum sativum] >gb|KAI5398332.1| hypothetical protein KIW84_063931 [Pisum sativum] >gb|KAI5398334.1| hypothetical protein KIW84_063933 [Pisum sativum] ID 70.1%	8.93591	Not_significant	7.87513	Not_significant	249.859
Psat6g088280.1	F:iron ion binding; F:heme binding; F:geraniol 10-hydroxylase activity; C:membrane	Coil (COILS); IPR002401 (PRINTS); IPR001128 (PRINTS); IPR036396 (G3DSA:1.10.630.GENE3D); IPR001128 (PFAM); PTHR47950:SF4 (PANTHER); PTHR47950 (PANTHER); IPR017972 (PROSITE_PATTERNS); NON_CYTOPLASMIC_DOMAIN (PHOBIUS); TRANSMEMBRANE (PHOBIUS); CYTOPLASMIC_DOMAIN (PHOBIUS); IPR036396 (SUPERFAMILY); TMhelix (TMHMM)	P:obsolete oxidation-reduction process; F:iron ion binding; F:oxidoreductase activity, acting on paired donors, with incorporation or reduction of molecular oxygen; F:heme binding	geraniol 8-hydroxylase-like [Pisum sativum] >gb|KAI5396183.1| hypothetical protein KIW84_062401 [Pisum sativum] ID 100.0%	9.00217	4.96843	7.31431	4.72474	6459.39
Psat7g178640.1	P:amino acid transport; P:transmembrane transport; F:transmembrane transporter activity; C:membrane	IPR013057 (PFAM); mobidb-lite (MOBIDB_LITE); PTHR48017 (PANTHER); PTHR48017 (PANTHER); PTHR48017:SF77 (PANTHER); PTHR48017:SF77 (PANTHER); CYTOPLASMIC_DOMAIN (PHOBIUS); NON_CYTOPLASMIC_DOMAIN (PHOBIUS); CYTOPLASMIC_DOMAIN (PHOBIUS); TRANSMEMBRANE (PHOBIUS); TRANSMEMBRANE (PHOBIUS); NON_CYTOPLASMIC_DOMAIN (PHOBIUS); TRANSMEMBRANE (PHOBIUS); TRANSMEMBRANE (PHOBIUS); NON_CYTOPLASMIC_DOMAIN (PHOBIUS)…	no GO terms	lysine histidine transporter-like 8 [Pisum sativum] >gb|KAI5388268.1| hypothetical protein KIW84_074090 [Pisum sativum] ID 79.8%	9.21525	5.70438	5.71729	2.918	1521.54
Psat6g146200.1	P:defense response to bacterium; P:defense response to fungus; P:RNA phosphodiester bond hydrolysis; F:ribonuclease activity	IPR001153 (PRINTS); IPR001153 (PFAM); IPR036908 (G3DSA:2.40.40.GENE3D); IPR044301 (PANTHER); IPR018226 (PROSITE_PATTERNS); SIGNAL_PEPTIDE (PHOBIUS); SIGNAL_PEPTIDE_N_REGION (PHOBIUS); NON_CYTOPLASMIC_DOMAIN (PHOBIUS); SIGNAL_PEPTIDE_H_REGION (PHOBIUS); SIGNAL_PEPTIDE_C_REGION (PHOBIUS); IPR001153 (PROSITE_PROFILES); SignalP-TM (SIGNALP_GRAM_POSITIVE); SignalP-noTM (SIGNALP_EUK); IPR036908 (SUPERF…	P:defense response; P:defense response to bacterium; P:defense response to fungus; F:ribonuclease activity	pathogenesis-related protein PR-4-like [Pisum sativum] >ref|XP_050892738.1| pathogenesis-related protein PR-4-like [Pisum sativum] >gb|KAI5398332.1| hypothetical protein KIW84_063931 [Pisum sativum] >gb|KAI5398334.1| hypothetical protein KIW84_063933 [Pisum sativum] ID 100.0%	9.27429	5.08075	10.1423	6.39961	391.698
Psat7g109400.1	F:tetrahydroberberine oxidase activity; F:FAD binding	G3DSA:3.30.465.50 (GENE3D); IPR006094 (PFAM); IPR016167 (G3DSA:3.30.43.GENE3D); IPR012951 (PFAM); G3DSA:3.40.462.20 (GENE3D); PTHR32448:SF16 (PANTHER); PTHR32448 (PANTHER); SIGNAL_PEPTIDE_N_REGION (PHOBIUS); SIGNAL_PEPTIDE_H_REGION (PHOBIUS); SIGNAL_PEPTIDE (PHOBIUS); SIGNAL_PEPTIDE_C_REGION (PHOBIUS); NON_CYTOPLASMIC_DOMAIN (PHOBIUS); IPR016166 (PROSITE_PROFILES); SignalP-noTM (SIGNALP_GRAM_NEGA…	P:obsolete oxidation-reduction process; F:oxidoreductase activity; F:flavin adenine dinucleotide binding; F:FAD binding	berberine bridge enzyme-like 17 [Pisum sativum] ID 99.0%	9.31771	5.76144	7.02756	4.0399	76.2878
Psat4g080720.1		IPR001005 (SMART); G3DSA:1.10.10.60 (GENE3D); G3DSA:1.10.10.60 (GENE3D); IPR001005 (PFAM); PTHR48000:SF36 (PANTHER); PTHR48000 (PANTHER); IPR017930 (PROSITE_PROFILES); IPR017930 (PROSITE_PROFILES); IPR001005 (CDD); IPR001005 (CDD); IPR009057 (SUPERFAMILY)	no GO terms	transcription factor RAX3-like isoform X1 [Pisum sativum] ID 98.8%	9.34675	6.08551	5.92808	Not_significant	13.4579
Psat5g148840.1	P:lipid transport; F:lipid binding	IPR000528 (PRINTS); G3DSA:1.10.110.10 (GENE3D); PTHR33076:SF46 (PANTHER); PTHR33076 (PANTHER); SIGNAL_PEPTIDE_N_REGION (PHOBIUS); SIGNAL_PEPTIDE (PHOBIUS); NON_CYTOPLASMIC_DOMAIN (PHOBIUS); SIGNAL_PEPTIDE_C_REGION (PHOBIUS); SIGNAL_PEPTIDE_H_REGION (PHOBIUS); cd01960 (CDD); SignalP-noTM (SIGNALP_EUK); SignalP-noTM (SIGNALP_GRAM_NEGATIVE); SignalP-TM (SIGNALP_GRAM_POSITIVE); IPR036312 (SUPERFAMILY)	P:lipid transport; F:lipid binding	non-specific lipid-transfer protein 1-like [Pisum sativum] >gb|KAI5408355.1| hypothetical protein KIW84_054255 [Pisum sativum] ID 100.0%	9.61068	6.14416	7.536	3.86145	302.743
Psat4g208080.1	C:membrane	SIGNAL_PEPTIDE_H_REGION (PHOBIUS); SIGNAL_PEPTIDE (PHOBIUS); NON_CYTOPLASMIC_DOMAIN (PHOBIUS); SIGNAL_PEPTIDE_C_REGION (PHOBIUS); SIGNAL_PEPTIDE_N_REGION (PHOBIUS); SignalP-noTM (SIGNALP_EUK); SignalP-TM (SIGNALP_GRAM_POSITIVE); TMhelix (TMHMM)	no GO terms	RALF-like protein [Medicago truncatula] >gb|RHN38859.1| hypothetical protein MtrunA17_Chr8g0337681 [Medicago truncatula] ID 66.0%	9.64149	5.7449	8.42567	Not_significant	20.7931
Psat6g026680.1	P:regulation of DNA-templated transcription; F:DNA-binding transcription factor activity; F:sequence-specific DNA binding; C:nucleus	Coil (COILS); IPR003657 (SMART); IPR003657 (PFAM); IPR036576 (G3DSA:2.20.25.GENE3D); PTHR31429:SF38 (PANTHER); PTHR31429 (PANTHER); IPR003657 (PROSITE_PROFILES); IPR036576 (SUPERFAMILY)	P:regulation of DNA-templated transcription; F:DNA-binding transcription factor activity; F:sequence-specific DNA binding	WRKY transcription factor 18-like [Pisum sativum] >gb|KAI5393681.1| hypothetical protein KIW84_060704 [Pisum sativum] ID 98.0%	10.0766	6.76667	7.24812	Not_significant	80.0177
Psat4g106120.1	P:carbohydrate metabolic process; F:hydrolase activity	IPR000677 (PRINTS); IPR001223 (PFAM); G3DSA:3.20.20.80 (GENE3D); PTHR46476 (PANTHER); PTHR46476:SF13 (PANTHER); IPR017853 (SUPERFAMILY)	P:carbohydrate metabolic process	chitinase 1-like [Pisum sativum] ID 100.0%	10.1136	7.50195	Not_significant	Not_significant	6.04852
Psat1g201000.1	P:regulation of DNA-templated transcription; P:ethylene-activated signaling pathway; F:DNA binding; F:DNA-binding transcription factor activity; C:nucleus	IPR001471 (PRINTS); IPR001471 (SMART); IPR001471 (PFAM); IPR036955 (G3DSA:3.30.730.GENE3D); mobidb-lite (MOBIDB_LITE); PTHR31190 (PANTHER); PTHR31190:SF173 (PANTHER); TRANSMEMBRANE (PHOBIUS); NON_CYTOPLASMIC_DOMAIN (PHOBIUS); CYTOPLASMIC_DOMAIN (PHOBIUS); IPR001471 (PROSITE_PROFILES); IPR001471 (CDD); IPR016177 (SUPERFAMILY)	P:regulation of DNA-templated transcription; F:DNA binding; F:DNA-binding transcription factor activity	pathogenesis-related genes transcriptional activator PTI5-like [Pisum sativum] ID 99.1%	10.2295	5.27035	6.16443	Not_significant	358.636
Psat4g020960.1	F:protein binding	PTHR35546 (PANTHER); PTHR35546:SF25 (PANTHER); IPR036047 (SUPERFAMILY)	F:protein binding	Kelch-type beta propeller [Sesbania bispinosa] ID 61.8%	10.2451	Not_significant	5.06452	Not_significant	5.07789
Psat1g054400.3	F:RNA binding; C:nuclear envelope; C:membrane	IPR003343 (SMART); IPR003343 (PFAM); G3DSA:2.60.40.1080 (GENE3D); mobidb-lite (MOBIDB_LITE); mobidb-lite (MOBIDB_LITE); PTHR23019 (PANTHER); PTHR23019:SF0 (PANTHER); CYTOPLASMIC_DOMAIN (PHOBIUS); SIGNAL_PEPTIDE_C_REGION (PHOBIUS); SIGNAL_PEPTIDE_N_REGION (PHOBIUS); TRANSMEMBRANE (PHOBIUS); SIGNAL_PEPTIDE_H_REGION (PHOBIUS); NON_CYTOPLASMIC_DOMAIN (PHOBIUS); SIGNAL_PEPTIDE (PHOBIUS); SignalP-noTM …	no GO terms	nuclear pore complex protein GP210 [Pisum sativum] >gb|KAI5442284.1| hypothetical protein KIW84_011378 [Pisum sativum] ID 98.7%	10.2518	10.5444	Not_significant	Not_significant	118.36
Psat6g116480.1	P:regulation of circadian rhythm; C:nucleus	no IPS match	no IPS match	None	10.2854	Not_significant	Not_significant	Not_significant	20.3018
Psat4g028800.1	P:endomembrane system organization; C:membrane	IPR007770 (PFAM); mobidb-lite (MOBIDB_LITE); mobidb-lite (MOBIDB_LITE); IPR007770 (PANTHER); PTHR31621:SF55 (PANTHER); TRANSMEMBRANE (PHOBIUS); CYTOPLASMIC_DOMAIN (PHOBIUS); TRANSMEMBRANE (PHOBIUS); NON_CYTOPLASMIC_DOMAIN (PHOBIUS); TRANSMEMBRANE (PHOBIUS); TRANSMEMBRANE (PHOBIUS); NON_CYTOPLASMIC_DOMAIN (PHOBIUS); CYTOPLASMIC_DOMAIN (PHOBIUS); CYTOPLASMIC_DOMAIN (PHOBIUS); TMhelix (TMHMM); TMhel…	no GO terms	protein DMP2-like [Pisum sativum] >gb|KAI5415888.1| hypothetical protein KIW84_041068 [Pisum sativum] ID 100.0%	10.3658	5.4847	5.60237	Not_significant	157.832
Psat0s4615g0040.1	P:RNA-templated DNA biosynthetic process; P:response to biotic stimulus; F:RNA-directed DNA polymerase activity; C:extracellular space; C:membrane	IPR002413 (PRINTS); IPR001283 (PRINTS); IPR014044 (SMART); IPR035940 (G3DSA:3.40.33.GENE3D); IPR014044 (PFAM); IPR035940 (G3DSA:3.40.33.GENE3D); PTHR10334:SF436 (PANTHER); IPR001283 (PANTHER); IPR001283 (PANTHER); SIGNAL_PEPTIDE_N_REGION (PHOBIUS); SIGNAL_PEPTIDE_H_REGION (PHOBIUS); SIGNAL_PEPTIDE (PHOBIUS); SIGNAL_PEPTIDE_C_REGION (PHOBIUS); NON_CYTOPLASMIC_DOMAIN (PHOBIUS); SignalP-noTM (SIGNAL…	no GO terms	proteinase B, partial [Pisum sativum] ID 97.7%	10.4148	4.90019	11.2874	7.09545	1980.12
Psat4g082560.1	P:innate immune response; P:regulation of developmental process; F:binding; C:membrane	mobidb-lite (MOBIDB_LITE); PTHR34663 (PANTHER); PTHR34663:SF9 (PANTHER); SIGNAL_PEPTIDE_C_REGION (PHOBIUS); SIGNAL_PEPTIDE (PHOBIUS); NON_CYTOPLASMIC_DOMAIN (PHOBIUS); SIGNAL_PEPTIDE_N_REGION (PHOBIUS); SIGNAL_PEPTIDE_H_REGION (PHOBIUS); TMhelix (TMHMM)	no GO terms	PAMP-induced secreted peptide 2-like [Pisum sativum] ID 97.0%	10.4209	5.59038	8.86561	5.19092	136.459
Psat6g146560.1		PTHR33881:SF10 (PANTHER); PTHR33881 (PANTHER); CYTOPLASMIC_DOMAIN (PHOBIUS); TRANSMEMBRANE (PHOBIUS); TRANSMEMBRANE (PHOBIUS); TRANSMEMBRANE (PHOBIUS); NON_CYTOPLASMIC_DOMAIN (PHOBIUS); NON_CYTOPLASMIC_DOMAIN (PHOBIUS); CYTOPLASMIC_DOMAIN (PHOBIUS); TMhelix (TMHMM); TMhelix (TMHMM); TMhelix (TMHMM)	no GO terms	unknown [Medicago truncatula] ID 75.2%	10.8363	6.72985	8.38585	5.4038	25.156
Psat3g183160.1	C:membrane; C:membrane	IPR004146 (PFAM); PTHR46477:SF15 (PANTHER); PTHR46477 (PANTHER); NON_CYTOPLASMIC_DOMAIN (PHOBIUS); CYTOPLASMIC_DOMAIN (PHOBIUS); TRANSMEMBRANE (PHOBIUS); SSF57889 (SUPERFAMILY)	no GO terms	None	10.9198	7.82896	6.42372	Not_significant	81.5839
Psat7g177240.1	P:response to oxidative stress; P:hydrogen peroxide catabolic process; P:cellular oxidant detoxification; F:heme binding; F:metal ion binding; F:lactoperoxidase activity; C:extracellular region	IPR000823 (PRINTS); G3DSA:1.10.420.10 (GENE3D); G3DSA:1.10.520.10 (GENE3D); IPR002016 (PFAM); PTHR31388 (PANTHER); PTHR31388:SF194 (PANTHER); IPR002016 (PROSITE_PROFILES); IPR010255 (SUPERFAMILY)	P:response to oxidative stress; P:obsolete oxidation-reduction process; F:peroxidase activity; F:heme binding	lignin-forming anionic peroxidase-like [Pisum sativum] >gb|KAI5388173.1| hypothetical protein KIW84_074024 [Pisum sativum] ID 99.3%	11.0033	4.75344	6.18528	Not_significant	73.6591
Psat3g049360.1	P:response to chitin	IPR013087 (SMART); G3DSA:3.30.160.60 (GENE3D); PF13912 (PFAM); PTHR26374:SF355 (PANTHER); PTHR26374 (PANTHER); IPR013087 (PROSITE_PATTERNS); IPR013087 (PROSITE_PATTERNS); IPR013087 (PROSITE_PROFILES); IPR013087 (PROSITE_PROFILES); IPR036236 (SUPERFAMILY)	no GO terms	zinc finger protein ZAT11-like [Pisum sativum] ID 99.4%	11.0281	6.12611	5.2754	Not_significant	6.97682
Psat1g198760.1	P:proteolysis; F:cysteine-type peptidase activity	IPR013201 (SMART); IPR000668 (SMART); G3DSA:3.90.70.10 (GENE3D); IPR000668 (PFAM); IPR013201 (PFAM); G3DSA:3.90.70.10 (GENE3D); PTHR12411:SF652 (PANTHER); PTHR12411:SF652 (PANTHER); PTHR12411 (PANTHER); PTHR12411 (PANTHER); IPR025660 (PROSITE_PATTERNS); SIGNAL_PEPTIDE_C_REGION (PHOBIUS); NON_CYTOPLASMIC_DOMAIN (PHOBIUS); SIGNAL_PEPTIDE_N_REGION (PHOBIUS); SIGNAL_PEPTIDE_H_REGION (PHOBIUS); SIGNAL…	P:proteolysis; F:cysteine-type peptidase activity	ervatamin-B-like [Pisum sativum] >gb|KAI5447785.1| hypothetical protein KIW84_015292 [Pisum sativum] ID 85.6%	11.0532	7.26521	3.77051	Not_significant	120.04
Psat3g203680.1	C:membrane	IPR010530 (PFAM); PTHR33417:SF19 (PANTHER); PTHR33417 (PANTHER); CYTOPLASMIC_DOMAIN (PHOBIUS); NON_CYTOPLASMIC_DOMAIN (PHOBIUS); TRANSMEMBRANE (PHOBIUS); TMhelix (TMHMM)	no GO terms	putative NADH-ubiquinone reductase complex 1 MLRQ subunit [Lupinus albus] ID 82.6%	11.2296	Not_significant	3.729	Not_significant	47.0724
Psat3g086840.1		mobidb-lite (MOBIDB_LITE); mobidb-lite (MOBIDB_LITE); SIGNAL_PEPTIDE_H_REGION (PHOBIUS); SIGNAL_PEPTIDE_N_REGION (PHOBIUS); NON_CYTOPLASMIC_DOMAIN (PHOBIUS); SIGNAL_PEPTIDE (PHOBIUS); SIGNAL_PEPTIDE_C_REGION (PHOBIUS); SignalP-noTM (SIGNALP_EUK)	no GO terms	None	11.2466	Not_significant	3.41956	Not_significant	68.0053
Psat4g136200.1		IPR013210 (PFAM); IPR032675 (G3DSA:3.80.10.GENE3D); PTHR48059 (PANTHER); SIGNAL_PEPTIDE (PHOBIUS); NON_CYTOPLASMIC_DOMAIN (PHOBIUS); SIGNAL_PEPTIDE_N_REGION (PHOBIUS); SIGNAL_PEPTIDE_C_REGION (PHOBIUS); SIGNAL_PEPTIDE_H_REGION (PHOBIUS); SignalP-noTM (SIGNALP_GRAM_NEGATIVE); SignalP-TM (SIGNALP_GRAM_POSITIVE); SignalP-noTM (SIGNALP_EUK); SSF52058 (SUPERFAMILY)	no GO terms	polygalacturonase inhibitor 1-like [Pisum sativum] >gb|KAI5420093.1| hypothetical protein KIW84_044041 [Pisum sativum] ID 100.0%	11.3012	Not_significant	Not_significant	Not_significant	188.405
Psat1g179440.1	C:membrane	Coil (COILS); IPR027949 (PFAM); IPR027949 (PANTHER); PTHR33358:SF5 (PANTHER); TRANSMEMBRANE (PHOBIUS); TRANSMEMBRANE (PHOBIUS); TRANSMEMBRANE (PHOBIUS); CYTOPLASMIC_DOMAIN (PHOBIUS); CYTOPLASMIC_DOMAIN (PHOBIUS); TRANSMEMBRANE (PHOBIUS); NON_CYTOPLASMIC_DOMAIN (PHOBIUS); NON_CYTOPLASMIC_DOMAIN (PHOBIUS); CYTOPLASMIC_DOMAIN (PHOBIUS); SignalP-TM (SIGNALP_GRAM_POSITIVE)	no GO terms	probable F-box protein At4g22030 [Pisum sativum] ID 95.2%	11.42	Not_significant	8.21203	Not_significant	50.9347
Psat7g037440.1	P:response to auxin	IPR003676 (PFAM); PTHR31374:SF175 (PANTHER); PTHR31374 (PANTHER)	P:response to auxin	auxin-responsive protein SAUR32-like [Pisum sativum] ID 100.0%	11.477	Not_significant	6.76402	Not_significant	1122.68
Psat1g180520.1	C:membrane	Coil (COILS); IPR027949 (PFAM); IPR027949 (PANTHER); PTHR33358:SF5 (PANTHER); NON_CYTOPLASMIC_DOMAIN (PHOBIUS); CYTOPLASMIC_DOMAIN (PHOBIUS); TRANSMEMBRANE (PHOBIUS); TRANSMEMBRANE (PHOBIUS); TRANSMEMBRANE (PHOBIUS); NON_CYTOPLASMIC_DOMAIN (PHOBIUS); CYTOPLASMIC_DOMAIN (PHOBIUS); CYTOPLASMIC_DOMAIN (PHOBIUS); TRANSMEMBRANE (PHOBIUS); SignalP-TM (SIGNALP_GRAM_POSITIVE)	no GO terms	probable F-box protein At4g22030 [Pisum sativum] ID 100.0%	11.6551	Not_significant	8.73649	Not_significant	2815.05
Psat1g031760.1	P:negative regulation of endopeptidase activity; F:endopeptidase inhibitor activity; C:extracellular region	IPR002160 (SMART); G3DSA:2.80.10.50 (GENE3D); IPR002160 (PFAM); PTHR33107:SF32 (PANTHER); IPR002160 (PANTHER); SIGNAL_PEPTIDE_C_REGION (PHOBIUS); SIGNAL_PEPTIDE (PHOBIUS); NON_CYTOPLASMIC_DOMAIN (PHOBIUS); SIGNAL_PEPTIDE_H_REGION (PHOBIUS); SIGNAL_PEPTIDE_N_REGION (PHOBIUS); IPR002160 (CDD); IPR011065 (SUPERFAMILY)	F:endopeptidase inhibitor activity	miraculin-like [Pisum sativum] ID 100.0%	11.7549	Not_significant	Not_significant	Not_significant	187.531
Psat5g022400.1	P:nucleoside metabolic process; F:adenosylhomocysteine nucleosidase activity	IPR000845 (PFAM); PTHR21234 (PANTHER); PTHR21234:SF19 (PANTHER); SIGNAL_PEPTIDE (PHOBIUS); SIGNAL_PEPTIDE_H_REGION (PHOBIUS); SIGNAL_PEPTIDE_N_REGION (PHOBIUS); SIGNAL_PEPTIDE_C_REGION (PHOBIUS); NON_CYTOPLASMIC_DOMAIN (PHOBIUS); cd09008 (CDD); SignalP-noTM (SIGNALP_EUK); IPR035994 (SUPERFAMILY); TMhelix (TMHMM); TMhelix (TMHMM)	P:nucleoside metabolic process; F:catalytic activity	bark storage protein A-like [Pisum sativum] >gb|KAI5403293.1| hypothetical protein KIW84_050745 [Pisum sativum] ID 98.3%	11.8543	6.42963	10.4938	8.31099	1311.67
Psat3g138960.1		SIGNAL_PEPTIDE_H_REGION (PHOBIUS); NON_CYTOPLASMIC_DOMAIN (PHOBIUS); SIGNAL_PEPTIDE_N_REGION (PHOBIUS); SIGNAL_PEPTIDE_C_REGION (PHOBIUS); SIGNAL_PEPTIDE (PHOBIUS); SignalP-noTM (SIGNALP_EUK); TMhelix (TMHMM)	no GO terms	None	11.9772	Not_significant	Not_significant	Not_significant	256.679
Psat1g211480.1	P:RNA-templated DNA biosynthetic process; P:response to biotic stimulus; F:RNA-directed DNA polymerase activity; C:extracellular space; C:membrane	IPR002413 (PRINTS); IPR001283 (PRINTS); IPR014044 (SMART); IPR035940 (G3DSA:3.40.33.GENE3D); IPR035940 (G3DSA:3.40.33.GENE3D); IPR014044 (PFAM); PTHR10334:SF436 (PANTHER); PTHR10334:SF436 (PANTHER); IPR001283 (PANTHER); IPR001283 (PANTHER); SIGNAL_PEPTIDE_H_REGION (PHOBIUS); SIGNAL_PEPTIDE_N_REGION (PHOBIUS); SIGNAL_PEPTIDE (PHOBIUS); NON_CYTOPLASMIC_DOMAIN (PHOBIUS); SIGNAL_PEPTIDE_C_REGION (PHO…	no GO terms	pathogenesis-related protein 6 [Trifolium pratense] ID 60.5%	12.0361	5.90461	10.0492	5.40905	488.2
Psat1g147560.1	P:carbohydrate metabolic process; F:hydrolase activity, hydrolyzing O-glycosyl compounds	IPR000677 (PRINTS); IPR001223 (PFAM); G3DSA:3.20.20.80 (GENE3D); PTHR46476 (PANTHER); PTHR46476:SF13 (PANTHER); IPR001579 (PROSITE_PATTERNS); IPR017853 (SUPERFAMILY)	P:carbohydrate metabolic process; F:hydrolase activity, hydrolyzing O-glycosyl compounds	chitinase 2-like [Pisum sativum] >ref|XP_050901168.1| chitinase 2-like [Pisum sativum] ID 100.0%	12.4184	9.48922	7.34584	Not_significant	42.5714
Psat1g198520.1	P:proteolysis; F:cysteine-type peptidase activity	IPR013201 (SMART); IPR000668 (SMART); G3DSA:3.90.70.10 (GENE3D); G3DSA:3.90.70.10 (GENE3D); IPR013201 (PFAM); IPR000668 (PFAM); PTHR12411 (PANTHER); PTHR12411:SF652 (PANTHER); PTHR12411:SF652 (PANTHER); PTHR12411 (PANTHER); IPR025660 (PROSITE_PATTERNS); CYTOPLASMIC_DOMAIN (PHOBIUS); TRANSMEMBRANE (PHOBIUS); NON_CYTOPLASMIC_DOMAIN (PHOBIUS); IPR038765 (SUPERFAMILY); TMhelix (TMHMM)	P:proteolysis; F:cysteine-type peptidase activity	ervatamin-B-like [Pisum sativum] >gb|KAI5447779.1| hypothetical protein KIW84_015286 [Pisum sativum] ID 67.0%	12.4505	8.95146	6.77203	Not_significant	117.389
Psat0ss1494g0120.1	F:monooxygenase activity; F:iron ion binding; F:oxidoreductase activity, acting on paired donors, with incorporation or reduction of molecular oxygen; F:heme binding; C:membrane	IPR002401 (PRINTS); IPR001128 (PRINTS); IPR036396 (G3DSA:1.10.630.GENE3D); IPR001128 (PFAM); PTHR47953 (PANTHER); PTHR47953:SF8 (PANTHER); IPR017972 (PROSITE_PATTERNS); NON_CYTOPLASMIC_DOMAIN (PHOBIUS); CYTOPLASMIC_DOMAIN (PHOBIUS); TRANSMEMBRANE (PHOBIUS); NON_CYTOPLASMIC_DOMAIN (PHOBIUS); TRANSMEMBRANE (PHOBIUS); IPR036396 (SUPERFAMILY); TMhelix (TMHMM); TMhelix (TMHMM)	P:obsolete oxidation-reduction process; F:iron ion binding; F:oxidoreductase activity, acting on paired donors, with incorporation or reduction of molecular oxygen; F:heme binding	cytochrome P450 71D8-like [Pisum sativum] >gb|KAI5439125.1| hypothetical protein KIW84_024772 [Pisum sativum] ID 99.2%	12.681	8.17143	10.0128	6.15343	264.74
Psat4g093400.1	P:carbohydrate transmembrane transport; P:proton transmembrane transport; F:carbohydrate:proton symporter activity; C:membrane	IPR003663 (PRINTS); IPR005828 (PFAM); IPR003663 (TIGRFAM); G3DSA:1.20.1250.20 (GENE3D); PTHR23500:SF453 (PANTHER); PTHR23500 (PANTHER); IPR005829 (PROSITE_PATTERNS); IPR005829 (PROSITE_PATTERNS); IPR005829 (PROSITE_PATTERNS); TRANSMEMBRANE (PHOBIUS); TRANSMEMBRANE (PHOBIUS); NON_CYTOPLASMIC_DOMAIN (PHOBIUS); CYTOPLASMIC_DOMAIN (PHOBIUS); NON_CYTOPLASMIC_DOMAIN (PHOBIUS); TRANSMEMBRANE (PHOBIUS); …	P:transmembrane transport; F:transmembrane transporter activity; C:membrane; C:membrane	probable polyol transporter 6 [Pisum sativum] ID 100.0%	Not_significant	Not_significant	Not_significant	-4.69319	670.602
Psat6g215080.1	F:protein dimerization activity	IPR011598 (SMART); IPR011598 (PFAM); IPR036638 (G3DSA:4.10.280.GENE3D); PTHR16223 (PANTHER); PTHR16223:SF232 (PANTHER); IPR011598 (PROSITE_PROFILES); IPR036638 (SUPERFAMILY)	F:protein dimerization activity	transcription factor bHLH139-like [Pisum sativum] >gb|KAI5401086.1| hypothetical protein KIW84_065790 [Pisum sativum] ID 100.0%	Not_significant	Not_significant	Not_significant	-3.87986	20.7735
Psat3g019440.1	C:membrane	PTHR37172 (PANTHER); PTHR37172:SF3 (PANTHER); NON_CYTOPLASMIC_DOMAIN (PHOBIUS); TRANSMEMBRANE (PHOBIUS); CYTOPLASMIC_DOMAIN (PHOBIUS); TRANSMEMBRANE (PHOBIUS); TRANSMEMBRANE (PHOBIUS); NON_CYTOPLASMIC_DOMAIN (PHOBIUS); NON_CYTOPLASMIC_DOMAIN (PHOBIUS); TRANSMEMBRANE (PHOBIUS); CYTOPLASMIC_DOMAIN (PHOBIUS); TRANSMEMBRANE (PHOBIUS); CYTOPLASMIC_DOMAIN (PHOBIUS); TRANSMEMBRANE (PHOBIUS); CYTOPLASMIC…	no GO terms	transmembrane protein, putative [Medicago truncatula] ID 78.1%	Not_significant	Not_significant	-1.48739	-2.89358	47.299
Psat1g020200.1	P:carbohydrate metabolic process; F:polygalacturonase activity; F:lyase activity; C:membrane	IPR006626 (SMART); IPR000743 (PFAM); IPR012334 (G3DSA:2.160.20.GENE3D); PTHR31375:SF18 (PANTHER); PTHR31375 (PANTHER); IPR000743 (PROSITE_PATTERNS); NON_CYTOPLASMIC_DOMAIN (PHOBIUS); SIGNAL_PEPTIDE_H_REGION (PHOBIUS); SIGNAL_PEPTIDE_N_REGION (PHOBIUS); SIGNAL_PEPTIDE_C_REGION (PHOBIUS); SIGNAL_PEPTIDE (PHOBIUS); IPR011050 (SUPERFAMILY); TMhelix (TMHMM)	P:carbohydrate metabolic process; F:polygalacturonase activity	polygalacturonase-like [Pisum sativum] >gb|KAI5441025.1| hypothetical protein KIW84_010472 [Pisum sativum] ID 100.0%	Not_significant	Not_significant	Not_significant	-2.71209	444.887
Psat0s2446g0040.1	P:proteolysis; F:serine-type carboxypeptidase activity; C:extracellular region; C:vacuole	IPR001563 (PRINTS); G3DSA:1.10.287.410 (GENE3D); IPR001563 (PFAM); IPR029058 (G3DSA:3.40.50.GENE3D); PTHR11802:SF350 (PANTHER); IPR001563 (PANTHER); IPR018202 (PROSITE_PATTERNS); IPR033124 (PROSITE_PATTERNS); SIGNAL_PEPTIDE_N_REGION (PHOBIUS); SIGNAL_PEPTIDE_H_REGION (PHOBIUS); SIGNAL_PEPTIDE (PHOBIUS); NON_CYTOPLASMIC_DOMAIN (PHOBIUS); SIGNAL_PEPTIDE_C_REGION (PHOBIUS); SignalP-noTM (SIGNALP_GRA…	P:proteolysis; F:serine-type carboxypeptidase activity	LOW QUALITY PROTEIN: serine carboxypeptidase-like [Pisum sativum] ID 94.3%	Not_significant	Not_significant	Not_significant	-2.56681	208.116
Psat7g193120.1	P:cellulose catabolic process; F:cellulase activity	IPR012341 (G3DSA:1.50.10.GENE3D); IPR001701 (PFAM); PTHR22298:SF115 (PANTHER); PTHR22298 (PANTHER); IPR018221 (PROSITE_PATTERNS); IPR033126 (PROSITE_PATTERNS); NON_CYTOPLASMIC_DOMAIN (PHOBIUS); SIGNAL_PEPTIDE_N_REGION (PHOBIUS); SIGNAL_PEPTIDE (PHOBIUS); SIGNAL_PEPTIDE_C_REGION (PHOBIUS); SIGNAL_PEPTIDE_H_REGION (PHOBIUS); SignalP-noTM (SIGNALP_EUK); IPR008928 (SUPERFAMILY)	P:carbohydrate metabolic process; F:hydrolase activity, hydrolyzing O-glycosyl compounds	endoglucanase 8-like [Pisum sativum] >gb|KAI5389274.1| hypothetical protein KIW84_074795 [Pisum sativum] ID 100.0%	Not_significant	Not_significant	Not_significant	-2.52917	660.825
Psat5g227240.1	P:cell wall modification; P:negative regulation of catalytic activity; P:pectin catabolic process; F:pectinesterase activity; F:aspartyl esterase activity; F:pectinesterase inhibitor activity	IPR006501 (SMART); IPR006501 (TIGRFAM); IPR012334 (G3DSA:2.160.20.GENE3D); IPR035513 (G3DSA:1.20.140.GENE3D); IPR000070 (PFAM); IPR006501 (PFAM); PTHR31707:SF182 (PANTHER); PTHR31707 (PANTHER); IPR033131 (PROSITE_PATTERNS); SIGNAL_PEPTIDE_C_REGION (PHOBIUS); SIGNAL_PEPTIDE (PHOBIUS); SIGNAL_PEPTIDE_N_REGION (PHOBIUS); NON_CYTOPLASMIC_DOMAIN (PHOBIUS); SIGNAL_PEPTIDE_H_REGION (PHOBIUS); cd15798 (C…	P:cell wall modification; F:enzyme inhibitor activity; F:pectinesterase activity	pectinesterase-like [Pisum sativum] >gb|KAI5411333.1| hypothetical protein KIW84_056431 [Pisum sativum] ID 99.2%	Not_significant	Not_significant	Not_significant	-2.31287	138.962
Psat6g154160.1	C:membrane	PTHR33511 (PANTHER); PTHR33511:SF20 (PANTHER)	no GO terms	DUF761 domain protein [Medicago truncatula] >gb|KEH16430.1| DUF761 domain protein [Medicago truncatula] ID 76.2%	Not_significant	Not_significant	Not_significant	-2.26797	23.564
Psat0s1120g0040.1	P:response to oxidative stress; P:hydrogen peroxide catabolic process; P:cellular oxidant detoxification; F:heme binding; F:metal ion binding; F:lactoperoxidase activity; C:extracellular region	IPR002016 (PRINTS); IPR002207 (PRINTS); G3DSA:1.10.420.10 (GENE3D); G3DSA:1.10.520.10 (GENE3D); G3DSA:1.10.520.10 (GENE3D); IPR002016 (PFAM); PTHR31388 (PANTHER); PTHR31388:SF186 (PANTHER); IPR019794 (PROSITE_PATTERNS); IPR019793 (PROSITE_PATTERNS); SIGNAL_PEPTIDE (PHOBIUS); SIGNAL_PEPTIDE_H_REGION (PHOBIUS); NON_CYTOPLASMIC_DOMAIN (PHOBIUS); SIGNAL_PEPTIDE_C_REGION (PHOBIUS); SIGNAL_PEPTIDE_N_RE…	P:response to oxidative stress; P:hydrogen peroxide catabolic process; P:obsolete oxidation-reduction process; F:peroxidase activity; F:heme binding	peroxidase-like isoform X2 [Quercus robur] ID 61.1%	Not_significant	Not_significant	Not_significant	-2.1976	204.803
Psat6g230280.1	P:negative regulation of DNA-templated transcription; C:nucleus	IPR006458 (TIGRFAM); IPR006458 (PFAM); IPR038933 (PANTHER); PTHR33057:SF26 (PANTHER); IPR006458 (PROSITE_PROFILES)	P:negative regulation of DNA-templated transcription	transcription repressor OFP13 [Pisum sativum] >gb|KAI5401584.1| hypothetical protein KIW84_066166 [Pisum sativum] ID 100.0%	Not_significant	Not_significant	Not_significant	-2.13003	169.923
Psat6g217960.1	F:arginase activity; F:metal ion binding	IPR006035 (PFAM); G3DSA:3.40.800.10 (GENE3D); PTHR11358 (PANTHER); PTHR11358:SF32 (PANTHER); IPR006035 (PROSITE_PROFILES); IPR023696 (SUPERFAMILY)	F:metal ion binding	arginase 2, chloroplastic/mitochondrial-like isoform X1 [Pisum sativum] >gb|KAI5401179.1| Arginase 2 [Pisum sativum] ID 100.0%	Not_significant	Not_significant	Not_significant	-1.88266	10.4564
Psat5g173760.1	C:membrane	IPR006969 (PFAM); PTHR33227:SF24 (PANTHER); IPR006969 (PANTHER); CYTOPLASMIC_DOMAIN (PHOBIUS); TRANSMEMBRANE (PHOBIUS); NON_CYTOPLASMIC_DOMAIN (PHOBIUS); SignalP-TM (SIGNALP_GRAM_POSITIVE); SignalP-noTM (SIGNALP_EUK)	no GO terms	stigma-specific STIG1-like protein 1 [Pisum sativum] ID 100.0%	Not_significant	Not_significant	Not_significant	-1.8603	104.04
Psat0s1058g0040.1	F:RNA binding; F:RNA-DNA hybrid ribonuclease activity	IPR036397 (G3DSA:3.30.420.GENE3D); IPR024567 (PFAM); PTHR10954:SF7 (PANTHER); IPR001352 (PANTHER); CYTOPLASMIC_DOMAIN (PHOBIUS); TRANSMEMBRANE (PHOBIUS); NON_CYTOPLASMIC_DOMAIN (PHOBIUS); IPR012337 (SUPERFAMILY); TMhelix (TMHMM)	F:nucleic acid binding; F:RNA binding; F:RNA-DNA hybrid ribonuclease activity	None	Not_significant	Not_significant	Not_significant	-1.81053	251.331
Psat1g184800.1	C:membrane	Coil (COILS); IPR011989 (G3DSA:1.25.10.GENE3D); PTHR33115 (PANTHER); PTHR33115:SF63 (PANTHER); NON_CYTOPLASMIC_DOMAIN (PHOBIUS); TRANSMEMBRANE (PHOBIUS); CYTOPLASMIC_DOMAIN (PHOBIUS); CYTOPLASMIC_DOMAIN (PHOBIUS); TRANSMEMBRANE (PHOBIUS); CYTOPLASMIC_DOMAIN (PHOBIUS); NON_CYTOPLASMIC_DOMAIN (PHOBIUS); TRANSMEMBRANE (PHOBIUS); TRANSMEMBRANE (PHOBIUS); IPR016024 (SUPERFAMILY); TMhelix (TMHMM)	no GO terms	binding protein [Trifolium pratense] ID 90.4%	Not_significant	Not_significant	-1.30949	-1.80264	3.0554
Psat5g215920.1	F:O-acetyltransferase activity; C:Golgi apparatus	IPR025846 (PFAM); IPR026057 (PFAM); IPR029962 (PANTHER); PTHR32285:SF36 (PANTHER); SIGNAL_PEPTIDE_H_REGION (PHOBIUS); SIGNAL_PEPTIDE_N_REGION (PHOBIUS); NON_CYTOPLASMIC_DOMAIN (PHOBIUS); SIGNAL_PEPTIDE_C_REGION (PHOBIUS); SIGNAL_PEPTIDE (PHOBIUS); SignalP-noTM (SIGNALP_EUK); TMhelix (TMHMM)	no GO terms	protein trichome birefringence-like 38 [Pisum sativum] >gb|KAI5410728.1| hypothetical protein KIW84_056031 [Pisum sativum] ID 97.5%	Not_significant	Not_significant	-1.07374	-1.79729	332.009
Psat3g161400.1	P:carbohydrate metabolic process; F:polygalacturonase activity; F:galacturan 1,4-alpha-galacturonidase activity	IPR006626 (SMART); IPR000743 (PFAM); IPR012334 (G3DSA:2.160.20.GENE3D); PTHR31375 (PANTHER); PTHR31375:SF31 (PANTHER); IPR000743 (PROSITE_PATTERNS); SIGNAL_PEPTIDE_C_REGION (PHOBIUS); SIGNAL_PEPTIDE_H_REGION (PHOBIUS); NON_CYTOPLASMIC_DOMAIN (PHOBIUS); SIGNAL_PEPTIDE_N_REGION (PHOBIUS); SIGNAL_PEPTIDE (PHOBIUS); SignalP-noTM (SIGNALP_EUK); SignalP-TM (SIGNALP_GRAM_POSITIVE); IPR011050 (SUPERFAMIL…	P:carbohydrate metabolic process; F:polygalacturonase activity	polygalacturonase-like [Pisum sativum] >gb|KAI5430583.1| hypothetical protein KIW84_034973 [Pisum sativum] ID 100.0%	Not_significant	Not_significant	Not_significant	-1.79192	3232.33
Psat1g146120.1	P:response to oxidative stress; P:hydrogen peroxide catabolic process; P:cellular oxidant detoxification; F:heme binding; F:metal ion binding; F:lactoperoxidase activity; C:extracellular region; C:membrane	IPR000823 (PRINTS); IPR002016 (PRINTS); G3DSA:1.10.520.10 (GENE3D); G3DSA:1.10.420.10 (GENE3D); IPR002016 (PFAM); PTHR31517:SF48 (PANTHER); PTHR31517 (PANTHER); IPR019793 (PROSITE_PATTERNS); IPR002016 (PROSITE_PROFILES); IPR033905 (CDD); IPR010255 (SUPERFAMILY)	P:response to oxidative stress; P:hydrogen peroxide catabolic process; P:obsolete oxidation-reduction process; F:peroxidase activity; F:heme binding	peroxidase 16-like [Pisum sativum] >gb|KAI5446058.1| Peroxidase 45 [Pisum sativum] ID 100.0%	Not_significant	Not_significant	-3.47633	-1.78208	71.9673
Psat7g102360.1		no IPS match	no IPS match	None	Not_significant	Not_significant	2.8384	5.36298	266.875
Psat5g291320.1	P:fatty acid biosynthetic process; P:oxylipin biosynthetic process; P:lipid oxidation; F:oxidoreductase activity, acting on single donors with incorporation of molecular oxygen, incorporation of two atoms of oxygen; F:metal ion binding; C:cytoplasm	IPR013819 (PFAM); G3DSA:1.20.245.10 (GENE3D); IPR000907 (PANTHER); PTHR11771:SF118 (PANTHER); IPR013819 (PROSITE_PROFILES); IPR036226 (SUPERFAMILY)	P:obsolete oxidation-reduction process; F:oxidoreductase activity, acting on single donors with incorporation of molecular oxygen, incorporation of two atoms of oxygen; F:metal ion binding	seed linoleate 9S-lipoxygenase-3-like [Pisum sativum] >gb|KAI5413692.1| hypothetical protein KIW84_058021 [Pisum sativum] ID 100.0%	Not_significant	Not_significant	Not_significant	5.74058	569.758
Psat0s1021g0280.1	F:calcium ion binding; F:heme binding; F:nutrient reservoir activity; C:cytosol	IPR018487 (SMART); IPR036375 (G3DSA:2.110.10.GENE3D); IPR018487 (PFAM); IPR018487 (PROSITE_PROFILES); IPR018487 (PROSITE_PROFILES); IPR018487 (PROSITE_PROFILES); IPR018487 (PROSITE_PROFILES); IPR036375 (SUPERFAMILY)	no GO terms	albumin-2-like [Pisum sativum] ID 99.6%	Not_significant	Not_significant	Not_significant	5.91192	30.249
Psat7g213280.1		no IPS match	no IPS match	None	Not_significant	Not_significant	Not_significant	5.9728	9.44434
Psat7g195200.1	F:O-fucosylpeptide 3-beta-N-acetylglucosaminyltransferase activity; C:membrane	G3DSA:3.90.550.50 (GENE3D); IPR006740 (PFAM); PTHR10811:SF66 (PANTHER); PTHR10811 (PANTHER); CYTOPLASMIC_DOMAIN (PHOBIUS); TRANSMEMBRANE (PHOBIUS); NON_CYTOPLASMIC_DOMAIN (PHOBIUS); TMhelix (TMHMM)	no GO terms	UDP-glucose:O-linked fucose beta-1 [Vigna unguiculata] ID 70.4%	Not_significant	Not_significant	Not_significant	6.03565	435.748
Psat5g012480.1	P:intracellular signal transduction; P:cellular oxidant detoxification; F:thioredoxin-disulfide reductase activity	Coil (COILS); Coil (COILS); IPR036249 (G3DSA:3.40.30.GENE3D); IPR012336 (PFAM); IPR004146 (PFAM); IPR036249 (G3DSA:3.40.30.GENE3D); PTHR13871 (PANTHER); IPR002219 (PROSITE_PROFILES); IPR013766 (PROSITE_PROFILES); IPR036249 (SUPERFAMILY); SSF57889 (SUPERFAMILY); IPR036249 (SUPERFAMILY)	P:intracellular signal transduction	probable nucleoredoxin 2 isoform X1 [Pisum sativum] ID 100.0%	Not_significant	Not_significant	Not_significant	6.33756	5040.93
Psat2g002840.1	F:protein binding	IPR001810 (SMART); IPR006527 (PFAM); IPR017451 (TIGRFAM); IPR001810 (PFAM); G3DSA:1.20.1280.50 (GENE3D); PTHR47993 (PANTHER); PTHR47993:SF149 (PANTHER); IPR036047 (SUPERFAMILY)	F:protein binding	F-box/kelch-repeat protein At3g06240-like [Pisum sativum] ID 96.1%	Not_significant	Not_significant	9.42039	6.7787	1212.91
Psat6g059720.1	C:cytoplasm; C:membrane; C:intracellular membrane-bounded organelle	Coil (COILS); IPR006045 (SMART); IPR014710 (G3DSA:2.60.120.GENE3D); IPR006045 (PFAM); IPR014710 (G3DSA:2.60.120.GENE3D); mobidb-lite (MOBIDB_LITE); PTHR31189:SF13 (PANTHER); PTHR31189 (PANTHER); SIGNAL_PEPTIDE_C_REGION (PHOBIUS); SIGNAL_PEPTIDE_H_REGION (PHOBIUS); SIGNAL_PEPTIDE_N_REGION (PHOBIUS); SIGNAL_PEPTIDE (PHOBIUS); NON_CYTOPLASMIC_DOMAIN (PHOBIUS); cd02245 (CDD); cd02244 (CDD); SignalP-n…	no GO terms	sucrose-binding protein-like [Pisum sativum] >gb|KAI5395145.1| hypothetical protein KIW84_061661 [Pisum sativum] >emb|CAA72090.1| P54 protein [Pisum sativum] ID 100.0%	Not_significant	Not_significant	Not_significant	7.38249	41.5481
Psat2g028320.1		IPR010800 (PFAM); PTHR37389 (PANTHER); PTHR37389:SF13 (PANTHER); SIGNAL_PEPTIDE_H_REGION (PHOBIUS); SIGNAL_PEPTIDE_C_REGION (PHOBIUS); SIGNAL_PEPTIDE_N_REGION (PHOBIUS); NON_CYTOPLASMIC_DOMAIN (PHOBIUS); SIGNAL_PEPTIDE (PHOBIUS); SignalP-noTM (SIGNALP_EUK); SignalP-TM (SIGNALP_GRAM_NEGATIVE); SignalP-TM (SIGNALP_GRAM_POSITIVE); TMhelix (TMHMM)	no GO terms	dormancy-associated protein 2-like [Pisum sativum] ID 90.6%	Not_significant	Not_significant	-5.17492	Not_significant	58.2886
Psat7g026480.1	P:proteolysis; F:peptidase activity	IPR010259 (PFAM); PTHR37379 (PANTHER)	no GO terms	peptidase inhibitor I9 [Trifolium pratense] ID 71.3%	Not_significant	Not_significant	-3.54594	Not_significant	35.1786
Psat6g214480.1		PTHR33526 (PANTHER); PTHR33526:SF20 (PANTHER)	no GO terms	None	Not_significant	Not_significant	-3.32173	Not_significant	16.4845
Psat3g068720.1	F:phosphatase activity	IPR001932 (SMART); IPR001932 (PFAM); IPR036457 (G3DSA:3.60.40.GENE3D); PTHR47992 (PANTHER); PTHR47992 (PANTHER); PTHR47992:SF97 (PANTHER); PTHR47992:SF97 (PANTHER); IPR001932 (PROSITE_PROFILES); IPR001932 (PROSITE_PROFILES); IPR001932 (CDD); IPR001932 (CDD); IPR036457 (SUPERFAMILY); IPR036457 (SUPERFAMILY)	F:phosphatase activity	None	Not_significant	Not_significant	-3.03707	Not_significant	594.688
Psat4g077640.1		no IPS match	no IPS match	None	Not_significant	Not_significant	-2.93128	Not_significant	261.894
Psat1g144720.1	P:sterol transport; F:sterol transporter activity; F:sterol binding; C:cytosol; C:membrane; C:intracellular membrane-bounded organelle	Coil (COILS); IPR000648 (PFAM); G3DSA:1.20.120.1290 (GENE3D); G3DSA:2.40.160.120 (GENE3D); IPR000648 (PANTHER); PTHR10972:SF170 (PANTHER); IPR018494 (PROSITE_PATTERNS); IPR037239 (SUPERFAMILY)	F:lipid binding	oxysterol-binding protein-related protein 4C-like [Pisum sativum] >gb|KAI5445995.1| hypothetical protein KIW84_014004 [Pisum sativum] ID 96.7%	Not_significant	Not_significant	-2.78039	Not_significant	119.128
Psat6g017800.1	P:exocytosis; P:response to symbiotic bacterium; P:response to symbiotic fungus; P:protein transport; P:arbuscular mycorrhizal association; F:protein binding; F:phosphatidylinositol-4,5-bisphosphate binding; C:exocyst; C:plasma membrane; C:periarbuscular membrane	Coil (COILS); G3DSA:1.20.1280.170 (GENE3D); IPR004140 (PFAM); IPR004140 (PANTHER); PTHR12542:SF90 (PANTHER); IPR016159 (SUPERFAMILY)	P:exocytosis; C:exocyst	exocyst complex component EXO70I [Pisum sativum] ID 100.0%	Not_significant	Not_significant	-2.59662	Not_significant	19.9642
Psat6g042680.1	P:defense response; P:abscisic acid-activated signaling pathway; P:negative regulation of catalytic activity; F:protein phosphatase inhibitor activity; F:abscisic acid binding; F:signaling receptor activity	IPR000916 (SMART); IPR023393 (G3DSA:3.30.530.GENE3D); IPR000916 (PFAM); PTHR31907 (PANTHER); PTHR31907:SF2 (PANTHER); PTHR31907:SF2 (PANTHER); PTHR31907 (PANTHER); cd07816 (CDD); cd07816 (CDD); SSF55961 (SUPERFAMILY); SSF55961 (SUPERFAMILY)	P:defense response	MLP-like protein 34 [Cicer arietinum] ID 64.5%	Not_significant	Not_significant	-2.44808	Not_significant	1346.31
Psat4g206680.1	P:protein phosphorylation; F:protein serine/threonine kinase activity; F:ATP binding; F:carbohydrate binding; F:protein serine kinase activity; C:membrane	IPR000719 (SMART); IPR001245 (PFAM); G3DSA:3.30.200.20 (GENE3D); G3DSA:1.10.510.10 (GENE3D); IPR036426 (G3DSA:2.90.10.GENE3D); IPR024171 (PIRSF); PTHR47976 (PANTHER); PTHR47976:SF15 (PANTHER); PTHR47976:SF15 (PANTHER); PTHR47976 (PANTHER); IPR017441 (PROSITE_PATTERNS); IPR008271 (PROSITE_PATTERNS); TRANSMEMBRANE (PHOBIUS); TRANSMEMBRANE (PHOBIUS); NON_CYTOPLASMIC_DOMAIN (PHOBIUS); CYTOPLASMIC_DOM…	P:protein phosphorylation; F:protein kinase activity; F:protein serine/threonine kinase activity; F:ATP binding	LOW QUALITY PROTEIN: G-type lectin S-receptor-like serine/threonine-protein kinase RLK1 [Pisum sativum] ID 72.7%	Not_significant	Not_significant	8.65279	Not_significant	93.5253
Psat6g028960.1		IPR016140 (SMART); IPR027923 (PFAM); G3DSA:1.10.110.10 (GENE3D); mobidb-lite (MOBIDB_LITE); mobidb-lite (MOBIDB_LITE); PTHR31731:SF19 (PANTHER); PTHR31731 (PANTHER); SIGNAL_PEPTIDE_H_REGION (PHOBIUS); SIGNAL_PEPTIDE_C_REGION (PHOBIUS); SIGNAL_PEPTIDE (PHOBIUS); NON_CYTOPLASMIC_DOMAIN (PHOBIUS); SIGNAL_PEPTIDE_N_REGION (PHOBIUS); IPR027923 (CDD); SignalP-noTM (SIGNALP_EUK); SignalP-noTM (SIGNALP_G…	no GO terms	lipid transfer protein EARLI 1-like [Pisum sativum] ID 100.0%	Not_significant	-5.30689	Not_significant	Not_significant	25.7881
Psat6g021120.1	F:protein binding; F:hydrolase activity	IPR001680 (SMART); IPR001680 (PFAM); IPR004963 (PFAM); IPR015943 (G3DSA:2.130.10.GENE3D); PTHR19857:SF8 (PANTHER); PTHR19857 (PANTHER); IPR019775 (PROSITE_PATTERNS); SIGNAL_PEPTIDE_C_REGION (PHOBIUS); SIGNAL_PEPTIDE (PHOBIUS); NON_CYTOPLASMIC_DOMAIN (PHOBIUS); SIGNAL_PEPTIDE_N_REGION (PHOBIUS); SIGNAL_PEPTIDE_H_REGION (PHOBIUS); IPR001680 (PROSITE_PROFILES); IPR017986 (PROSITE_PROFILES); IPR00168…	F:protein binding; F:hydrolase activity	None	Not_significant	-1.53059	Not_significant	Not_significant	806.203
Psat3g157040.1	F:DNA binding; F:protein heterodimerization activity; C:nucleosome	IPR000558 (PRINTS); IPR000558 (SMART); IPR007125 (PFAM); IPR009072 (G3DSA:1.10.20.GENE3D); mobidb-lite (MOBIDB_LITE); PTHR23428:SF294 (PANTHER); IPR000558 (PANTHER); IPR000558 (PROSITE_PATTERNS); IPR009072 (SUPERFAMILY)	F:DNA binding; F:protein heterodimerization activity; C:nucleosome	Histone h2b [Pisum sativum] >gb|KAI5430497.1| Histone h2b, variant 2 [Pisum sativum] >gb|KAI5430499.1| Histone h2b, variant 4 [Pisum sativum] ID 99.3%	Not_significant	-1.17331	Not_significant	Not_significant	10.5832
Psat3g157080.1	P:nucleosome assembly; F:DNA binding; F:structural constituent of chromatin; F:protein heterodimerization activity; C:nucleosome; C:nucleus	IPR000558 (PRINTS); IPR000558 (SMART); IPR007125 (PFAM); IPR009072 (G3DSA:1.10.20.GENE3D); mobidb-lite (MOBIDB_LITE); IPR000558 (PANTHER); PTHR23428:SF294 (PANTHER); IPR000558 (PROSITE_PATTERNS); IPR009072 (SUPERFAMILY)	F:DNA binding; F:protein heterodimerization activity; C:nucleosome	core histone H2A/H2B/H3/H4 [Medicago truncatula] >gb|RHN60914.1| putative transcription factor Hap3/NF-YB family [Medicago truncatula] ID 87.8%	Not_significant	-1.10711	Not_significant	Not_significant	14.5571
Psat4g102320.1	P:response to oxidative stress; P:hydrogen peroxide catabolic process; P:cellular oxidant detoxification; F:heme binding; F:metal ion binding; F:lactoperoxidase activity; C:extracellular region; C:plant-type cell wall	IPR002016 (PRINTS); IPR000823 (PRINTS); G3DSA:1.10.420.10 (GENE3D); G3DSA:1.10.520.10 (GENE3D); IPR002016 (PFAM); G3DSA:1.10.520.10 (GENE3D); mobidb-lite (MOBIDB_LITE); PTHR31235:SF86 (PANTHER); PTHR31235 (PANTHER); IPR019793 (PROSITE_PATTERNS); SIGNAL_PEPTIDE_C_REGION (PHOBIUS); SIGNAL_PEPTIDE_N_REGION (PHOBIUS); SIGNAL_PEPTIDE_H_REGION (PHOBIUS); NON_CYTOPLASMIC_DOMAIN (PHOBIUS); SIGNAL_PEPTIDE…	P:response to oxidative stress; P:hydrogen peroxide catabolic process; P:obsolete oxidation-reduction process; F:peroxidase activity; F:heme binding	Peroxidase 64 [Pisum sativum] ID 86.8%	Not_significant	1.01282	Not_significant	Not_significant	1102.26
Psat2g152360.1	P:response to oxidative stress; P:hydrogen peroxide catabolic process; P:cellular oxidant detoxification; F:L-ascorbate peroxidase activity; F:heme binding; F:metal ion binding; F:lactoperoxidase activity; C:extracellular region; C:plant-type cell wall	IPR000823 (PRINTS); IPR002016 (PRINTS); IPR002016 (PFAM); G3DSA:1.10.520.10 (GENE3D); G3DSA:1.10.520.10 (GENE3D); G3DSA:1.10.420.10 (GENE3D); mobidb-lite (MOBIDB_LITE); PTHR31235:SF86 (PANTHER); PTHR31235 (PANTHER); IPR019793 (PROSITE_PATTERNS); NON_CYTOPLASMIC_DOMAIN (PHOBIUS); SIGNAL_PEPTIDE_H_REGION (PHOBIUS); SIGNAL_PEPTIDE_N_REGION (PHOBIUS); SIGNAL_PEPTIDE (PHOBIUS); SIGNAL_PEPTIDE_C_REGION…	P:response to oxidative stress; P:hydrogen peroxide catabolic process; P:obsolete oxidation-reduction process; F:peroxidase activity; F:heme binding	peroxidase 64-like [Abrus precatorius] ID 68.2%	Not_significant	1.03715	Not_significant	Not_significant	244.414

## Sheet: DEG_QTL_48hpi_info
Gene id	associated resistance QTL (Wu et al. 2021)	expression	Description of gene functions, Wu et al 2021	Biological process, Wu et al 2022	Pathway, Wu et al 2022	GO terms (homology)	Domains	GO names (domains)	Closest characterized blast hit (qcov > 80%, ID > 60%)	Linnea_16	Linnea_51	PI_16	PI_51
Psat4g184760.1	unknown	both down		oxidation-reduction process	jasmonic acid biosynthesis	P:fatty acid biosynthetic process; P:oxylipin biosynthetic process; P:lipid oxidation; F:protein binding; F:oxidoreductase activity, acting on single donors with incorporation of molecular oxygen, incorporation of two atoms of oxygen; F:metal ion binding; C:cytoplasm	IPR013819 (PRINTS); IPR001246 (PRINTS); IPR001024 (SMART); G3DSA:4.10.375.10 (GENE3D); G3DSA:2.60.60.20 (GENE3D); IPR027433 (G3DSA:4.10.372.GENE3D); IPR013819 (PFAM); IPR001024 (PFAM); G3DSA:3.10.450.60 (GENE3D); G3DSA:1.20.245.10 (GENE3D); mobidb-lite (MOBIDB_LITE); IPR000907 (PANTHER); PTHR11771:SF115 (PANTHER); IPR020834 (PROSITE_PATTERNS); IPR020833 (PROSITE_PATTERNS); IPR001024 (PROSITE_PROF…	P:obsolete oxidation-reduction process; F:protein binding; F:oxidoreductase activity; F:oxidoreductase activity, acting on single donors with incorporation of molecular oxygen, incorporation of two atoms of oxygen; F:metal ion binding	seed linoleate 9S-lipoxygenase-like [Pisum sativum] >gb|KAI5422512.1| hypothetical protein KIW84_045813 [Pisum sativum] ID 97.0%	-3.64399862498673	-0.224795208464447	-1.12745993220183	0.725080297733637
Psat4g185080.1	unknown	both down		oxidation-reduction process	jasmonic acid biosynthesis	P:fatty acid biosynthetic process; P:oxylipin biosynthetic process; P:lipid oxidation; F:protein binding; F:oxidoreductase activity, acting on single donors with incorporation of molecular oxygen, incorporation of two atoms of oxygen; F:metal ion binding; C:cytoplasm	IPR001246 (PRINTS); IPR013819 (PRINTS); IPR001024 (SMART); IPR013819 (PFAM); G3DSA:4.10.375.10 (GENE3D); G3DSA:1.20.245.10 (GENE3D); IPR027433 (G3DSA:4.10.372.GENE3D); G3DSA:2.60.60.20 (GENE3D); G3DSA:3.10.450.60 (GENE3D); IPR001024 (PFAM); mobidb-lite (MOBIDB_LITE); IPR000907 (PANTHER); PTHR11771:SF118 (PANTHER); IPR020834 (PROSITE_PATTERNS); IPR020833 (PROSITE_PATTERNS); IPR013819 (PROSITE_PROF…	P:obsolete oxidation-reduction process; F:protein binding; F:oxidoreductase activity; F:oxidoreductase activity, acting on single donors with incorporation of molecular oxygen, incorporation of two atoms of oxygen; F:metal ion binding	seed linoleate 9S-lipoxygenase-3-like [Pisum sativum] ID 99.6%	-6.73439449651489	-0.594055543773226	-2.56736437924687	-1.19919910718444
Psat4g186560.1	AeMRDC1-Ps4.2; Vig-Ps4.1	both down		defense response		P:defense response	IPR000916 (SMART); IPR023393 (G3DSA:3.30.530.GENE3D); IPR000916 (PFAM); PTHR31907 (PANTHER); PTHR31907:SF15 (PANTHER); cd07816 (CDD); SSF55961 (SUPERFAMILY)	P:defense response	MLP-like protein 34 [Pisum sativum] >gb|KAI5420868.1| hypothetical protein KIW84_044633 [Pisum sativum] ID 100.0%	-3.61845762985016	0.353365363602462	-1.73944151932749	1.11112884275281
Psat6g042840.1	unknown	both down		defense response		P:defense response; P:abscisic acid-activated signaling pathway; P:negative regulation of catalytic activity; F:protein phosphatase inhibitor activity; F:abscisic acid binding; F:signaling receptor activity	IPR000916 (SMART); IPR000916 (PFAM); IPR023393 (G3DSA:3.30.530.GENE3D); PTHR31907:SF2 (PANTHER); PTHR31907 (PANTHER); cd07816 (CDD); SSF55961 (SUPERFAMILY)	P:defense response	MLP-like protein 28 [Pisum sativum] ID 94.8%	-3.19473120776147	-0.109588783520001	-1.52448570790652	-0.857452658576438
Psat1g105280.1	unknown	both up	NA	NA	methylsalicylate degradation; superpathway of methylsalicylate metabolism	F:methyl indole-3-acetate esterase activity	IPR029058 (G3DSA:3.40.50.GENE3D); IPR013094 (PFAM); PTHR23024:SF387 (PANTHER); PTHR23024 (PANTHER); IPR002168 (PROSITE_PATTERNS); TRANSMEMBRANE (PHOBIUS); NON_CYTOPLASMIC_DOMAIN (PHOBIUS); CYTOPLASMIC_DOMAIN (PHOBIUS); IPR029058 (SUPERFAMILY); TMhelix (TMHMM)	F:hydrolase activity	probable carboxylesterase 120 [Pisum sativum] >gb|KAI5444699.1| hypothetical protein KIW84_013103 [Pisum sativum] ID 100.0%	3.91173650955595	-0.301179106984109	2.18328780370154	1.53259519082015
Psat2g133040.1	Vig-Ps1.1	both up	UDP-glucoronosyl and UDP-glucosyl transferase	Enhance wheat FHB resistance		F:UDP-glycosyltransferase activity	G3DSA:3.40.50.2000 (GENE3D); IPR002213 (PFAM); G3DSA:3.40.50.2000 (GENE3D); PTHR34674:SF6 (PANTHER); PTHR34674 (PANTHER); IPR035595 (PROSITE_PATTERNS); cd03784 (CDD); SSF53756 (SUPERFAMILY)	F:UDP-glycosyltransferase activity	UDP-glycosyltransferase 73D1-like [Pisum sativum] ID 100.0%	5.18500346942427	0.40134116021808	3.92419670692685	0.661855294123962
Psat3g126560.1	unknown	both up	NA	NA	NA	P:defense response; P:signal transduction; F:DNA binding; F:ADP binding	no IPS match	no IPS match	LOW QUALITY PROTEIN: disease resistance protein RUN1-like [Pisum sativum] ID 100.0%	3.48941034024841	0.253870844190678	1.66980627223425	-0.837695827670078
Psat3g126600.1	unknown	both up	NA	signal transduction	NA	P:signal transduction; F:protein binding	IPR000157 (SMART); IPR035897 (G3DSA:3.40.50.GENE3D); IPR000157 (PFAM); IPR035897 (G3DSA:3.40.50.GENE3D); PTHR32009 (PANTHER); PTHR32009 (PANTHER); PTHR32009:SF60 (PANTHER); PTHR32009:SF60 (PANTHER); IPR000157 (PROSITE_PROFILES); SignalP-TM (SIGNALP_GRAM_POSITIVE); IPR035897 (SUPERFAMILY)	P:signal transduction; F:protein binding	LOW QUALITY PROTEIN: disease resistance protein RUN1-like [Pisum sativum] ID 88.2%	3.51055519578839	0.529934810032376	1.67363407138867	-0.846540286442536
Psat4g136120.1	AeMRDC1-Ps4.2; Vig-Ps4.1	both up	UDP-glucoronosyl and UDP-glucosyl transferase	Enhance wheat FHB resistance		F:UDP-glucosyltransferase activity	Coil (COILS); G3DSA:3.40.50.2000 (GENE3D); G3DSA:3.40.50.2000 (GENE3D); IPR002213 (PFAM); mobidb-lite (MOBIDB_LITE); PTHR48047 (PANTHER); PTHR48047:SF118 (PANTHER); cd03784 (CDD); SSF53756 (SUPERFAMILY)	F:UDP-glycosyltransferase activity	flavonol 3-O-glucosyltransferase UGT89B1-like [Pisum sativum] >gb|KAI5420092.1| hypothetical protein KIW84_044040 [Pisum sativum] ID 98.3%	2.89033546633314	0.425576095081731	1.67554306592094	0.642399061870382
Psat4g140440.1	AeMRDC1-Ps4.2; Vig-Ps4.1; Fwt-Ps4.2	both up	Protein tyrosine kinase	Regulating defense response		P:peptidyl-tyrosine phosphorylation; F:protein serine/threonine kinase activity; F:transmembrane receptor protein tyrosine kinase activity; F:ATP binding; F:2-alkenal reductase [NAD(P)+] activity; C:plasma membrane	IPR000719 (SMART); IPR001245 (PFAM); G3DSA:1.10.510.10 (GENE3D); mobidb-lite (MOBIDB_LITE); mobidb-lite (MOBIDB_LITE); PTHR27006:SF439 (PANTHER); PTHR27006 (PANTHER); IPR008271 (PROSITE_PATTERNS); IPR000719 (PROSITE_PROFILES); IPR011009 (SUPERFAMILY)	P:protein phosphorylation; F:protein kinase activity; F:ATP binding	probable LRR receptor-like serine/threonine-protein kinase At1g53430 [Pisum sativum] >gb|KAI5420181.1| hypothetical protein KIW84_044097 [Pisum sativum] ID 100.0%	2.90942967954955	0.821052861916662	2.4472725627893	1.27744526516897
Psat4g152600.1	unknown	both up	NA	NA	NA	P:defense response	IPR000008 (SMART); IPR000008 (PFAM); IPR035892 (G3DSA:2.60.40.GENE3D); PTHR32246 (PANTHER); PTHR32246:SF74 (PANTHER); IPR000008 (PROSITE_PROFILES); cd04051 (CDD); SSF49562 (SUPERFAMILY)	no GO terms	BON1-associated protein 2-like [Pisum sativum] >gb|KAI5421608.1| hypothetical protein KIW84_045149 [Pisum sativum] ID 100.0%	4.68396385738237	0.5084083541096	2.7917849149354	1.45680968898163
Psat4g201520.1	unknown	both up	NA	NA	NA	P:defense response	IPR000008 (SMART); IPR035892 (G3DSA:2.60.40.GENE3D); IPR000008 (PFAM); PTHR32246:SF74 (PANTHER); PTHR32246 (PANTHER); SSF49562 (SUPERFAMILY)	no GO terms	BON1-associated protein 2-like [Pisum sativum] ID 91.6%	6.74608045970486	1.32000662513393	4.43530477467193	1.39273811062281
Psat4g201600.1	unknown	both up	NA	NA	NA	C:membrane	IPR000008 (SMART); IPR000008 (PFAM); IPR035892 (G3DSA:2.60.40.GENE3D); PTHR32246:SF64 (PANTHER); PTHR32246 (PANTHER); SSF49562 (SUPERFAMILY)	no GO terms	BON1-associated protein 2-like [Pisum sativum] ID 100.0%	7.60735216837243	1.74886490921117	4.89942487828033	1.00252681465382
Psat5g242440.1	unknown	both up		defense response		P:killing of cells of another organism; P:defense response to fungus; C:extracellular region	IPR003614 (SMART); PF00304 (PFAM); IPR036574 (G3DSA:3.30.30.GENE3D); PTHR33147 (PANTHER); PTHR33147:SF56 (PANTHER); SIGNAL_PEPTIDE_C_REGION (PHOBIUS); SIGNAL_PEPTIDE_N_REGION (PHOBIUS); SIGNAL_PEPTIDE (PHOBIUS); SIGNAL_PEPTIDE_H_REGION (PHOBIUS); NON_CYTOPLASMIC_DOMAIN (PHOBIUS); SignalP-noTM (SIGNALP_EUK); SignalP-noTM (SIGNALP_GRAM_NEGATIVE); SignalP-TM (SIGNALP_GRAM_POSITIVE); IPR036574 (SUPER…	P:defense response	RecName: Full=Defensin-like protein 230; AltName: Full=Disease resistance response protein 230; Flags: Precursor [Pisum sativum] >gb|AAA79117.1| disease resistance response protein [Pisum sativum] >emb|CAA36474.1| pI230 [Pisum sativum] ID 100.0%	3.52816433867662	1.26937634666641	3.43848815036819	2.75643221084548
Psat6g203640.1	AeMRDC1-Ps2.2; Vig-Ps2.1; Fwt-Ps2.1	both up	Protein kinase domain	Plant defense		P:protein phosphorylation; F:protein kinase activity; F:ATP binding	IPR000719 (SMART); G3DSA:1.10.510.10 (GENE3D); G3DSA:1.10.510.10 (GENE3D); IPR000719 (PFAM); mobidb-lite (MOBIDB_LITE); mobidb-lite (MOBIDB_LITE); PTHR46821:SF9 (PANTHER); PTHR46821 (PANTHER); PTHR46821 (PANTHER); PTHR46821:SF9 (PANTHER); IPR008271 (PROSITE_PATTERNS); NON_CYTOPLASMIC_DOMAIN (PHOBIUS); CYTOPLASMIC_DOMAIN (PHOBIUS); TRANSMEMBRANE (PHOBIUS); IPR000719 (PROSITE_PROFILES); IPR011009 (…	P:protein phosphorylation; F:protein kinase activity; F:ATP binding	receptor-like serine/threonine-protein kinase At4g25390 [Pisum sativum] >gb|KAI5400627.1| hypothetical protein KIW84_065492 [Pisum sativum] ID 82.2%	3.07487810485192	0.0844680466480003	1.76464714536084	0.105279039359142
Psat6g207920.1	AeMRDC1-Ps2.2; Vig-Ps2.1; Fwt-Ps2.1	both up	MATH domain	Biotic, abiotic stress, plant growth		F:protein binding	IPR002083 (SMART); IPR008974 (G3DSA:2.60.210.GENE3D); IPR002083 (PFAM); PTHR46162 (PANTHER); PTHR46162:SF40 (PANTHER); IPR002083 (PROSITE_PROFILES); IPR002083 (PROSITE_PROFILES); IPR002083 (CDD); IPR002083 (CDD); IPR008974 (SUPERFAMILY); IPR008974 (SUPERFAMILY)	F:protein binding	None	4.31930310442283	2.09484748148358	2.33465095001997	0.496666349415775
Psat7g083880.1	AeMRDC1-Ps7.1; Hgt-Ps7.1; Fwt-Ps7.1	both up	Protein tyrosine kinase	Regulating defense response		P:protein phosphorylation; F:protein kinase activity; F:ATP binding; F:polysaccharide binding; C:membrane	IPR000719 (SMART); IPR001245 (PFAM); IPR032872 (PFAM); G3DSA:3.30.200.20 (GENE3D); G3DSA:1.10.510.10 (GENE3D); mobidb-lite (MOBIDB_LITE); mobidb-lite (MOBIDB_LITE); PTHR46008:SF20 (PANTHER); PTHR46008 (PANTHER); PTHR46008:SF20 (PANTHER); PTHR46008 (PANTHER); IPR000742 (PROSITE_PATTERNS); IPR017441 (PROSITE_PATTERNS); TRANSMEMBRANE (PHOBIUS); NON_CYTOPLASMIC_DOMAIN (PHOBIUS); CYTOPLASMIC_DOMAIN (P…	P:protein phosphorylation; F:protein kinase activity; F:ATP binding	LEAF RUST 10 DISEASE-RESISTANCE LOCUS RECEPTOR-LIKE PROTEIN KINASE-like 1.2 isoform X3 [Glycine soja] ID 60.4%	4.35099932311424	0.978826342532339	2.79516234586886	0.586555886008865
Psat2g056400.1	unknown	L down	NA	NA	NA	P:defense response; P:response to other organism; F:ADP binding	IPR002182 (PFAM); IPR041118 (PFAM); G3DSA:3.40.50.300 (GENE3D); PTHR23155 (PANTHER); PTHR23155:SF1132 (PANTHER); IPR038005 (CDD); IPR027417 (SUPERFAMILY)	F:ADP binding	None	-1.26243757781739	-0.606745911574296	-0.227715498695104	2.23478284101748
Psat2g132720.1	Vig-Ps1.1	L down	Protein tyrosine kinase	Regulate defense response		P:protein phosphorylation; F:structural constituent of ribosome; F:protein serine/threonine kinase activity; F:protein binding; F:ATP binding; C:mitochondrial large ribosomal subunit; C:plasma membrane	PR00019 (PRINTS); SM00365 (SMART); IPR003591 (SMART); IPR000719 (SMART); IPR032675 (G3DSA:3.80.10.GENE3D); G3DSA:1.10.510.10 (GENE3D); IPR032675 (G3DSA:3.80.10.GENE3D); IPR001245 (PFAM); IPR032675 (G3DSA:3.80.10.GENE3D); IPR032675 (G3DSA:3.80.10.GENE3D); IPR013210 (PFAM); G3DSA:3.30.200.20 (GENE3D); PTHR48056:SF5 (PANTHER); PTHR48056 (PANTHER); IPR008271 (PROSITE_PATTERNS); IPR017441 (PROSITE_PAT…	P:protein phosphorylation; F:protein kinase activity; F:protein binding; F:ATP binding	LRR receptor-like serine/threonine-protein kinase RGI1 [Pisum sativum] ID 100.0%	-1.53398107934108	0.12251040052754	-0.249533815600412	-0.224431253085541
Psat3g072480.1	Hgt-Ps5.1	L down	Protein tyrosine kinase	Regulating defense response		P:peptidyl-tyrosine phosphorylation; F:transmembrane receptor protein tyrosine kinase activity; F:protein binding; F:ATP binding; C:plasma membrane	IPR003591 (SMART); IPR032675 (G3DSA:3.80.10.GENE3D); IPR001245 (PFAM); IPR001611 (PFAM); IPR032675 (G3DSA:3.80.10.GENE3D); IPR032675 (G3DSA:3.80.10.GENE3D); G3DSA:1.10.510.10 (GENE3D); G3DSA:3.30.200.20 (GENE3D); PTHR48056 (PANTHER); PTHR48056:SF40 (PANTHER); IPR008266 (PROSITE_PATTERNS); SIGNAL_PEPTIDE (PHOBIUS); NON_CYTOPLASMIC_DOMAIN (PHOBIUS); SIGNAL_PEPTIDE_C_REGION (PHOBIUS); CYTOPLASMIC_DO…	P:protein phosphorylation; F:protein kinase activity; F:protein binding; F:ATP binding	leucine-rich repeat receptor-like tyrosine-protein kinase PXC3 [Pisum sativum] >ref|XP_050911189.1| leucine-rich repeat receptor-like tyrosine-protein kinase PXC3 [Pisum sativum] >gb|KAI5427072.1| hypothetical protein KIW84_032486 [Pisum sativum] ID 99.5%	-1.5597438305723	-0.147375701188326	-0.0895633339181931	0.349886008419757
Psat3g156760.1	unknown	L down	NA			P:defense response; P:response to other organism; F:hydrolase activity; F:ADP binding	PR00364 (PRINTS); IPR041118 (PFAM); G3DSA:1.10.8.430 (GENE3D); IPR002182 (PFAM); IPR032675 (G3DSA:3.80.10.GENE3D); G3DSA:3.40.50.300 (GENE3D); PTHR23155:SF1052 (PANTHER); PTHR23155 (PANTHER); IPR038005 (CDD); SSF52058 (SUPERFAMILY); IPR027417 (SUPERFAMILY)	F:ADP binding	disease resistance protein RPM1-like [Pisum sativum] >gb|KAI5430422.1| hypothetical protein KIW84_034849 [Pisum sativum] ID 100.0%	-1.31876466900521	-0.130604927448278	-0.912139122743198	0.735556995398585
Psat4g138760.1	AeMRDC1-Ps4.2; Vig-Ps4.1; Fwt-Ps4.2	L down	PHD-zinc-finger like domain	Plant stress tolerance		P:regulation of transcription by RNA polymerase II; F:metal ion binding; C:nucleus	IPR001965 (SMART); IPR013083 (G3DSA:3.30.40.GENE3D); PF13832 (PFAM); IPR013083 (G3DSA:3.30.40.GENE3D); IPR019787 (PFAM); mobidb-lite (MOBIDB_LITE); mobidb-lite (MOBIDB_LITE); mobidb-lite (MOBIDB_LITE); PTHR13793 (PANTHER); PTHR13793:SF148 (PANTHER); IPR034732 (PROSITE_PROFILES); IPR019787 (PROSITE_PROFILES); cd15492 (CDD); IPR011011 (SUPERFAMILY)	no GO terms	protein Jade-3 isoform X1 [Trifolium pratense] ID 77.7%	-1.76923650125463	-0.195081620630195	-0.22339588881377	-0.431696937546991
Psat4g180200.1	unknown	L down		defense response		P:defense response	IPR000916 (SMART); IPR000916 (PFAM); IPR023393 (G3DSA:3.30.530.GENE3D); PTHR31907:SF15 (PANTHER); PTHR31907 (PANTHER); SSF55961 (SUPERFAMILY)	P:defense response	MLP-like protein 34 [Pisum sativum] >gb|KAI5420845.1| hypothetical protein KIW84_044611 [Pisum sativum] ID 100.0%	-1.12244037683515	0.292618483619239	-0.416095492814053	0.147325487460243
Psat4g188320.1	AeMRDC1-Ps4.2; Vig-Ps4.1	L down	Pathogenesis-related protein Bet v I family			P:defense response	IPR000916 (SMART); IPR000916 (PFAM); IPR023393 (G3DSA:3.30.530.GENE3D); PTHR31907 (PANTHER); PTHR31907:SF15 (PANTHER); SSF55961 (SUPERFAMILY)	P:defense response	MLP-like protein 28 [Pisum sativum] ID 100.0%	-1.56221023625603	0.232748408374154	-0.620524180451698	0.788883470376586
Psat6g042720.1	unknown	L down		defense response		P:defense response; P:abscisic acid-activated signaling pathway; P:negative regulation of catalytic activity; F:protein phosphatase inhibitor activity; F:abscisic acid binding; F:signaling receptor activity	IPR000916 (SMART); IPR000916 (PFAM); IPR023393 (G3DSA:3.30.530.GENE3D); PTHR31907 (PANTHER); PTHR31907:SF2 (PANTHER); cd07816 (CDD); SSF55961 (SUPERFAMILY)	P:defense response	MLP-like protein 34 [Pisum sativum] >gb|KAI5394440.1| hypothetical protein KIW84_061206 [Pisum sativum] ID 98.7%	-3.30606575261129	-0.524887545393361	-0.761185933644622	-0.513331034015248
Psat6g144560.1	Fwt-Ps2.2	L down	Protein kinase domain	Plant defense		P:protein phosphorylation; F:protein kinase activity; F:protein binding; F:ATP binding; C:membrane	IPR003591 (SMART); IPR000719 (SMART); G3DSA:1.10.510.10 (GENE3D); IPR032675 (G3DSA:3.80.10.GENE3D); IPR032675 (G3DSA:3.80.10.GENE3D); IPR032675 (G3DSA:3.80.10.GENE3D); G3DSA:3.30.200.20 (GENE3D); IPR001611 (PFAM); IPR013210 (PFAM); IPR032675 (G3DSA:3.80.10.GENE3D); IPR000719 (PFAM); mobidb-lite (MOBIDB_LITE); mobidb-lite (MOBIDB_LITE); PTHR48052:SF28 (PANTHER); PTHR48052 (PANTHER); IPR008271 (PRO…	P:protein phosphorylation; F:protein kinase activity; F:protein binding; F:ATP binding	leucine-rich repeat receptor-like protein kinase PXL1 [Pisum sativum] >gb|KAI5398286.1| hypothetical protein KIW84_063901 [Pisum sativum] >gb|KAI5398287.1| hypothetical protein KIW84_063901 [Pisum sativum] ID 100.0%	-2.13202667490058	-0.00793685535740027	-0.427559314559584	-0.476838425712061
Psat6g146320.1	Fwt-Ps2.2	L down	PPR repeat family	Defense against Necrotrophic Fungi and Abiotic Stress Tolerance		F:protein binding	IPR002885 (TIGRFAM); IPR002885 (PFAM); IPR011990 (G3DSA:1.25.40.GENE3D); IPR002885 (PFAM); PTHR45613:SF207 (PANTHER); PTHR45613 (PANTHER); PTHR45613:SF207 (PANTHER); PTHR45613 (PANTHER); SIGNAL_PEPTIDE_H_REGION (PHOBIUS); NON_CYTOPLASMIC_DOMAIN (PHOBIUS); SIGNAL_PEPTIDE_N_REGION (PHOBIUS); SIGNAL_PEPTIDE (PHOBIUS); SIGNAL_PEPTIDE_C_REGION (PHOBIUS); IPR002885 (PROSITE_PROFILES); IPR002885 (PROSIT…	F:protein binding	pentatricopeptide repeat-containing protein At3g22470, mitochondrial-like [Pisum sativum] ID 74.9%	-1.10505247927581	-0.0108150226743171	-0.221194204887152	-0.0661124198538163
Psat7g067680.1	unknown	L down	NA	NA	NA	F:ADP binding	IPR002182 (PFAM); PTHR33463:SF57 (PANTHER); PTHR33463 (PANTHER)	F:ADP binding	disease resistance protein RFL1-like isoform X5 [Pisum sativum] ID 100.0%	-2.11924676416027	-0.995806887370042	0.0678359555203003	1.09231645816058
Psat5g289880.1	unknown	L down PI up		oxidation-reduction process	jasmonic acid biosynthesis	P:fatty acid biosynthetic process; P:oxylipin biosynthetic process; P:lipid oxidation; F:protein binding; F:metal ion binding; F:linoleate 9S-lipoxygenase activity; C:cytoplasm	IPR001246 (PRINTS); IPR013819 (PRINTS); IPR001024 (SMART); IPR001024 (PFAM); G3DSA:1.20.245.10 (GENE3D); G3DSA:1.20.245.10 (GENE3D); IPR013819 (PFAM); G3DSA:3.10.450.60 (GENE3D); G3DSA:4.10.375.10 (GENE3D); IPR027433 (G3DSA:4.10.372.GENE3D); G3DSA:2.60.60.20 (GENE3D); mobidb-lite (MOBIDB_LITE); IPR000907 (PANTHER); IPR000907 (PANTHER); PTHR11771:SF118 (PANTHER); PTHR11771:SF118 (PANTHER); IPR0208…	P:obsolete oxidation-reduction process; F:protein binding; F:oxidoreductase activity; F:oxidoreductase activity, acting on single donors with incorporation of molecular oxygen, incorporation of two atoms of oxygen; F:metal ion binding	seed linoleate 9S-lipoxygenase-3 [Pisum sativum] >sp|P09918.1| RecName: Full=Seed linoleate 9S-lipoxygenase-3; AltName: Full=Lipoxygenase-3 [Pisum sativum] >emb|CAA30666.1| unnamed protein product [Pisum sativum] >emb|CAA55319.1| lipoxygenase [Pisum sativum] ID 90.4%	-1.50710797821681	-0.112858860643526	-0.00630413357913598	5.41059712251646
Psat1g156920.1	unknown	L up	NA	abscisic acid-activated signaling pathway; defense response		P:defense response; P:response to biotic stimulus; P:abscisic acid-activated signaling pathway; P:negative regulation of catalytic activity; P:regulation of protein serine/threonine phosphatase activity; F:protein phosphatase inhibitor activity; F:abscisic acid binding; F:signaling receptor activity; C:nucleus; C:cytoplasm	IPR024949 (PRINTS); IPR023393 (G3DSA:3.30.530.GENE3D); IPR000916 (PFAM); PTHR31213:SF88 (PANTHER); PTHR31213 (PANTHER); IPR024949 (PROSITE_PATTERNS); cd07816 (CDD); SSF55961 (SUPERFAMILY)	P:defense response; P:abscisic acid-activated signaling pathway; F:protein phosphatase inhibitor activity; F:abscisic acid binding; F:signaling receptor activity	ABA-responsive protein ABR17 [Pisum sativum] >sp|Q06931.1| RecName: Full=ABA-responsive protein ABR17 [Pisum sativum] >gb|KAI5446479.1| hypothetical protein KIW84_014347 [Pisum sativum] >emb|CAA78829.1| ABA-responsive protein [Pisum sativum] ID 100.0%	2.02913537469153	0.0027211544822226	0.333127577813275	0.168382195016163
Psat4g025040.1	unknown	L up		abscisic acid-activated signaling pathway; defense response		P:defense response; P:response to biotic stimulus; P:cytokinin-activated signaling pathway; P:abscisic acid-activated signaling pathway; P:nodulation; P:negative regulation of catalytic activity; P:regulation of protein serine/threonine phosphatase activity; F:protein phosphatase inhibitor activity; F:abscisic acid binding; F:signaling receptor activity; C:nucleus; C:cytoplasm	IPR024949 (PRINTS); IPR023393 (G3DSA:3.30.530.GENE3D); IPR000916 (PFAM); PTHR31213 (PANTHER); PTHR31213:SF87 (PANTHER); cd07816 (CDD); SSF55961 (SUPERFAMILY)	P:defense response; P:abscisic acid-activated signaling pathway; F:protein phosphatase inhibitor activity; F:abscisic acid binding; F:signaling receptor activity	nodulin-13-like [Pisum sativum] >gb|KAI5415685.1| Nodulin-13 [Pisum sativum] ID 98.8%	1.38322934973523	0.073206746153699	0.00693395530830848	-2.57598616665828
Psat5g066680.1	unknown	L up	NA	NA	NA	P:defense response; P:response to other organism; F:hydrolase activity; F:ADP binding; F:ATP-dependent DNA damage sensor activity	Coil (COILS); IPR041118 (PFAM)	no GO terms	CC-NBS-LRR resistance protein, partial [Trifolium pratense] ID 87.4%	1.30663413683157	0.523567507399322	0.482401842468633	1.06974577536773
Psat6g011200.1	unknown	L up	NA	NA	NA		mobidb-lite (MOBIDB_LITE); mobidb-lite (MOBIDB_LITE)	no GO terms	None	1.74977195093989	0.214714789049786	2.51508757852504	-0.509727066134959
Psat6g043800.1	unknown	L up		defense response		P:defense response	Coil (COILS); IPR000916 (SMART); IPR023393 (G3DSA:3.30.530.GENE3D); IPR000916 (PFAM); PTHR31338:SF16 (PANTHER); PTHR31338 (PANTHER); SSF55961 (SUPERFAMILY)	P:defense response	MLP-like protein 328 [Pisum sativum] >gb|KAI5394492.1| hypothetical protein KIW84_061234 [Pisum sativum] ID 95.9%	1.68359804002842	2.36409919781958	NA	NA
Psat7g094400.1	AeMRDC1-Ps7.1; Hgt-Ps7.1; Fwt-Ps7.1	L up	Protein kinase domain	Plant defense		P:MAPK cascade; P:protein phosphorylation; F:MAP kinase kinase kinase activity; F:ATP binding; C:cytoplasm; C:membrane	IPR000719 (SMART); IPR000719 (PFAM); G3DSA:1.10.510.10 (GENE3D); mobidb-lite (MOBIDB_LITE); mobidb-lite (MOBIDB_LITE); PTHR48016 (PANTHER); PTHR48016:SF33 (PANTHER); IPR017441 (PROSITE_PATTERNS); IPR008271 (PROSITE_PATTERNS); IPR000719 (PROSITE_PROFILES); IPR011009 (SUPERFAMILY)	P:protein phosphorylation; F:protein kinase activity; F:ATP binding	None	1.51465101420146	0.115626066595783	0.56280604834125	0.0912613582232935
Psat2g013520.1	unknown	PI up	NA	signal transduction		P:signal transduction; F:protein binding; F:hydrolase activity; F:ADP binding	IPR000157 (SMART); IPR035897 (G3DSA:3.40.50.GENE3D); IPR000157 (PFAM); PTHR32009 (PANTHER); PTHR32009:SF84 (PANTHER); IPR000157 (PROSITE_PROFILES); IPR035897 (SUPERFAMILY)	P:signal transduction; F:protein binding	disease resistance protein RUN1-like [Pisum sativum] >gb|KAI5433045.1| hypothetical protein KIW84_020365 [Pisum sativum] ID 96.0%	NA	NA	3.12821366483302	1.14874839243185
Psat5g242600.1	unknown	PI up	NA	NA	NA	P:killing of cells of another organism; P:defense response to fungus; C:extracellular region	IPR003614 (SMART); PF00304 (PFAM); IPR036574 (G3DSA:3.30.30.GENE3D); PTHR33147 (PANTHER); PTHR33147:SF56 (PANTHER); IPR008176 (PROSITE_PATTERNS); SIGNAL_PEPTIDE_C_REGION (PHOBIUS); SIGNAL_PEPTIDE_H_REGION (PHOBIUS); SIGNAL_PEPTIDE_N_REGION (PHOBIUS); SIGNAL_PEPTIDE (PHOBIUS); NON_CYTOPLASMIC_DOMAIN (PHOBIUS); SignalP-TM (SIGNALP_GRAM_POSITIVE); SignalP-noTM (SIGNALP_GRAM_NEGATIVE); SignalP-noTM (…	P:defense response	defensin-2 [Pisum sativum] ID 98.6%	2.89773729163013	-2.397628604157	4.61908219376542	8.26312698963383
Psat5g291320.1	unknown	PI up		oxidation-reduction process	jasmonic acid biosynthesis	P:fatty acid biosynthetic process; P:oxylipin biosynthetic process; P:lipid oxidation; F:oxidoreductase activity, acting on single donors with incorporation of molecular oxygen, incorporation of two atoms of oxygen; F:metal ion binding; C:cytoplasm	IPR013819 (PFAM); G3DSA:1.20.245.10 (GENE3D); IPR000907 (PANTHER); PTHR11771:SF118 (PANTHER); IPR013819 (PROSITE_PROFILES); IPR036226 (SUPERFAMILY)	P:obsolete oxidation-reduction process; F:oxidoreductase activity, acting on single donors with incorporation of molecular oxygen, incorporation of two atoms of oxygen; F:metal ion binding	seed linoleate 9S-lipoxygenase-3-like [Pisum sativum] >gb|KAI5413692.1| hypothetical protein KIW84_058021 [Pisum sativum] ID 100.0%	-0.656985156433924	0.0984282763331589	0.410504592939115	5.74056843731256
Psat7g091800.1	AeMRDC1-Ps7.1; Fwt-Ps7.1	PI up	Protein kinase domain	Plant defense		P:protein phosphorylation; F:protein serine/threonine kinase activity; F:protein binding; F:ATP binding; C:plasma membrane	PR00019 (PRINTS); SM00365 (SMART); IPR000719 (SMART); IPR003591 (SMART); IPR001611 (PFAM); IPR032675 (G3DSA:3.80.10.GENE3D); IPR001611 (PFAM); G3DSA:3.30.200.20 (GENE3D); G3DSA:1.10.510.10 (GENE3D); IPR013210 (PFAM); IPR032675 (G3DSA:3.80.10.GENE3D); IPR032675 (G3DSA:3.80.10.GENE3D); IPR032675 (G3DSA:3.80.10.GENE3D); IPR032675 (G3DSA:3.80.10.GENE3D); IPR000719 (PFAM); PTHR27000 (PANTHER); PTHR270…	P:protein phosphorylation; F:protein kinase activity; F:protein binding; F:ATP binding	LRR receptor-like serine/threonine-protein kinase FLS2 [Pisum sativum] >gb|KAI5385688.1| hypothetical protein KIW84_072337 [Pisum sativum] ID 98.8%	0.152444894660052	0.410670026265335	1.25799344998518	-0.776888550391513
