# Supplementary material for: Transcriptomic analysis identifies candidate genes for Aphanomyces root rot disease resistance in pea
Source: BMC Plant Biol. 2024 Feb 28;24:144. doi: 10.1186/s12870-024-04817-y (PMC10900555; doi:10.1186/s12870-024-04817-y)
Supplement: Supplementary file 10 — Additonal file 10: Table S6. Enriched GO terms of 48 hpi DEGs. [file 12870_2024_4817_MOESM10_ESM.xlsx]

## Sheet: L_16_up
Table S6. Enriched GO terms of 48 hpi DEGs.
TermID	Name	Value	LogSize	Frequency	Uniqueness	Dispensability	Representative
GO:0000003	reproduction	-3.283996656365201	5.312792805599288	0.6834968749866953	1	0	null
GO:0001101	response to acid chemical	-5.455931955649724	4.149188310536008	0.046892495710557355	0.8181727685724364	0.26778076	null
GO:0010033	response to organic substance	10033	-4.721246399047171	5.519623262931497	1.1004436060695082	0.7692734639385602	0.52894108	1101
GO:1901700	response to oxygen-containing compound	1901700	-3.193820026016113	5.239286963255426	0.5770723968511446	0.7811093729597564	0.6663214	1101
GO:0002376	immune system process	-7.6777807052660805	5.207122497650964	0.5358776487042264	1	0	null
GO:0006468	protein phosphorylation	-33.455931955649724	6.115633473764006	4.340892012483024	0.798624403457352	0	null
GO:0006796	phosphate-containing compound metabolic process	6796	-26.1249387366083	6.587332728496576	12.861110135431437	0.9039040958774895	0.75791297	6468
GO:0016310	phosphorylation	16310	-29.10790539730952	6.35164114641232	7.474579996508841	0.909492512222932	0.62371761	6468
GO:0016567	protein ubiquitination	16567	-3.744727494896694	5.395139352759739	0.8261966799926771	0.8532342651451704	0.57143824	6468
GO:0032446	protein modification by small protein conjugation	32446	-3.958607314841775	5.439642117097803	0.9153483016787367	0.8519246524547928	0.91705244	6468
GO:0036211	protein modification process	36211	-19.67778070526608	6.403188835646006	8.416557700986466	0.8368542945225573	0.70666382	6468
GO:0006559	L-phenylalanine catabolic process	-9.431798275933005	4.259832699063484	0.06049990101286194	0.7417491699874394	0.15985004	null
GO:0006558	L-phenylalanine metabolic process	6558	-8.366531544420413	4.475133434266451	0.09932640849118057	0.8295235337102472	0.96443191	6559
GO:0009063	amino acid catabolic process	9063	-3.769551078621726	5.32826744719022	0.7082902260312757	0.7123121005741011	0.93077107	6559
GO:0009074	aromatic amino acid family catabolic process	9074	-7.657577319177793	4.706999257269334	0.16940903614201355	0.7312629569703605	0.70930737	6559
GO:0016054	organic acid catabolic process	16054	-3.113509274827518	5.537501755365702	1.1466908227214865	0.7515810756371529	0.90500479	6559
GO:0046395	carboxylic acid catabolic process	46395	-3.494850021680094	5.505882232592197	1.0661706399891007	0.7470434662694403	0.80885759	6559
GO:0006793	phosphorus metabolic process	-26.036212172654444	6.597690579747489	13.171532602957267	0.9409064506522725	0.13937155	null
GO:0006915	apoptotic process	-8.070581074285707	4.887617300335736	0.25677782496519486	0.9620589607574305	0.01073986	null
GO:0012501	programmed cell death	12501	-7.886056647693163	4.943543977153454	0.29206860234418575	0.9619967688358734	0.98346021	6915
GO:0006950	response to stress	-12.468521082957745	6.168838538858752	4.90663876400189	0.780564527571708	0.43207957	null
GO:0042221	response to chemical	42221	-8.2518119729938	6.028247851305722	3.5497133630507625	0.7875316417118172	0.51550886	6950
GO:0006952	defense response	-16.920818753952375	5.495515198600499	1.0410213876080876	0.7766321443157985	0	null
GO:0006979	response to oxidative stress	6979	-4.036212172654444	5.23491950292478	0.5712981471310761	0.7875771150968559	0.58924393	6952
GO:0009611	response to wounding	9611	-3.2596373105057563	4.554452815848653	0.11923027388570284	0.8119896782154418	0.50751667	6952
GO:0009627	systemic acquired resistance	9627	-2.5228787452803374	3.609060549930087	0.013517598423017809	0.7941044384363363	0.67932246	6952
GO:0043207	response to external biotic stimulus	43207	-4.619788758288394	5.407362007203327	0.8497793012572431	0.7471845348096318	0.97891288	6952
GO:0051707	response to other organism	51707	-4.619788758288394	5.4072174920175895	0.8494965758965254	0.7462622629227359	0.96690935	6952
GO:0098542	defense response to other organism	98542	-6.050609993355088	5.302172856564951	0.6669857139207847	0.7304076471645992	0.59877371	6952
GO:0006955	immune response	-7.6777807052660805	5.080911354139791	0.4007316001004773	0.8076811544914461	0.32474939	null
GO:0045087	innate immune response	45087	-5.154901959985743	4.6965835256348845	0.16539433601982298	0.7389531422338876	0.87234144	6955
GO:0007154	cell communication	-4.267606240177032	6.415667163528361	8.661893464294382	0.9922372379939521	0.01750785	null
GO:0008037	cell recognition	-10.657577319177793	4.419625360887744	0.08740870299175321	0.9952307364881717	0.00960291	null
GO:0008219	cell death	-8.09151498112135	4.950462218905598	0.29675851715138435	0.9946846437116175	0.01091337	null
GO:0009072	aromatic amino acid metabolic process	-3.4814860601221125	5.338412663509462	0.7250308935664747	0.8323711235755787	0.445473	null
GO:0009310	amine catabolic process	-3.494850021680094	3.8000293592441343	0.02098487412667799	0.8203101275838659	0.45181252	null
GO:0009605	response to external stimulus	-6.6020599913279625	5.766001411104675	1.9406468330502087	0.7996129103285164	0.47076259	null
GO:0009607	response to biotic stimulus	-11.853871964321762	5.432536383264256	0.9004935786085602	0.8133203960354465	0.3530982	null
GO:0009751	response to salicylic acid	-4.6777807052660805	3.4577305482459986	0.009539486288684812	0.8218694105443278	0.38053395	null
GO:0009737	response to abscisic acid	9737	-3.677780705266081	4.196728722623287	0.05231749645562182	0.802034322991437	0.69335382	9751
GO:0097305	response to alcohol	97305	-3.677780705266081	4.338894551438355	0.07258058936729124	0.7977346012692021	0.62177592	9751
GO:0009856	pollination	-10.744727494896694	3.519302849235429	0.010993027260844945	0.916703256256358	0.41974154	null
GO:0009875	pollen-pistil interaction	9875	-10.657577319177793	2.8228216453031045	0.002208583994311965	0.9181352894827588	0.83654341	9856
GO:0022414	reproductive process	22414	-4.00436480540245	5.282556408690739	0.6375290575147203	0.9322786690396297	0.70621298	9856
GO:0044703	multi-organism reproductive process	44703	-8.744727494896694	3.5835388192543522	0.012745924497294354	0.9408334547728663	0.55554846	9856
GO:0015748	organophosphate ester transport	-4.2839966563652006	4.785386787929595	0.2029203068388404	0.9862338020809431	0	null
GO:0015914	phospholipid transport	-4.2839966563652006	4.5600980074263	0.1207902526407214	0.9862338020809431	0.40751017	null
GO:0019538	protein metabolic process	-6.200659450546418	6.7492881892860686	18.67385374490695	0.862617164877131	0.35014548	null
GO:0043412	macromolecule modification	-17.24412514432751	6.512374303850409	10.822311035682203	0.9238650169752256	0.22045786	null
GO:0043687	post-translational protein modification	-33.22914798835786	3.931305281421673	0.028392278577480317	0.8998060104858645	0.40104076	null
GO:0044706	multi-multicellular organism process	-10.744727494896694	3.8739015978644615	0.024876505562438533	0.9729293058961459	0	null
GO:0046348	amino sugar catabolic process	-5.259637310505756	4.444076039001569	0.09247115003895623	0.8092979265595954	0.37609556	null
GO:0006026	aminoglycan catabolic process	6026	-5.259637310505756	4.79311957315536	0.2065658009017409	0.7565863240903279	0.79778264	46348
GO:0006032	chitin catabolic process	6032	-5.259637310505756	4.254040257561709	0.05969829146070956	0.7669516084077049	0.81837927	46348
GO:1901072	glucosamine-containing compound catabolic process	1901072	-5.259637310505756	4.259068011762318	0.06039346323000353	0.8099680391538399	0.94091743	46348
GO:1901565	organonitrogen compound catabolic process	1901565	-4.552841968657781	5.879819292035843	2.522113114624977	0.764528768429421	0.50762587	46348
GO:0048544	recognition of pollen	-10.657577319177793	4.270865088739779	0.06205655358716616	0.9953639862491145	0.00929028	null
GO:0048585	negative regulation of response to stimulus	-4.113509274827518	5.065482613104221	0.3867450101967396	0.9783659692433159	0	null
GO:0031348	negative regulation of defense response	31348	-3.0915149811213505	4.08246222116863	0.040213524836192255	0.9783659692433159	0.64169349	48585
GO:0050896	response to stimulus	-7.552841968657781	6.644603215942828	14.674014998147983	1	0	null

## Sheet: L_16_down
TermID	Name	Value	LogSize	Frequency	Uniqueness	Dispensability	Representative
GO:0005976	polysaccharide metabolic process	-5.119186407719209	5.526004379634945	1.1167319130275588	0.9306932314482551	0.48969568	null
GO:0006022	aminoglycan metabolic process	-4.619788758288394	5.483016420144132	1.0114882290455938	0.9399192605508745	0.10480981	null
GO:0006259	DNA metabolic process	-4.619788758288394	6.241746897108298	5.803533415077551	0.9211583687144849	0.28031268	null
GO:0006270	DNA replication initiation	-5.585026652029182	4.560062129651679	0.12078027409857843	0.9405261892063042	0.08818829	null
GO:0006325	chromatin organization	-18.82390874094432	5.497720063529901	1.0463199934860077	0.4978213400843829	0	null
GO:0006334	nucleosome assembly	6334	-18.82390874094432	4.435063590165067	0.09057190085107651	0.5694824755980682	0.7648126	6325
GO:0016043	cellular component organization	16043	-4.886056647693163	6.369211959878073	7.783189695545365	0.5271126523558551	0.76464272	6325
GO:0022607	cellular component assembly	22607	-9.443697499232712	5.888540038987443	2.5732697740112993	0.5257875390386697	0.64626874	6325
GO:0034728	nucleosome organization	34728	-18.72124639904717	4.452951175463887	0.09438037776897892	0.5776312669369793	0.76754584	6325
GO:0043933	protein-containing complex organization	43933	-10.886056647693163	5.903130157373668	2.6611873826523444	0.5449504697131586	0.58680598	6325
GO:0044085	cellular component biogenesis	44085	-10.161150909262744	6.158985438645769	4.796572117984153	0.5495527028864011	0.64149582	6325
GO:0045229	external encapsulating structure organization	45229	-4.958607314841775	5.48853943597779	1.0244337243857475	0.5829760859057327	0.51515229	6325
GO:0051258	protein polymerization	51258	-3.958607314841775	4.596278129409967	0.13128435279441755	0.5761760635467592	0.63059409	6325
GO:0051276	chromosome organization	51276	-18.397940008672037	5.5678788176138525	1.2297688384231882	0.56726959536432	0.52565785	6325
GO:0065003	protein-containing complex assembly	65003	-14.853871964321762	5.65110251581761	1.4895235951277042	0.4977088916909938	0.81325626	6325
GO:0065004	protein-DNA complex assembly	65004	-18.075720713938118	4.772615049849171	0.1970396193359134	0.5476289983669054	0.8199091	6325
GO:0071103	DNA conformation change	71103	-18.337242168318426	5.376587905518891	0.7916476409129807	0.5832861284738424	0.69754761	6325
GO:0071824	protein-DNA complex organization	71824	-17.958607314841775	5.534947052279919	1.1399652853171207	0.5155700832241193	0.78146287	6325
GO:0007017	microtubule-based process	-9.337242168318426	5.399998888017921	0.8354933550892162	0.9843914424150932	0.01046059	null
GO:0007018	microtubule-based movement	-9.431798275933005	5.1016817874321765	0.4203627186764249	0.9854027753313115	0.00974432	null
GO:0008299	isoprenoid biosynthetic process	-3.3467874862246565	5.187506620137363	0.5122118729218023	0.9654386104157299	0.04725965	null
GO:0010043	response to zinc ion	-6.455931955649724	3.1261314072619846	0.004443777434338532	0.9303873621928859	0.25714143	null
GO:0010383	cell wall polysaccharide metabolic process	-6.1487416512809245	4.576156995122093	0.12534046785791833	0.778565208243014	0.00869542	null
GO:0006037	cell wall chitin metabolic process	6037	-5.275724130399211	2.6138418218760693	0.001363734092873352	0.8268179034692557	0.7018766	10383
GO:0042545	cell wall modification	42545	-3.8239087409443187	4.270049643267161	0.061940137262164775	0.5655453838480027	0.61906118	10383
GO:0044036	cell wall macromolecule metabolic process	44036	-5.494850021680094	4.747186444594374	0.18583371650935163	0.8081338805292315	0.67150177	10383
GO:0071555	cell wall organization	71555	-5.008773924307505	5.415440798061818	0.8657349901438613	0.47818283257679195	0.78907521	10383
GO:0042221	response to chemical	-3.4814860601221125	6.028247851305722	3.5497133630507625	0.9057230458205391	0.32145381	null
GO:0042742	defense response to bacterium	-3.5686362358410126	4.503286663558915	0.10597876991983106	0.8836983415047586	0.14973804	null
GO:0006974	DNA damage response	6974	-3.167491087293764	5.89454035330973	2.609069457039582	0.8768391936205306	0.54624691	42742
GO:0009617	response to bacterium	9617	-3.207608310501746	4.642622776409274	0.14606922606959327	0.8959576345606283	0.70677042	42742
GO:0071554	cell wall organization or biogenesis	-5.327902142064283	5.5635332925219245	1.217525167213757	0.9837763084114072	0.01089981	null
GO:1990267	response to transition metal nanoparticle	-7.337242168318426	1	0.000029935626428927235	0.9437723826472263	0	null

## Sheet: L_51_up
TermID	Name	Value	LogSize	Frequency	Uniqueness	Dispensability	Representative
GO:0006468	protein phosphorylation	-4.2839966563652006	6.115633473764006	4.340892012483024	0.23777405911731173	0	null
GO:0016310	phosphorylation	16310	-3.3979400086720375	6.35164114641232	7.474579996508841	0.454880354148667	0.62371761	6468
GO:0043687	post-translational protein modification	-3.6989700043360187	3.931305281421673	0.028392278577480317	0.6174605927254715	0.40104076	null

## Sheet: L_51_down
TermID	Name	Value	LogSize	Frequency	Uniqueness	Dispensability	Representative
GO:0006082	organic acid metabolic process	-31.920818753952375	6.427206226819538	8.895121929802153	0.5173377022787066	0.45998076	null
GO:0006629	lipid metabolic process	-3.3872161432802645	6.136890764559154	4.558650411488468	0.8829445638692958	0.05694498	null
GO:0009056	catabolic process	-56	6.260468037413432	6.059177012419161	0.9154527195596872	0.04012237	null
GO:0009987	cellular process	-6.180456064458132	7.376368956838209	79.12519251933975	1	0	null
GO:0019395	fatty acid oxidation	-26.619788758288394	4.573312639954846	0.12452222740219432	0.4443863878884291	0.39896802	null
GO:0006631	fatty acid metabolic process	6631	-10.657577319177793	5.509435069798003	1.0749284738099192	0.3764430764038462	0.66096945	19395
GO:0030258	lipid modification	30258	-15.537602002101044	5.096843995229329	0.41570606567636953	0.6571841496283858	0.54391326	19395
GO:0034440	lipid oxidation	34440	-26.619788758288394	4.653000140110842	0.1496016299882067	0.65057886209502	0.82771051	19395
GO:0044255	cellular lipid metabolic process	44255	-5.00436480540245	5.9919761366451345	3.2652883239880963	0.6182578778386788	0.74103404	19395
GO:0044281	small molecule metabolic process	-18.30102999566398	6.658602684396198	15.15473791824727	0.9027139538283537	0.06282687	null
GO:0046395	carboxylic acid catabolic process	-116.72124639904717	5.505882232592197	1.0661706399891007	0.387930951599924	0	null
GO:0016054	organic acid catabolic process	16054	-112.07058107428571	5.537501755365702	1.1466908227214865	0.3862580734725515	0.90500479	46395
GO:0019752	carboxylic acid metabolic process	19752	-32.88605664769317	6.413441264016772	8.61761202044457	0.42869314123837876	0.73152907	46395
GO:0032787	monocarboxylic acid metabolic process	32787	-6.795880017344075	5.904274536880065	2.668208950140285	0.4931410940396874	0.54872059	46395
GO:0043436	oxoacid metabolic process	43436	-32.769551078621724	6.420406157297562	8.756929099664083	0.4292606686480473	0.90222058	46395
GO:0044248	cellular catabolic process	44248	-41.00436480540245	5.931617523386171	2.841599424597346	0.6004068987295181	0.68378466	46395
GO:0044282	small molecule catabolic process	44282	-60.39794000867204	5.67896337111489	1.5882113769217343	0.4640217836875103	0.60659256	46395
GO:1901575	organic substance catabolic process	1901575	-39.10790539730952	6.23166044436107	5.670299920384538	0.6056737342021942	0.81910477	46395

## Sheet: PI_16_up
GO term	Ontology	TermID	Name	Value	LogSize	Frequency	Uniqueness	Dispensability	Representative
GO:0046395	P	GO:0002376	immune system process	-5.0915149811213505	5.207122497650964	0.5358776487042264	1	0	null
GO:0016054	P	GO:0006468	protein phosphorylation	-17.18045606445813	6.115633473764006	4.340892012483024	0.8130609279912103	0.09373865	null
GO:0044282	P	GO:0006796	phosphate-containing compound metabolic process	6796	-7.638272163982407	6.587332728496576	12.861110135431437	0.8524910630282878	0.75791297	6468
GO:0044712	P	GO:0016310	phosphorylation	16310	-14	6.35164114641232	7.474579996508841	0.8621770313340615	0.62371761	6468
GO:0006468	P	GO:0036211	protein modification process	36211	-6.431798275933005	6.403188835646006	8.416557700986466	0.8770496944719497	0.70666382	6468
GO:0034440	P	GO:0006558	L-phenylalanine metabolic process	-3	4.475133434266451	0.09932640849118057	0.819492625418512	0.39109452	null
GO:0019395	P	GO:0006793	phosphorus metabolic process	-7.6020599913279625	6.597690579747489	13.171532602957267	0.9007378066184903	0.13937155	null
GO:0016310	P	GO:0006915	apoptotic process	-2.886056647693163	4.887617300335736	0.25677782496519486	0.9918385157397589	0.00930457	null
GO:0044248	P	GO:0006950	response to stress	-8.148741651280925	6.168838538858752	4.90663876400189	0.8270609273467936	0.43207957	null
GO:0043687	P	GO:0042221	response to chemical	42221	-4.1249387366083	6.028247851305722	3.5497133630507625	0.8324430769304549	0.51550886	6950
GO:0006952	P	GO:0006952	defense response	-12.18045606445813	5.495515198600499	1.0410213876080876	0.8114570064473733	0	null
GO:0009056	P	GO:0006979	response to oxidative stress	6979	-4.886056647693163	5.23491950292478	0.5712981471310761	0.8206494174151249	0.58924393	6952
GO:1901575	P	GO:0009611	response to wounding	9611	-3.337242168318426	4.554452815848653	0.11923027388570284	0.8413657841567366	0.50751667	6952
GO:0043436	P	GO:0098542	defense response to other organism	98542	-4.3872161432802645	5.302172856564951	0.6669857139207847	0.8049933494123791	0.59877371	6952
GO:0019752	P	GO:0006955	immune response	-5.0915149811213505	5.080911354139791	0.4007316001004773	0.8379198676967754	0.32474939	null
GO:0006082	P	GO:0045087	innate immune response	45087	-4.795880017344075	4.6965835256348845	0.16539433601982298	0.7994202073043543	0.87234144	6955
GO:0009607	P	GO:0008037	cell recognition	-8.537602002101044	4.419625360887744	0.08740870299175321	0.9926083582004651	0.00843896	null
GO:0009875	P	GO:0008152	metabolic process	-4.275724130399211	7.293343082853126	65.3565173451011	1	0	null
GO:0008037	P	GO:0009056	catabolic process	-23.318758762624412	6.260468037413432	6.059177012419161	0.9541641779558399	0.04012237	null
GO:0048544	P	GO:0009605	response to external stimulus	-3.886056647693163	5.766001411104675	1.9406468330502087	0.8419280621294392	0.47076259	null
GO:0006950	P	GO:0009607	response to biotic stimulus	-9.744727494896694	5.432536383264256	0.9004935786085602	0.8528285390148757	0.3530982	null
GO:0044706	P	GO:0009751	response to salicylic acid	-4.585026652029182	3.4577305482459986	0.009539486288684812	0.8965274697986098	0.23693103	null
GO:0009856	P	GO:0009875	pollen-pistil interaction	-8.537602002101044	2.8228216453031045	0.002208583994311965	0.8903531180385791	0.00640507	null
GO:0006796	P	GO:0009856	pollination	9856	-7.6777807052660805	3.519302849235429	0.010993027260844945	0.8891344178532188	0.83654341	9875
GO:0006793	P	GO:0022414	reproductive process	22414	-3.0087739243075053	5.282556408690739	0.6375290575147203	0.9097345051023485	0.70621298	9875
GO:0055114	P	GO:0044703	multi-organism reproductive process	44703	-6.552841968657781	3.5835388192543522	0.012745924497294354	0.9210753982862754	0.5102624	9875
GO:0044703	P	GO:0016998	cell wall macromolecule catabolic process	-4.309803919971486	4.614137590858977	0.13679583423805447	0.8464530752162203	0.48622634	null
GO:0036211	P	GO:0019395	fatty acid oxidation	-16.481486060122112	4.573312639954846	0.12452222740219432	0.7677839220435725	0.39896802	null
GO:0006464	P	GO:0006631	fatty acid metabolic process	6631	-3.677780705266081	5.509435069798003	1.0749284738099192	0.7352561443396893	0.66096945	19395
GO:0030258	P	GO:0030258	lipid modification	30258	-6.1249387366083	5.096843995229329	0.41570606567636953	0.8653883018608228	0.54391326	19395
GO:0051704	P	GO:0034440	lipid oxidation	34440	-16.481486060122112	4.653000140110842	0.1496016299882067	0.8618470538463924	0.82771051	19395
GO:0043412	P	GO:0043412	macromolecule modification	-5.585026652029182	6.512374303850409	10.822311035682203	0.9151680003677335	0.22045786	null
GO:0002376	P	GO:0043687	post-translational protein modification	-13.537602002101044	3.931305281421673	0.028392278577480317	0.9258384725187359	0.40104076	null
GO:0006955	P	GO:0044281	small molecule metabolic process	-2.886056647693163	6.658602684396198	15.15473791824727	0.9465870171086487	0.06282687	null
GO:0006979	P	GO:0044706	multi-multicellular organism process	-7.6777807052660805	3.8739015978644615	0.024876505562438533	0.9637855617297754	0.38432292	null
GO:0045087	P	GO:0046395	carboxylic acid catabolic process	-77.27572413039921	5.505882232592197	1.0661706399891007	0.6995410796694523	0	null
GO:0009751	P	GO:0006082	organic acid metabolic process	6082	-9.886056647693163	6.427206226819538	8.895121929802153	0.7739769619720959	0.65731846	46395
GO:0009814	P	GO:0016054	organic acid catabolic process	16054	-72.67778070526609	5.537501755365702	1.1466908227214865	0.6983662539202562	0.90500479	46395
GO:0016998	P	GO:0019752	carboxylic acid metabolic process	19752	-10.42021640338319	6.413441264016772	8.61761202044457	0.7336441490584659	0.63556046	46395
GO:0044710	P	GO:0043436	oxoacid metabolic process	43436	-10.67778070526608	6.420406157297562	8.756929099664083	0.7338079896585424	0.90222058	46395
GO:0042221	P	GO:0044248	cellular catabolic process	44248	-13.886056647693163	5.931617523386171	2.841599424597346	0.7933613143925229	0.68378466	46395
GO:0009605	P	GO:0044282	small molecule catabolic process	44282	-27.431798275933005	5.67896337111489	1.5882113769217343	0.7457792151754719	0.60659256	46395
GO:0006631	P	GO:1901575	organic substance catabolic process	1901575	-10.958607314841775	6.23166044436107	5.670299920384538	0.8012654062547314	0.81910477	46395
GO:0048646	P	GO:0048544	recognition of pollen	-8.537602002101044	4.270865088739779	0.06205655358716616	0.992823077941905	0.00819657	null
GO:0009611	P	GO:0048646	anatomical structure formation involved in morphogenesis	-3.431798275933005	4.915331229207221	0.2736981062589674	1	0	null
GO:0044702	P
GO:0006558	P
GO:0098542	P
GO:0044281	P
GO:0006915	P
GO:0003954	F
GO:0003950	F
GO:0016651	F
GO:0016763	F
GO:0004672	F
GO:0004674	F
GO:0016773	F
GO:0003951	F
GO:0016301	F
GO:0016491	F
GO:0016740	F
GO:0016772	F
GO:0020037	F
GO:0046906	F
GO:0016757	F
GO:0001871	F
GO:0030247	F
GO:0005506	F
GO:0009055	F
GO:0016705	F
GO:0030554	F
GO:0032559	F
GO:0004497	F
GO:0005524	F
GO:0004601	F
GO:0016684	F
GO:0099600	F
GO:0004888	F
GO:0016209	F
GO:0097367	F
GO:0001883	F
GO:0017076	F
GO:0001882	F
GO:0003824	F
GO:0061135	F
GO:0061134	F
GO:0004866	F
GO:0030414	F
GO:0032555	F
GO:0032553	F
GO:0016846	F
GO:0032550	F
GO:0035639	F
GO:0032549	F
GO:0038023	F
GO:0004872	F
GO:0005509	F
GO:0043531	F
GO:0004462	F
GO:0015247	F
GO:0005548	F
GO:0004012	F

## Sheet: PI_16_down
TermID	Name	Value	LogSize	Frequency	Uniqueness	Dispensability	Representative
GO:0005976	polysaccharide metabolic process	-4.721246399047171	5.526004379634945	1.1167319130275588	0.9255893593653037	0	null
GO:0006022	aminoglycan metabolic process	-4.013228265733755	5.483016420144132	1.0114882290455938	0.8485844720781716	0.13003203	null
GO:0006040	amino sugar metabolic process	-3.2596373105057563	4.91038958764536	0.27060143201393055	0.8734294544647688	0.48927347	null
GO:0006970	response to osmotic stress	-4.187086643357144	4.140130778371135	0.0459245771226887	0.6824306472723429	0.23039193	null
GO:0009651	response to salt stress	9651	-4.346787486224656	3.8831501996832776	0.025412020657444898	0.6929872158305289	0.64847562	6970
GO:0006979	response to oxidative stress	-2.6989700043360187	5.23491950292478	0.5712981471310761	0.6458627388360727	0.44614115	null
GO:0006952	defense response	6952	-2.5686362358410126	5.495515198600499	1.0410213876080876	0.6301630201474285	0.58924393	6979
GO:0008152	metabolic process	-3.6020599913279625	7.293343082853126	65.3565173451011	1	0	null
GO:0009607	response to biotic stimulus	-3.744727494896694	5.432536383264256	0.9004935786085602	0.7036197517563214	0.406915	null
GO:0009617	response to bacterium	-4.823908740944319	4.642622776409274	0.14606922606959327	0.6097474655487395	0.1978801	null
GO:0042742	defense response to bacterium	42742	-5.031517051446065	4.503286663558915	0.10597876991983106	0.573012061770705	0.70677042	9617
GO:0043207	response to external biotic stimulus	43207	-3.2676062401770314	5.407362007203327	0.8497793012572431	0.5634712131886855	0.97891288	9617
GO:0051707	response to other organism	51707	-3.2676062401770314	5.4072174920175895	0.8494965758965254	0.5615687316448977	0.96690935	9617
GO:0098542	defense response to other organism	98542	-3.9208187539523753	5.302172856564951	0.6669857139207847	0.5189420996513239	0.81944267	9617
GO:0010035	response to inorganic substance	-3.5228787452803374	4.91006917756622	0.27040186117107107	0.6907289875798205	0.4041314	null
GO:0010043	response to zinc ion	-6.920818753952375	3.1261314072619846	0.004443777434338532	0.7366424084811668	0	null
GO:0010038	response to metal ion	10038	-3.721246399047171	4.50459318174094	0.10629808326840628	0.6883317215363077	0.69919288	10043
GO:0042221	response to chemical	-4.2839966563652006	6.028247851305722	3.5497133630507625	0.668737555683445	0.33190626	null
GO:0044036	cell wall macromolecule metabolic process	-3.5086383061657274	4.747186444594374	0.18583371650935163	0.827302957450148	0.10959988	null
GO:0071555	cell wall organization	71555	-3.161150909262745	5.415440798061818	0.8657349901438613	0.8091484615582203	0.78907521	44036
GO:0045229	external encapsulating structure organization	-3.1487416512809245	5.48853943597779	1.0244337243857475	0.9589356799495226	0.01087417	null
GO:0071554	cell wall organization or biogenesis	-3.1487416512809245	5.5635332925219245	1.217525167213757	0.9964828510159635	0	null
GO:1901071	glucosamine-containing compound metabolic process	-3.2596373105057563	4.582165671549571	0.1270867127329391	0.8184576032236032	0.45643842	null
GO:0006030	chitin metabolic process	6030	-3.2596373105057563	4.336239528754922	0.07213820733228599	0.8052085082346723	0.84823927	1901071
GO:0006037	cell wall chitin metabolic process	6037	-3.4814860601221125	2.6138418218760693	0.001363734092873352	0.7263253193109146	0.65988033	1901071
GO:0010383	cell wall polysaccharide metabolic process	10383	-3.1023729087095586	4.576156995122093	0.12534046785791833	0.7894165987959504	0.7018766	1901071
GO:1990267	response to transition metal nanoparticle	-6.795880017344075	1	0.000029935626428927235	0.8090335778842876	0.25714143	null

## Sheet: PI_51_up
TermID	Name	Value	LogSize	Frequency	Uniqueness	Dispensability	Representative
GO:0006468	protein phosphorylation	-3.5086383061657274	6.115633473764006	4.340892012483024	1	0	null
GO:0006950	response to stress	-3.537602002101044	6.168838538858752	4.90663876400189	0.5259388593628554	0.42396806	null
GO:0006979	response to oxidative stress	-4.2839966563652006	5.23491950292478	0.5712981471310761	0.5715233332334495	0.33164246	null
GO:0009607	response to biotic stimulus	-5.7447274948966935	5.432536383264256	0.9004935786085602	0.559698235625703	0	null

## Sheet: PI_51_down
TermID	Name	Value	LogSize	Frequency	Uniqueness	Dispensability	Representative
GO:0004553	hydrolase activity, hydrolyzing O-glycosyl compounds	-2.853871964321762	5.7639129344813105	1.5818244287586074	0.890613211778513	0.03619646	null
GO:0005506	iron ion binding	-3.3767507096020997	5.737364417535566	1.4880232402033986	0.9612318700867548	0	null
GO:0016209	antioxidant activity	-3.886056647693163	5.388894787172177	0.6670203825798291	1	0	null
GO:0016684	oxidoreductase activity, acting on peroxide as acceptor	-4.318758762624412	5.21914424598055	0.4512193500693483	0.9757165451889424	0	null
GO:0016798	hydrolase activity, acting on glycosyl bonds	-2.769551078621726	5.865072571585559	1.9967241504061959	0.8903284953400432	0.30146518	null
GO:0020037	heme binding	-2.8239087409443187	5.731088918134624	1.466676059861896	0.9371098524500768	0.0583248	null
GO:0046906	tetrapyrrole binding	-2.795880017344075	5.780894547222232	1.6449015872102604	0.9368503037891768	0.13340913	null

## Sheet: L_PI_16_51_up
Linnea_16_51_up		PI_16_51_up
GO:0016773	phosphotransferase activity, alcohol group as acceptor	GO:0004672	protein kinase activity
GO:0004672	protein kinase activity	GO:0004674	protein serine/threonine kinase activity
GO:0009607	response to biotic stimulus	GO:0006950	response to stress
GO:0004674	protein serine/threonine kinase activity	GO:0006468	protein phosphorylation
GO:0043687	post-translational protein modification
GO:0016310	phosphorylation
GO:0016301	kinase activity
GO:0006468	protein phosphorylation
