# Supplementary material for: Transcriptomic analysis identifies candidate genes for Aphanomyces root rot disease resistance in pea
Source: BMC Plant Biol. 2024 Feb 28;24:144. doi: 10.1186/s12870-024-04817-y (PMC10900555; doi:10.1186/s12870-024-04817-y)
Supplement: Supplementary file 11 — Additonal file 11: Table S7. Positions of single nucleotide polymorphisms, including changes in amino acids in the gene Psat7g091800.1. [file 12870_2024_4817_MOESM11_ESM.xlsx]

## Sheet: Psat7g091800.1_SNPs
SNPs in Psat7g091800.1.						Table S7. Positions of single nucleotide polymorphisms, including changes in amino acids in the gene Psat7g091800.1.
#Uploaded_variation	Location	Allele	Consequence	IMPACT	SYMBOL	Gene	Feature_type	Feature	BIOTYPE	cDNA_position	CDS_position		Protein_position_reference_annoation	protein_position_new	Amino_acids	Codons	Changes in polarity?	Changes in charge?	Location
7LG7_153683834_C/A	7LG7:153683834-153683834	A	missense_variant	MODERATE	-	Psat7g091800	Transcript	Psat7g091800.1	protein_coding	282	127	76	43	26	Q/N	Caa/Aaa	no	no	extracellular matrix
7LG7_153683836_A/T	7LG7:153683836-153683836	T	missense_variant	MODERATE	-	Psat7g091800	Transcript	Psat7g091800.1	protein_coding	284	129	78	43	26		caA/caT
7LG7_153683902_A/T	7LG7:153683902-153683902	T	synonymous_variant	LOW	-	Psat7g091800	Transcript	Psat7g091800.1	protein_coding	350	195	144	65	48	T	acA/acT	NA	NA	extracellular matrix
7LG7_153683949_A/T	7LG7:153683949-153683949	T	missense_variant	MODERATE	-	Psat7g091800	Transcript	Psat7g091800.1	protein_coding	397	242	191	81	64	H/L	cAt/cTt	yes	yes	extracellular matrix
7LG7_153684172_C/G	7LG7:153684172-153684172	G	synonymous_variant	LOW	-	Psat7g091800	Transcript	Psat7g091800.1	protein_coding	620	465	414	155	138	S	tcC/tcG	NA	NA	extracellular matrix
7LG7_153684271_G/C	7LG7:153684271-153684271	C	missense_variant	MODERATE	-	Psat7g091800	Transcript	Psat7g091800.1	protein_coding	719	564	513	188	171	E/D	gaG/gaC	no	no	extracellular matrix
7LG7_153684289_T/C	7LG7:153684289-153684289	C	synonymous_variant	LOW	-	Psat7g091800	Transcript	Psat7g091800.1	protein_coding	737	582	531	194	177	G	ggT/ggC	NA	NA	extracellular matrix
7LG7_153684514_T/C	7LG7:153684514-153684514	C	synonymous_variant	LOW	-	Psat7g091800	Transcript	Psat7g091800.1	protein_coding	962	807	756	269	252	F	ttT/ttC	NA	NA	extracellular matrix
7LG7_153684526_G/A	7LG7:153684526-153684526	A	synonymous_variant	LOW	-	Psat7g091800	Transcript	Psat7g091800.1	protein_coding	974	819	768	273	256	S	tcG/tcA	NA	NA	extracellular matrix
7LG7_153684565_T/C	7LG7:153684565-153684565	C	synonymous_variant	LOW	-	Psat7g091800	Transcript	Psat7g091800.1	protein_coding	1013	858	807	286	269	S	agT/agC	NA	NA	extracellular matrix
7LG7_153684662_G/C	7LG7:153684662-153684662	C	missense_variant	MODERATE	-	Psat7g091800	Transcript	Psat7g091800.1	protein_coding	1110	955	904	319	302	D/H	Gat/Cat	no	no	extracellular matrix
7LG7_153684718_G/A	7LG7:153684718-153684718	A	synonymous_variant	LOW	-	Psat7g091800	Transcript	Psat7g091800.1	protein_coding	1166	1011	960	337	320	T	acG/acA	NA	NA	extracellular matrix
7LG7_153684734_C/G	7LG7:153684734-153684734	G	missense_variant	MODERATE	-	Psat7g091800	Transcript	Psat7g091800.1	protein_coding	1182	1027	976	343	326	Q/D	Cag/Gag	no	yes	extracellular matrix
7LG7_153684736_G/C	7LG7:153684736-153684736	C	missense_variant	MODERATE	-	Psat7g091800	Transcript	Psat7g091800.1	protein_coding	1184	1029	978	343	326		caG/caC
7LG7_153684834_G/C	7LG7:153684834-153684834	C	missense_variant	MODERATE	-	Psat7g091800	Transcript	Psat7g091800.1	protein_coding	1282	1127	1076	376	359	W/S	tGg/tCg	yes	no	extracellular matrix
7LG7_153685021_G/A	7LG7:153685021-153685021	A	synonymous_variant	LOW	-	Psat7g091800	Transcript	Psat7g091800.1	protein_coding	1469	1314	1263	438	421	S	tcG/tcA	NA	NA	extracellular matrix
7LG7_153685069_G/T	7LG7:153685069-153685069	T	synonymous_variant	LOW	-	Psat7g091800	Transcript	Psat7g091800.1	protein_coding	1517	1362	1311	454	437	P	ccG/ccT	NA	NA	extracellular matrix
7LG7_153685090_A/C	7LG7:153685090-153685090	C	synonymous_variant	LOW	-	Psat7g091800	Transcript	Psat7g091800.1	protein_coding	1538	1383	1332	461	444	L	ctA/ctC	NA	NA	extracellular matrix
7LG7_153685194_T/C	7LG7:153685194-153685194	C	missense_variant	MODERATE	-	Psat7g091800	Transcript	Psat7g091800.1	protein_coding	1642	1487	1436	496	479	L/S	tTg/tCg	yes	no	extracellular matrix
7LG7_153685195_G/A	7LG7:153685195-153685195	A	synonymous_variant	LOW	-	Psat7g091800	Transcript	Psat7g091800.1	protein_coding	1643	1488	1437	496	479	L	ttG/ttA	NA	NA	extracellular matrix
7LG7_153685414_A/G	7LG7:153685414-153685414	G	synonymous_variant	LOW	-	Psat7g091800	Transcript	Psat7g091800.1	protein_coding	1862	1707	1656	569	552	K	aaA/aaG	NA	NA	extracellular matrix
7LG7_153685439_A/G	7LG7:153685439-153685439	G	missense_variant	MODERATE	-	Psat7g091800	Transcript	Psat7g091800.1	protein_coding	1887	1732	1681	578	561	I/E	Ata/Gta	yes	yes	extracellular matrix
7LG7_153685440_T/A	7LG7:153685440-153685440	A	missense_variant	MODERATE	-	Psat7g091800	Transcript	Psat7g091800.1	protein_coding	1888	1733	1682	578	561		aTa/aAa
7LG7_153685592_C/T	7LG7:153685592-153685592	T	missense_variant	MODERATE	-	Psat7g091800	Transcript	Psat7g091800.1	protein_coding	2040	1885	1834	629	612	L/F	Ctc/Ttc	no	no	extracellular matrix
7LG7_153685630_C/T	7LG7:153685630-153685630	T	synonymous_variant	LOW	-	Psat7g091800	Transcript	Psat7g091800.1	protein_coding	2078	1923	1872	641	624	D	gaC/gaT	NA	NA	extracellular matrix
7LG7_153685718_T/C	7LG7:153685718-153685718	C	synonymous_variant	LOW	-	Psat7g091800	Transcript	Psat7g091800.1	protein_coding	2166	2011	1960	671	654	L	Ttg/Ctg	NA	NA	extracellular matrix
7LG7_153685785_C/T	7LG7:153685785-153685785	T	missense_variant	MODERATE	-	Psat7g091800	Transcript	Psat7g091800.1	protein_coding	2233	2078	2027	693	676	A/V	gCc/gTc	no	no	extracellular matrix
7LG7_153685922_A/G	7LG7:153685922-153685922	G	missense_variant	MODERATE	-	Psat7g091800	Transcript	Psat7g091800.1	protein_coding	2370	2215	2164	739	722	K/E	Aaa/Gaa	no	yes	extracellular matrix
7LG7_153685969_A/G	7LG7:153685969-153685969	G	synonymous_variant	LOW	-	Psat7g091800	Transcript	Psat7g091800.1	protein_coding	2417	2262	2211	754	737	Q	caA/caG	NA	NA	extracellular matrix
7LG7_153686142_A/G	7LG7:153686142-153686142	G	missense_variant	MODERATE	-	Psat7g091800	Transcript	Psat7g091800.1	protein_coding	2590	2435	2384	812	795	K/R	aAg/aGg	no	no	extracellular matrix
7LG7_153686166_T/C	7LG7:153686166-153686166	C	missense_variant	MODERATE	-	Psat7g091800	Transcript	Psat7g091800.1	protein_coding	2614	2459	2408	820	803	F/S	tTc/tCc	yes	no	extracellular matrix
7LG7_153686225_T/C	7LG7:153686225-153686225	C	missense_variant	MODERATE	-	Psat7g091800	Transcript	Psat7g091800.1	protein_coding	2673	2518	2467	840	823	F/L	Ttt/Ctt	no	no	transmembrane domain
7LG7_153686280_T/C	7LG7:153686280-153686280	C	missense_variant	MODERATE	-	Psat7g091800	Transcript	Psat7g091800.1	protein_coding	2728	2573	2522	858	841	I/T	aTa/aCa	yes	no	cytoplasm
7LG7_153686710_C/T	7LG7:153686710-153686710	T	synonymous_variant	LOW	-	Psat7g091800	Transcript	Psat7g091800.1	protein_coding	3158	3003	2952	1001	984	S	agC/agT	NA	NA	cytoplasm
7LG7_153686851_G/A	7LG7:153686851-153686851	A	synonymous_variant	LOW	-	Psat7g091800	Transcript	Psat7g091800.1	protein_coding	3299	3144	3093	1048	1031	E	gaG/gaA	NA	NA	cytoplasm
7LG7_153687078_G/A	7LG7:153687078-153687078	A	synonymous_variant	LOW	-	Psat7g091800	Transcript	Psat7g091800.1	protein_coding	3395	3240	3189	1080	1063	V	gtG/gtA	NA	NA	cytoplasm
7LG7_153687088_G/A	7LG7:153687088-153687088	A	missense_variant	MODERATE	-	Psat7g091800	Transcript	Psat7g091800.1	protein_coding	3405	3250	3199	1084	1067	G/S	Ggc/Agc	yes	no	cytoplasm
7LG7_153687093_T/C	7LG7:153687093-153687093	C	synonymous_variant	LOW	-	Psat7g091800	Transcript	Psat7g091800.1	protein_coding	3410	3255	3204	1085	1068	F	ttT/ttC	NA	NA	cytoplasm
7LG7_153687233_T/C	7LG7:153687233-153687233	C	missense_variant	MODERATE	-	Psat7g091800	Transcript	Psat7g091800.1	protein_coding	3550	3395	3344	1132	1115	M/T	aTg/aCg	yes	no	cytoplasm
